# Supplementary material for: (4bS,8aS)-1-Isopropyl-4b,8,8-trimethyl-4b,5,6,7,8,8a,9,10-octa­hydro­phenan­thren-2-yl benzoate
Source: Acta Crystallogr Sect E Struct Rep Online. 2014 Jul 11;70(Pt 8):o866–7. doi: 10.1107/S1600536814015827 (PMC4158506; doi:10.1107/S1600536814015827)
Supplement: Supplementary file 1 [file e-70-0o866-sup1.cif]

##############################################################################
#                                                                            #
# This CIF contains the data in a paper accepted for publication in          #
# Acta Crystallographica Section E. It conforms to the requirements of       #
# Notes for Authors for Acta Crystallographica Section E, and has been       #
# peer reviewed under the auspices of the IUCr Commission on Journals.       #
#                                                                            #
# Full details of the Crystallographic Information File format               #
# are given in the paper "The Crystallographic Information File (CIF):       #
# a New Standard Archive File for Crystallography" by S. R. Hall, F. H.      #
# Allen and I. D. Brown [Acta Cryst. (1991), A47, 655-685].                  #
#                                                                            #
# The current version of the core CIF dictionary is obtainable from          #
# ftp://ftp.iucr.org/pub/cif_core.dic.                                       #
#                                                                            #
# Software is freely available for graphical display of the structure(s)     #
# in this CIF. For information consult the CIF software page                 #
# http://www.iucr.org/resources/cif/software.                                #
#                                                                            #
# This file may be used for bona fide research purposes within the           #
# scientific community so long as proper attribution is given to the journal # 
# article from which it was obtained.                                        #
#                                                                            #
##############################################################################
data_I
_database_code_depnum_ccdc_archive 'CCDC 1012402'
_audit_creation_method     SHELXL-2013
_chemical_name_systematic
;\
(4b<i>S</i>,8a<i>S</i>)-1-Isopropyl-4b,8,8-trimethyl-4b,5,6,7,8,8a,9,10-\
octahydrophenanthren-2-yl benzoate
;
_chemical_name_common     ?
_chemical_formula_moiety     'C27 H34 O2'
_chemical_formula_sum     'C27 H34 O2'
_chemical_formula_iupac     'C27 H34 O2'
_chemical_formula_weight     390.54
_chemical_melting_point     ?
_shelx_space_group_comment     ?
_space_group_crystal_system     monoclinic
_space_group_name_H-M_alt     'P 21'
_space_group_name_Hall     'P 2yb'
loop_
    _space_group_symop_operation_xyz
    'x, y, z'
    '-x, y+1/2, -z'
_cell_length_a     7.7369(3)
_cell_length_b     7.2079(4)
_cell_length_c     20.2499(9)
_cell_angle_alpha     90
_cell_angle_beta     99.816(4)
_cell_angle_gamma     90
_cell_volume     1112.74(9)
_cell_formula_units_Z     2
_cell_measurement_reflns_used     4294
_cell_measurement_theta_min     4.39
_cell_measurement_theta_max     60.36
_cell_measurement_temperature     180(2)
_exptl_crystal_description     flattened
_exptl_crystal_colour     colourless
_exptl_crystal_size_max     0.50
_exptl_crystal_size_mid     0.25
_exptl_crystal_size_min     0.07
_exptl_crystal_density_diffrn     1.166
_exptl_crystal_density_meas     ?
_exptl_crystal_density_method     ?
_exptl_crystal_F_000     424
_exptl_absorpt_coefficient_mu     0.550
_exptl_absorpt_correction_type     multi-scan
_exptl_absorpt_process_details     '(CrysAlisPro; Agilent, 2012)'
_exptl_absorpt_correction_T_min     0.689
_exptl_absorpt_correction_T_max     1.0
_exptl_special_details     ?
_diffrn_ambient_temperature     180(2)
_diffrn_radiation_type     'Cu K\a'
_diffrn_radiation_wavelength     1.54184
_diffrn_radiation_source     'Enhance Ultra (Cu) X-ray Source'
_diffrn_radiation_monochromator     'mirror'
_diffrn_measurement_device_type     'Agilent Xcalibur (Eos, Gemini ultra)'
_diffrn_measurement_method     '\w scans'
_diffrn_detector_area_resol_mean     16.1978
_diffrn_reflns_number     9197
_diffrn_reflns_av_R_equivalents     0.0328
_diffrn_reflns_theta_min     4.432
_diffrn_reflns_theta_max     60.792
_diffrn_reflns_theta_full     67.684
_diffrn_measured_fraction_theta_max     0.996
_diffrn_measured_fraction_theta_full     0.834
_diffrn_reflns_limit_h_min     -8
_diffrn_reflns_limit_h_max     8
_diffrn_reflns_limit_k_min     -8
_diffrn_reflns_limit_k_max     7
_diffrn_reflns_limit_l_min     -22
_diffrn_reflns_limit_l_max     22
_refine_special_details     ?
_reflns_number_total     3116
_reflns_number_gt     2926
_reflns_threshold_expression     'I > 2\s(I)'
_refine_ls_structure_factor_coef     Fsqd
_refine_ls_matrix_type     full
_refine_ls_R_factor_all     0.0408
_refine_ls_R_factor_gt     0.0379
_refine_ls_wR_factor_gt     0.0917
_refine_ls_wR_factor_ref     0.0947
_refine_ls_goodness_of_fit_ref     1.043
_refine_ls_restrained_S_all     1.043
_refine_ls_number_reflns     3116
_refine_ls_number_parameters     267
_refine_ls_number_restraints     1
_refine_ls_number_constraints     0
_refine_ls_hydrogen_treatment     constr
_refine_ls_weighting_scheme     calc
_refine_ls_weighting_details
              'w=1/[\s^2^(Fo^2^)+(0.0501P)^2^+0.1662P] where P=(Fo^2^+2Fc^2^)/3'
_atom_sites_solution_hydrogens     geom
_atom_sites_solution_primary     direct
_atom_sites_solution_secondary     difmap
_refine_ls_shift/su_max     0.000
_refine_ls_shift/su_mean     0.000
_refine_diff_density_max     0.133
_refine_diff_density_min     -0.214
_refine_ls_extinction_method     none
_refine_ls_extinction_coef     .
_refine_ls_abs_structure_details
;
Flack x determined using 1138 quotients
[(<i>I</i>^+^)-(<i>I</i>^-^)]/[(<i>I</i>^+^)+(<i>I</i>^-^)]
(Parsons <i>et al.</i>, 2013)
;
_refine_ls_abs_structure_Flack     -0.11(17)
loop_
    _atom_type_symbol
    _atom_type_description
    _atom_type_scat_dispersion_real
    _atom_type_scat_dispersion_imag
    _atom_type_scat_source
    'C' 'C' 0.0181 0.0091
                         'International Tables Vol C Tables 4.2.6.8 and 6.1.1.4'
    'H' 'H' 0.0000 0.0000
                         'International Tables Vol C Tables 4.2.6.8 and 6.1.1.4'
    'O' 'O' 0.0492 0.0322
                         'International Tables Vol C Tables 4.2.6.8 and 6.1.1.4'
_computing_data_collection     'CrysAlisPro (Agilent, 2012)'
_computing_cell_refinement     'CrysAlisPro (Agilent, 2012)'
_computing_data_reduction     'CrysAlisPro (Agilent, 2012)'
_computing_structure_solution     'SIR-97 (Altomare <i>et al.</i>, 1999)'
_computing_structure_refinement     'SHELXL2013 (Sheldrick, 2008)'
_computing_molecular_graphics     'ORTEP-3 for Windows (Farrugia, 2012)'
_computing_publication_material     'SHELXL2013 (Sheldrick, 2008)'
loop_
    _atom_site_type_symbol
    _atom_site_label
    _atom_site_fract_x
    _atom_site_fract_y
    _atom_site_fract_z
    _atom_site_U_iso_or_equiv
    _atom_site_adp_type
    _atom_site_calc_flag
    _atom_site_occupancy
    _atom_site_disorder_assembly
    _atom_site_disorder_group
    O O1 1.0825(2) 0.2023(3) 0.33409(8) 0.0388(5) Uani d 1 . .
    O O2 1.2632(2) 0.2265(4) 0.25828(10) 0.0661(7) Uani d 1 . .
    C C1 0.8685(3) 0.4403(4) 0.29484(14) 0.0413(7) Uani d 1 . .
    C C2 0.9421(3) 0.2698(4) 0.28549(13) 0.0359(6) Uani d 1 . .
    C C3 0.8814(3) 0.1570(4) 0.23162(13) 0.0385(7) Uani d 1 . .
    H H3 0.9338 0.0395 0.2270 0.046 Uiso calc 1 . .
    C C4 0.7432(3) 0.2179(4) 0.18449(13) 0.0374(6) Uani d 1 . .
    H H4 0.7019 0.1416 0.1468 0.045 Uiso calc 1 . .
    C C4A 0.6625(3) 0.3879(4) 0.19052(12) 0.0319(6) Uani d 1 . .
    C C4B 0.5137(3) 0.4506(4) 0.13429(12) 0.0330(6) Uani d 1 . .
    C C5 0.4014(3) 0.2837(4) 0.10522(14) 0.0405(7) Uani d 1 . .
    H H5A 0.4730 0.2022 0.0812 0.049 Uiso calc 1 . .
    H H5B 0.3675 0.2113 0.1426 0.049 Uiso calc 1 . .
    C C6 0.2361(4) 0.3401(5) 0.05730(15) 0.0462(8) Uani d 1 . .
    H H6A 0.2691 0.4028 0.0178 0.055 Uiso calc 1 . .
    H H6B 0.1676 0.2279 0.0415 0.055 Uiso calc 1 . .
    C C7 0.1239(3) 0.4697(4) 0.09132(14) 0.0425(7) Uani d 1 . .
    H H7A 0.0835 0.4024 0.1285 0.051 Uiso calc 1 . .
    H H7B 0.0188 0.5050 0.0587 0.051 Uiso calc 1 . .
    C C8 0.2197(3) 0.6458(4) 0.11908(13) 0.0390(7) Uani d 1 . .
    C C8A 0.3948(3) 0.5887(4) 0.16448(12) 0.0334(6) Uani d 1 . .
    H H8A 0.3585 0.5209 0.2030 0.040 Uiso calc 1 . .
    C C9 0.5059(4) 0.7494(4) 0.19617(15) 0.0431(7) Uani d 1 . .
    H H9A 0.5673 0.8071 0.1623 0.052 Uiso calc 1 . .
    H H9B 0.4290 0.8445 0.2113 0.052 Uiso calc 1 . .
    C C10 0.6400(4) 0.6854(4) 0.25540(15) 0.0470(7) Uani d 1 . .
    H H10A 0.5817 0.6768 0.2952 0.056 Uiso calc 1 . .
    H H10B 0.7328 0.7810 0.2649 0.056 Uiso calc 1 . .
    C C10A 0.7261(3) 0.5000(4) 0.24594(13) 0.0379(6) Uani d 1 . .
    C C11 0.9377(5) 0.5598(5) 0.35593(17) 0.0653(11) Uani d 1 . .
    H H11 0.8681 0.6774 0.3505 0.078 Uiso calc 1 . .
    C C12 1.1296(6) 0.6161(8) 0.36183(19) 0.0941(16) Uani d 1 . .
    H H12A 1.2045 0.5079 0.3745 0.141 Uiso calc 1 . .
    H H12B 1.1568 0.7127 0.3961 0.141 Uiso calc 1 . .
    H H12C 1.1508 0.6641 0.3186 0.141 Uiso calc 1 . .
    C C13 0.9041(5) 0.4715(8) 0.42098(18) 0.0814(14) Uani d 1 . .
    H H13A 0.7788 0.4440 0.4174 0.122 Uiso calc 1 . .
    H H13B 0.9404 0.5574 0.4583 0.122 Uiso calc 1 . .
    H H13C 0.9716 0.3562 0.4290 0.122 Uiso calc 1 . .
    C C14 0.6051(3) 0.5319(5) 0.07852(14) 0.0494(8) Uani d 1 . .
    H H14A 0.6672 0.6460 0.0947 0.074 Uiso calc 1 . .
    H H14B 0.5170 0.5598 0.0390 0.074 Uiso calc 1 . .
    H H14C 0.6892 0.4414 0.0666 0.074 Uiso calc 1 . .
    C C15 0.2425(4) 0.7775(5) 0.06206(17) 0.0540(8) Uani d 1 . .
    H H15A 0.2917 0.7092 0.0277 0.081 Uiso calc 1 . .
    H H15B 0.3222 0.8783 0.0796 0.081 Uiso calc 1 . .
    H H15C 0.1283 0.8293 0.0423 0.081 Uiso calc 1 . .
    C C16 0.1036(4) 0.7443(6) 0.16232(18) 0.0629(10) Uani d 1 . .
    H H16A -0.0121 0.7680 0.1355 0.094 Uiso calc 1 . .
    H H16B 0.1580 0.8622 0.1785 0.094 Uiso calc 1 . .
    H H16C 0.0907 0.6655 0.2006 0.094 Uiso calc 1 . .
    C C17 1.2417(3) 0.1844(4) 0.31324(14) 0.0413(7) Uani d 1 . .
    C C18 1.3781(3) 0.1078(4) 0.36592(13) 0.0366(6) Uani d 1 . .
    C C19 1.3442(4) 0.0440(5) 0.42702(13) 0.0424(7) Uani d 1 . .
    H H19 1.2289 0.0526 0.4371 0.051 Uiso calc 1 . .
    C C20 1.4771(4) -0.0320(5) 0.47326(15) 0.0546(8) Uani d 1 . .
    H H20 1.4535 -0.0762 0.5150 0.066 Uiso calc 1 . .
    C C21 1.6455(4) -0.0433(5) 0.45829(16) 0.0532(8) Uani d 1 . .
    H H21 1.7372 -0.0958 0.4899 0.064 Uiso calc 1 . .
    C C22 1.6800(4) 0.0207(5) 0.39825(16) 0.0513(8) Uani d 1 . .
    H H22 1.7957 0.0133 0.3886 0.062 Uiso calc 1 . .
    C C23 1.5477(3) 0.0959(5) 0.35175(14) 0.0457(7) Uani d 1 . .
    H H23 1.5721 0.1395 0.3100 0.055 Uiso calc 1 . .
loop_
    _atom_site_aniso_label
    _atom_site_aniso_U_11
    _atom_site_aniso_U_22
    _atom_site_aniso_U_33
    _atom_site_aniso_U_12
    _atom_site_aniso_U_13
    _atom_site_aniso_U_23
    O1 0.0294(9) 0.0476(12) 0.0387(9) 0.0043(9) 0.0037(7) 0.0049(9)
    O2 0.0380(11) 0.110(2) 0.0515(13) 0.0043(13) 0.0107(9) 0.0304(14)
    C1 0.0373(14) 0.0389(17) 0.0442(15) 0.0012(13) -0.0026(12) -0.0076(13)
    C2 0.0268(12) 0.0423(18) 0.0375(14) 0.0014(13) 0.0026(10) 0.0028(13)
    C3 0.0338(13) 0.0370(17) 0.0453(15) 0.0043(13) 0.0085(11) -0.0029(13)
    C4 0.0334(13) 0.0381(17) 0.0406(14) 0.0010(13) 0.0064(11) -0.0082(13)
    C4A 0.0281(13) 0.0335(16) 0.0342(14) -0.0025(11) 0.0059(10) -0.0010(11)
    C4B 0.0303(13) 0.0361(16) 0.0324(12) -0.0024(12) 0.0047(10) 0.0001(12)
    C5 0.0369(14) 0.0390(17) 0.0428(15) 0.0014(13) -0.0008(12) -0.0081(13)
    C6 0.0404(16) 0.0428(19) 0.0500(17) -0.0026(14) -0.0078(13) -0.0094(14)
    C7 0.0303(13) 0.0460(18) 0.0491(15) -0.0025(13) 0.0011(11) -0.0001(14)
    C8 0.0324(13) 0.0398(18) 0.0432(14) 0.0010(13) 0.0022(11) -0.0012(13)
    C8A 0.0324(13) 0.0338(16) 0.0336(13) 0.0001(12) 0.0049(10) -0.0004(12)
    C9 0.0420(15) 0.0328(17) 0.0509(16) 0.0027(13) -0.0023(12) -0.0047(13)
    C10 0.0468(16) 0.0366(18) 0.0512(16) 0.0047(14) -0.0100(13) -0.0096(14)
    C10A 0.0345(13) 0.0347(16) 0.0429(15) -0.0011(12) 0.0018(11) -0.0053(12)
    C11 0.069(2) 0.053(2) 0.061(2) 0.0181(18) -0.0263(16) -0.0213(18)
    C12 0.122(4) 0.091(3) 0.057(2) -0.063(3) -0.021(2) 0.000(2)
    C13 0.056(2) 0.129(4) 0.060(2) -0.009(2) 0.0117(16) -0.046(3)
    C14 0.0359(14) 0.070(2) 0.0441(15) 0.0045(16) 0.0121(12) 0.0086(16)
    C15 0.0504(17) 0.046(2) 0.0610(19) 0.0002(15) -0.0043(14) 0.0134(16)
    C16 0.0399(16) 0.076(3) 0.071(2) 0.0171(18) 0.0046(15) -0.018(2)
    C17 0.0321(13) 0.0477(19) 0.0441(16) 0.0019(13) 0.0061(11) 0.0081(14)
    C18 0.0345(13) 0.0351(16) 0.0391(14) -0.0002(12) 0.0033(11) -0.0020(12)
    C19 0.0370(14) 0.0466(18) 0.0426(15) 0.0003(14) 0.0040(12) -0.0001(14)
    C20 0.0525(18) 0.065(2) 0.0442(15) 0.0038(17) 0.0011(14) 0.0082(16)
    C21 0.0441(16) 0.052(2) 0.0562(18) 0.0095(16) -0.0109(14) -0.0003(16)
    C22 0.0340(15) 0.058(2) 0.0602(19) 0.0077(15) 0.0039(13) -0.0046(17)
    C23 0.0344(14) 0.055(2) 0.0471(15) 0.0033(14) 0.0057(12) 0.0011(15)
_geom_special_details     ?
loop_
    _geom_bond_atom_site_label_1
    _geom_bond_atom_site_label_2
    _geom_bond_site_symmetry_2
    _geom_bond_distance
    _geom_bond_publ_flag
    O1 C17 . 1.374(3) ?
    O1 C2 . 1.422(3) ?
    O2 C17 . 1.192(3) ?
    C1 C2 . 1.381(4) ?
    C1 C10A . 1.417(4) ?
    C1 C11 . 1.528(4) ?
    C2 C3 . 1.377(4) ?
    C3 C4 . 1.378(4) ?
    C3 H3 . 0.9500 ?
    C4 C4A . 1.390(4) ?
    C4 H4 . 0.9500 ?
    C4A C10A . 1.402(4) ?
    C4A C4B . 1.542(3) ?
    C4B C5 . 1.540(4) ?
    C4B C14 . 1.547(4) ?
    C4B C8A . 1.550(4) ?
    C5 C6 . 1.523(4) ?
    C5 H5A . 0.9900 ?
    C5 H5B . 0.9900 ?
    C6 C7 . 1.518(4) ?
    C6 H6A . 0.9900 ?
    C6 H6B . 0.9900 ?
    C7 C8 . 1.528(4) ?
    C7 H7A . 0.9900 ?
    C7 H7B . 0.9900 ?
    C8 C15 . 1.528(4) ?
    C8 C16 . 1.531(4) ?
    C8 C8A . 1.557(4) ?
    C8A C9 . 1.518(4) ?
    C8A H8A . 1.0000 ?
    C9 C10 . 1.518(4) ?
    C9 H9A . 0.9900 ?
    C9 H9B . 0.9900 ?
    C10 C10A . 1.520(4) ?
    C10 H10A . 0.9900 ?
    C10 H10B . 0.9900 ?
    C11 C12 . 1.524(6) ?
    C11 C13 . 1.524(6) ?
    C11 H11 . 1.0000 ?
    C12 H12A . 0.9800 ?
    C12 H12B . 0.9800 ?
    C12 H12C . 0.9800 ?
    C13 H13A . 0.9800 ?
    C13 H13B . 0.9800 ?
    C13 H13C . 0.9800 ?
    C14 H14A . 0.9800 ?
    C14 H14B . 0.9800 ?
    C14 H14C . 0.9800 ?
    C15 H15A . 0.9800 ?
    C15 H15B . 0.9800 ?
    C15 H15C . 0.9800 ?
    C16 H16A . 0.9800 ?
    C16 H16B . 0.9800 ?
    C16 H16C . 0.9800 ?
    C17 C18 . 1.474(4) ?
    C18 C19 . 1.387(4) ?
    C18 C23 . 1.392(4) ?
    C19 C20 . 1.380(4) ?
    C19 H19 . 0.9500 ?
    C20 C21 . 1.390(5) ?
    C20 H20 . 0.9500 ?
    C21 C22 . 1.369(5) ?
    C21 H21 . 0.9500 ?
    C22 C23 . 1.378(4) ?
    C22 H22 . 0.9500 ?
    C23 H23 . 0.9500 ?
loop_
    _geom_angle_atom_site_label_1
    _geom_angle_atom_site_label_2
    _geom_angle_atom_site_label_3
    _geom_angle_site_symmetry_1
    _geom_angle_site_symmetry_3
    _geom_angle
    _geom_angle_publ_flag
    C17 O1 C2 . . 116.01(19) ?
    C2 C1 C10A . . 117.7(2) ?
    C2 C1 C11 . . 121.2(3) ?
    C10A C1 C11 . . 121.2(3) ?
    C3 C2 C1 . . 122.8(2) ?
    C3 C2 O1 . . 117.6(2) ?
    C1 C2 O1 . . 119.6(2) ?
    C2 C3 C4 . . 118.7(3) ?
    C2 C3 H3 . . 120.7 ?
    C4 C3 H3 . . 120.7 ?
    C3 C4 C4A . . 121.8(2) ?
    C3 C4 H4 . . 119.1 ?
    C4A C4 H4 . . 119.1 ?
    C4 C4A C10A . . 118.5(2) ?
    C4 C4A C4B . . 118.9(2) ?
    C10A C4A C4B . . 122.6(2) ?
    C5 C4B C4A . . 110.8(2) ?
    C5 C4B C14 . . 108.4(2) ?
    C4A C4B C14 . . 105.85(19) ?
    C5 C4B C8A . . 108.6(2) ?
    C4A C4B C8A . . 108.4(2) ?
    C14 C4B C8A . . 114.9(2) ?
    C6 C5 C4B . . 113.1(2) ?
    C6 C5 H5A . . 109.0 ?
    C4B C5 H5A . . 109.0 ?
    C6 C5 H5B . . 109.0 ?
    C4B C5 H5B . . 109.0 ?
    H5A C5 H5B . . 107.8 ?
    C7 C6 C5 . . 111.0(2) ?
    C7 C6 H6A . . 109.4 ?
    C5 C6 H6A . . 109.4 ?
    C7 C6 H6B . . 109.4 ?
    C5 C6 H6B . . 109.4 ?
    H6A C6 H6B . . 108.0 ?
    C6 C7 C8 . . 113.5(2) ?
    C6 C7 H7A . . 108.9 ?
    C8 C7 H7A . . 108.9 ?
    C6 C7 H7B . . 108.9 ?
    C8 C7 H7B . . 108.9 ?
    H7A C7 H7B . . 107.7 ?
    C15 C8 C7 . . 110.4(2) ?
    C15 C8 C16 . . 107.4(3) ?
    C7 C8 C16 . . 107.5(2) ?
    C15 C8 C8A . . 114.1(2) ?
    C7 C8 C8A . . 108.4(2) ?
    C16 C8 C8A . . 108.7(2) ?
    C9 C8A C4B . . 109.0(2) ?
    C9 C8A C8 . . 114.9(2) ?
    C4B C8A C8 . . 116.9(2) ?
    C9 C8A H8A . . 104.9 ?
    C4B C8A H8A . . 104.9 ?
    C8 C8A H8A . . 104.9 ?
    C10 C9 C8A . . 111.3(3) ?
    C10 C9 H9A . . 109.4 ?
    C8A C9 H9A . . 109.4 ?
    C10 C9 H9B . . 109.4 ?
    C8A C9 H9B . . 109.4 ?
    H9A C9 H9B . . 108.0 ?
    C9 C10 C10A . . 115.0(2) ?
    C9 C10 H10A . . 108.5 ?
    C10A C10 H10A . . 108.5 ?
    C9 C10 H10B . . 108.5 ?
    C10A C10 H10B . . 108.5 ?
    H10A C10 H10B . . 107.5 ?
    C4A C10A C1 . . 120.6(3) ?
    C4A C10A C10 . . 120.4(2) ?
    C1 C10A C10 . . 119.0(2) ?
    C12 C11 C13 . . 110.5(3) ?
    C12 C11 C1 . . 114.6(3) ?
    C13 C11 C1 . . 112.1(3) ?
    C12 C11 H11 . . 106.3 ?
    C13 C11 H11 . . 106.3 ?
    C1 C11 H11 . . 106.3 ?
    C11 C12 H12A . . 109.5 ?
    C11 C12 H12B . . 109.5 ?
    H12A C12 H12B . . 109.5 ?
    C11 C12 H12C . . 109.5 ?
    H12A C12 H12C . . 109.5 ?
    H12B C12 H12C . . 109.5 ?
    C11 C13 H13A . . 109.5 ?
    C11 C13 H13B . . 109.5 ?
    H13A C13 H13B . . 109.5 ?
    C11 C13 H13C . . 109.5 ?
    H13A C13 H13C . . 109.5 ?
    H13B C13 H13C . . 109.5 ?
    C4B C14 H14A . . 109.5 ?
    C4B C14 H14B . . 109.5 ?
    H14A C14 H14B . . 109.5 ?
    C4B C14 H14C . . 109.5 ?
    H14A C14 H14C . . 109.5 ?
    H14B C14 H14C . . 109.5 ?
    C8 C15 H15A . . 109.5 ?
    C8 C15 H15B . . 109.5 ?
    H15A C15 H15B . . 109.5 ?
    C8 C15 H15C . . 109.5 ?
    H15A C15 H15C . . 109.5 ?
    H15B C15 H15C . . 109.5 ?
    C8 C16 H16A . . 109.5 ?
    C8 C16 H16B . . 109.5 ?
    H16A C16 H16B . . 109.5 ?
    C8 C16 H16C . . 109.5 ?
    H16A C16 H16C . . 109.5 ?
    H16B C16 H16C . . 109.5 ?
    O2 C17 O1 . . 122.5(2) ?
    O2 C17 C18 . . 125.0(2) ?
    O1 C17 C18 . . 112.4(2) ?
    C19 C18 C23 . . 119.5(3) ?
    C19 C18 C17 . . 123.3(2) ?
    C23 C18 C17 . . 117.2(2) ?
    C20 C19 C18 . . 120.3(3) ?
    C20 C19 H19 . . 119.9 ?
    C18 C19 H19 . . 119.9 ?
    C19 C20 C21 . . 119.5(3) ?
    C19 C20 H20 . . 120.2 ?
    C21 C20 H20 . . 120.2 ?
    C22 C21 C20 . . 120.4(3) ?
    C22 C21 H21 . . 119.8 ?
    C20 C21 H21 . . 119.8 ?
    C21 C22 C23 . . 120.3(3) ?
    C21 C22 H22 . . 119.8 ?
    C23 C22 H22 . . 119.8 ?
    C22 C23 C18 . . 120.0(3) ?
    C22 C23 H23 . . 120.0 ?
    C18 C23 H23 . . 120.0 ?
_shelx_hkl_file
;
   0  -8   0 289.895 115.219   5 0.28017-0.28212-0.85579-0.85579-0.37934 0.37911
   0  -8  -1 939.575 163.846   5 0.29118-0.30648-0.83942-0.87217-0.40111 0.32352
   0  -8   1 693.356 147.572   5 0.26722-0.25582-0.87353-0.83804-0.35394 0.43109
   0  -8  -2 49.2607 87.1728   5 0.30030-0.32895-0.82490-0.88670-0.41927 0.26431
   0  -8  -3 774.892 158.697   5 0.30752-0.34952-0.81274-0.89887-0.43375 0.20142
   0  -7   0 4.96864 121.536   5 0.34038-0.34209-0.74882-0.74882-0.50087 0.50067
   0  -7   0 66.8235 122.699   6-0.02929 0.02836-0.74919-0.74919-0.65677 0.65710
   0  -7   0 2.92441 115.509   9 0.10568-0.10104-0.74502-0.74502-0.62930 0.63363
   0  -7  -1 1027.90 217.354   5 0.35136-0.36642-0.72376-0.77388-0.52382 0.44625
   0  -7   1 978.810 213.639   5 0.32768-0.31603-0.77533-0.72229-0.47467 0.55185
   0  -7  -1 1130.18 212.326   6-0.02833 0.01423-0.71551-0.78285-0.69239 0.61560
   0  -7   1 988.451 183.226   9 0.12905-0.11128-0.77714-0.71312-0.58331 0.66411
   0  -7  -1 1172.75 210.650   9 0.08326-0.09175-0.71233-0.77748-0.67082 0.59868
   0  -7  -2 2123.10 278.967   5 0.36071-0.38912-0.70066-0.79699-0.54360 0.38867
   0  -7   2 2304.11 272.280   9 0.15310-0.12221-0.80802-0.68247-0.53294 0.69022
   0  -7  -2 2219.93 266.638   9 0.06204-0.08365-0.67977-0.80983-0.70787 0.55925
   0  -7  -2 1774.37 252.048   6-0.02738 0.00011-0.68255-0.81580-0.72407 0.57014
   0  -7   2 1798.74 262.144   5 0.31317-0.28817-0.80278-0.69483-0.44514 0.59969
   0  -7  -3 1175.03 219.646   5 0.36850-0.41027-0.68000-0.81767-0.56029 0.32798
   0  -7   3 1427.01 248.104   5 0.29675-0.25840-0.83066-0.66694-0.41219 0.64411
   0  -7   3 1530.34 225.485   9 0.17755-0.13354-0.83699-0.65371-0.47834 0.71208
   0  -7  -3 1270.45 215.653   6-0.02645-0.01399-0.65089-0.84744-0.75189 0.52082
   0  -7  -3 1580.83 234.936   9 0.04224-0.07698-0.64800-0.84137-0.74050 0.51542
   0  -7  -4 1.12672 109.733   9 0.02406-0.07193-0.61769-0.87146-0.76884 0.46729
   0  -7   4 108.516 128.920   5 0.27834-0.22664-0.85840-0.63919-0.37573 0.68502
   0  -7   4 208.491 131.289   9 0.20215-0.14501-0.86346-0.62747-0.41968 0.72990
   0  -7  -4 275.746 145.158   5 0.37480-0.42992-0.66223-0.83544-0.57394 0.26426
   0  -7  -4 265.657 138.721   6-0.02557-0.02804-0.62110-0.87721-0.77599 0.46778
   0  -7   5 905.868 184.458   9 0.22663-0.15637-0.88685-0.60430-0.35720 0.74389
   0  -7  -5 998.353 204.082   9 0.00769-0.06868-0.58946-0.89947-0.79307 0.41504
   0  -7  -5 928.367 191.160   6-0.02476-0.04202-0.59372-0.90457-0.79653 0.41119
   0  -7  -5 810.685 190.925   5 0.37966-0.44812-0.64784-0.84985-0.58454 0.19749
   0  -7   6 1904.63 244.084   9 0.25075-0.16735-0.90664-0.58473-0.29112 0.75428
   0  -7  -6 1567.11 231.485   5 0.38307-0.46489-0.63730-0.86039-0.59207 0.12765
   0  -7  -6 1632.61 242.499   6-0.02403-0.05593-0.56923-0.92904-0.81368 0.35121
   0  -7  -6 2094.19 263.996   9-0.00672-0.06740-0.56386-0.92484-0.81338 0.35888
   0  -7   7 1070.26 184.232  24 0.48714-0.39459-0.58517-0.91102 0.72100-0.18334
   0  -7  -7 1332.74 208.840   6-0.02339-0.06973-0.54812-0.95014-0.82762 0.28801
   0  -7  -7 1177.68 203.557   5 0.38501-0.48018-0.63115-0.86655-0.59637 0.05458
   0  -7  -7 1045.21 194.114   9-0.01904-0.06820-0.54144-0.94704-0.82999 0.29902
   0  -7   8 2608.46 273.989  24 0.49858-0.39283-0.57763-0.91843 0.72106-0.10622
   0  -7  -8 2359.37 262.487   5 0.38537-0.49390-0.63000-0.86771-0.59717-0.02200
   0  -7  -8 2624.88 278.671   6-0.02287-0.08342-0.53080-0.96744-0.83849 0.22174
   0  -7   9 4886.44 375.753  24 0.50384-0.38490-0.57410-0.92182 0.72105-0.02901
   0  -7  -9 4003.50 327.419   5 0.38392-0.50579-0.63463-0.86309-0.59394-0.10259
   0  -7  -9 4864.22 367.611   6-0.02247-0.09699-0.51772-0.98050-0.84637 0.15249
   0  -7 -10 4174.08 332.822   6-0.02222-0.11042-0.50932-0.98888-0.85129 0.08028
   0  -7  10 4353.27 351.679  24 0.50313-0.37099-0.57458-0.92120 0.72105 0.04818
   0  -7 -11 2908.75 266.114   6-0.02212-0.12368-0.50613-0.99205-0.85313 0.00498
   0  -7  11 3208.34 291.296  24 0.49640-0.35107-0.57908-0.91656 0.72106 0.12536
   0  -6   0 1656.57 251.331   5 0.38161-0.38307-0.64184-0.64184-0.58885 0.58868
   0  -6   0 1497.63 231.259   6-0.02620 0.02540-0.64216-0.64216-0.75915 0.75943
   0  -6   0 1416.42 231.179   9 0.03652-0.03255-0.63859-0.63859-0.74958 0.75329
   0  -6   1 712.956 182.097   6-0.02753 0.03990-0.68770-0.59664-0.71931 0.79674
   0  -6   1 772.717 187.893   9 0.06427-0.04716-0.68326-0.59414-0.70408 0.78426
   0  -6  -1 859.236 192.921   6-0.02485 0.01088-0.59675-0.68755-0.79432 0.71747
   0  -6  -1 678.229 182.627   9 0.00993-0.01908-0.59336-0.68359-0.78983 0.71708
   0  -6   1 702.172 185.083   5 0.36922-0.35733-0.67803-0.60565-0.56183 0.63904
   0  -6  -1 1029.39 231.320   5 0.39221-0.40702-0.60727-0.67643-0.61246 0.53492
   0  -6   2 4972.28 410.985   6-0.02882 0.05436-0.73252-0.55184-0.67484 0.82940
   0  -6  -2 5584.08 435.570   6-0.02352-0.00362-0.55231-0.73198-0.82492 0.67093
   0  -6  -2 5844.19 439.988   9-0.01518-0.00710-0.54852-0.72821-0.82486 0.67563
   0  -6  -2 5107.45 423.723   5 0.40114-0.42931-0.57491-0.70880-0.63281 0.47790
   0  -6   2 4925.55 402.647   9 0.09279-0.06256-0.72644-0.55118-0.65347 0.81013
   0  -6   2 5602.53 451.743   5 0.35491-0.32967-0.71520-0.56847-0.53130 0.68588
   0  -6  -3 1967.04 267.019   6-0.02222-0.01808-0.50960-0.77467-0.85113 0.62001
   0  -6   3 1707.83 245.861   9 0.12172-0.07836-0.76728-0.51056-0.59804 0.83117
   0  -6   3 1920.19 274.355   5 0.33860-0.30000-0.75269-0.53096-0.49717 0.72911
   0  -6  -3 1910.49 269.757   5 0.40854-0.45006-0.54531-0.73840-0.65007 0.41779
   0  -6  -4 5775.77 454.734   5 0.41455-0.46942-0.51901-0.76472-0.66440 0.35475
   0  -6   4 5828.04 472.708   5 0.32018-0.26824-0.78986-0.49378-0.45937 0.76869
   0  -6   4 6412.62 459.943   9 0.15067-0.09419-0.80500-0.47306-0.53818 0.84778
   0  -6  -4 5848.69 450.002   6-0.02100-0.03248-0.46937-0.81488-0.87322 0.56497
   0  -6  -4 6127.67 460.286  15-0.42650 0.37222-0.47839-0.80364-0.82939 0.52110
   0  -6   4 5510.55 407.895  24 0.59534-0.54240-0.50629-0.77644 0.71561-0.40914
   0  -6  -5 17547.4 857.482   5 0.41929-0.48752-0.49647-0.78726-0.67597 0.28895
   0  -6  -5 18580.3 874.343   6-0.01985-0.04679-0.43226-0.85198-0.89155 0.50616
   0  -6  -5 19878.9 892.040  15-0.43393 0.36648-0.44421-0.83782-0.84662 0.46123
   0  -6   5 18546.6 892.756   5 0.29961-0.23431-0.82602-0.45761-0.41790 0.80459
   0  -6   5 19893.2 880.892   9 0.17928-0.10968-0.83894-0.43935-0.47434 0.86041
   0  -6  -6 21027.8 930.233  15-0.43991 0.35929-0.41373-0.86829-0.86066 0.39818
   0  -6  -6 20450.7 926.250   6-0.01882-0.06100-0.39880-0.88542-0.90647 0.44395
   0  -6   6 19517.2 930.358   5 0.27683-0.19818-0.86052-0.42310-0.37276 0.83682
   0  -6   6 18018.0 882.242  24 0.63942-0.56009-0.46867-0.81379 0.70904-0.24819
   0  -6  -6 18490.2 904.635   5 0.42289-0.50446-0.47816-0.80559-0.68491 0.22051
   0  -6   6 20236.3 909.786   9 0.20724-0.12451-0.86857-0.40994-0.40705 0.86959
   0  -6  -7 1572.57 256.073   6-0.01791-0.07508-0.36944-0.91476-0.91838 0.37872
   0  -6   7 1863.92 264.908  24 0.65223-0.55970-0.45703-0.82529 0.70657-0.16853
   0  -6  -7 1998.83 277.884  15-0.44462 0.35082-0.38740-0.89461-0.87185 0.33227
   0  -6   7 1622.82 249.558   9 0.23427-0.13841-0.89348-0.38525-0.33680 0.87581
   0  -6  -7 1483.66 247.324   5 0.42542-0.52035-0.46449-0.81926-0.69131 0.14955
   0  -6  -8 9129.96 570.723  15-0.44819 0.34123-0.36560-0.91641-0.88048 0.26381
   0  -6   8 9393.36 613.527  24 0.65984-0.55412-0.44995-0.83223 0.70497-0.08974
   0  -6  -8 9322.93 578.275   5 0.42695-0.53523-0.45593-0.82784-0.69522 0.07608
   0  -6  -8 8976.53 580.629   6-0.01713-0.08903-0.34456-0.93962-0.92764 0.31085
   0  -6   8 9081.76 574.206   9 0.26013-0.15115-0.91336-0.36559-0.26404 0.87953
   0  -6  -9 2239.39 272.249   5 0.42747-0.54910-0.45295-0.83083-0.69656 0.00005
   0  -6   9 2598.96 302.386   9 0.28465-0.16254-0.92798-0.35120-0.18919 0.88114
   0  -6   9 2885.85 340.360  24 0.66271-0.54379-0.44725-0.83479 0.70434-0.01192
   0  -6  -9 2400.43 286.304  15-0.45078 0.33065-0.34864-0.93336-0.88680 0.19304
   0  -6  -9 2584.65 305.880   6-0.01650-0.10283-0.32446-0.95971-0.93458 0.24065
   0  -6 -10 198.940 115.912   5 0.42691-0.56189-0.45614-0.82764-0.69512-0.07876
   0  -6  10 80.6317 111.173  24 0.66131-0.52920-0.44857-0.83333 0.70465 0.06496
   0  -6 -10 71.2358 116.745   6-0.01603-0.11648-0.30938-0.97477-0.93948 0.16842
   0  -6 -10 129.270 130.890  15-0.45249 0.31919-0.33683-0.94517-0.89101 0.12015
   0  -6 -11 10228.0 581.850  15-0.45338 0.30690-0.33048-0.95152-0.89320 0.04525
   0  -6 -11 10084.1 603.715   6-0.01572-0.12995-0.29957-0.98456-0.94252 0.09433
   0  -6  11 10729.3 668.653  24 0.65555-0.51025-0.45395-0.82781 0.70588 0.14092
   0  -6  12 12670.7 727.477  24 0.64538-0.48688-0.46329-0.81833 0.70792 0.21607
   0  -6 -12 11894.9 623.807  15-0.45345 0.29381-0.32996-0.95204-0.89338-0.03166
   0  -6 -12 12537.9 661.979   6-0.01558-0.14326-0.29529-0.98883-0.94382 0.01849
   0  -6 -13 4269.45 355.879   6-0.01563-0.15638-0.29686-0.98724-0.94335-0.05912
   0  -6  13 4546.26 407.684  24 0.63062-0.45893-0.47647-0.80502 0.71059 0.29060
   0  -6 -13 4670.24 348.248  15-0.45265 0.27983-0.33575-0.94625-0.89139-0.11075
   0  -6 -14 5300.16 360.888  15-0.45080 0.26481-0.34857-0.93342-0.88683-0.19240
   0  -6 -14 6037.62 403.667   6-0.01588-0.16930-0.30477-0.97932-0.94093-0.13868
   0  -6  14 5916.78 434.162  24 0.61055-0.42566-0.49372-0.78763 0.71367 0.36471
   0  -6 -15 1531.59 191.684   6-0.01635-0.18200-0.31971-0.96435-0.93615-0.22058
   0  -6  15 1737.38 222.095  24 0.58444-0.38636-0.51506-0.76615 0.71681 0.43876
   0  -5   0-27.0363 105.454   5 0.41099-0.41221-0.53487-0.53487-0.65587 0.65573
   0  -5   0-64.9421 99.6844   6-0.02300 0.02233-0.53513-0.53513-0.83581 0.83605
   0  -5   0 111.826 114.092   9-0.02407 0.02738-0.53216-0.53216-0.83656 0.83966
   0  -5  -1 5642.27 386.392   6-0.02117 0.00734-0.47518-0.59507-0.87018 0.79329
   0  -5  -1 4953.11 364.198  15-0.42686 0.41236-0.47681-0.59156-0.83023 0.75320
   0  -5   1 5616.34 386.474   6-0.02481 0.03731-0.59526-0.47503-0.79541 0.87278
   0  -5   1 4601.19 364.227   5 0.39897-0.38684-0.58307-0.48666-0.62783 0.70506
   0  -5  -1 4848.41 367.106   5 0.42089-0.43546-0.48850-0.58125-0.67991 0.60240
   0  -5   1 5546.97 386.093   9 0.00912 0.00731-0.59196-0.47258-0.79100 0.87057
   0  -5  -2 655.212 147.020  15-0.43847 0.41080-0.42134-0.64702-0.85727 0.70314
   0  -5   2 724.117 170.764   5 0.38468-0.35920-0.63220-0.43752-0.59564 0.75024
   0  -5   2 664.651 154.679   6-0.02655 0.05223-0.65425-0.41605-0.74904 0.90355
   0  -5   2 523.004 141.430   9 0.04331-0.01374-0.64975-0.41500-0.73878 0.89482
   0  -5  -2 690.656 150.919   6-0.01937-0.00763-0.41668-0.65355-0.89868 0.74465
   0  -5  -2 596.676 151.198   5 0.42886-0.45678-0.44480-0.62496-0.70017 0.54529
   0  -5   3 36.9184 100.653   5 0.36800-0.32917-0.68136-0.38835-0.55922 0.79119
   0  -5   3 21.1050 90.8963   6-0.02820 0.06704-0.71090-0.35942-0.69700 0.92865
   0  -5  -3 430.007 128.844   6-0.01764-0.02254-0.36082-0.70939-0.92167 0.69051
   0  -5   3 410.540 112.653  24 0.70128-0.66156-0.40909-0.65990 0.69443-0.46477
   0  -5   3 308.494 121.959   9 0.07788-0.03519-0.70422-0.36077-0.68043 0.91293
   0  -5  -3 285.267 114.569  15-0.44771 0.40687-0.36862-0.69974-0.87932 0.64810
   0  -5  -3 148.109 102.382   5 0.43513-0.47641-0.40452-0.66525-0.71695 0.48469
   0  -5  -4 7407.49 463.394  15-0.45485 0.40083-0.31959-0.74877-0.89686 0.58855
   0  -5   4 8045.42 481.727   9 0.11224-0.05642-0.75424-0.31097-0.61668 0.92566
   0  -5  -4 7231.41 463.661   6-0.01600-0.03734-0.30864-0.76156-0.93971 0.63141
   0  -5  -4 7893.49 486.745   5 0.43995-0.49457-0.36832-0.70146-0.73056 0.42094
   0  -5   4 7411.79 460.952  24 0.72780-0.67488-0.38064-0.68821 0.68584-0.37899
   0  -5   4 7207.02 457.096   6-0.02971 0.08173-0.76411-0.30622-0.63978 0.94856
   0  -5   4 8089.49 499.377   5 0.34888-0.29669-0.72963-0.34007-0.51859 0.82794
   0  -5   5 7920.56 504.865  24 0.74721-0.68110-0.35849-0.71022 0.67850-0.29446
   0  -5  -5 8446.17 510.018   5 0.44354-0.51151-0.33677-0.73302-0.74135 0.35436
   0  -5   5 8346.07 521.162   5 0.32728-0.26173-0.77613-0.29356-0.47385 0.86056
   0  -5  -5 8498.63 509.839   6-0.01450-0.05202-0.26096-0.80923-0.95346 0.56802
   0  -5   5 8467.12 504.008   9 0.14586-0.07692-0.79897-0.26645-0.54843 0.93388
   0  -5  -5 8117.38 503.317  15-0.46018 0.39299-0.27500-0.79335-0.91048 0.52508
   0  -5   6 26688.4 1056.28   9 0.17831-0.09624-0.83785-0.22780-0.47659 0.93851
   0  -5  -6 27427.1 1056.81  15-0.46403 0.38367-0.23545-0.83290-0.92077 0.45827
   0  -5  -6 26407.1 1055.14   5 0.44612-0.52745-0.31033-0.75946-0.74966 0.28529
   0  -5  -6 26934.7 1061.87   6-0.01315-0.06654-0.21840-0.85176-0.96362 0.50105
   0  -5   6 24952.1 1064.39  24 0.76058-0.68128-0.34251-0.72607 0.67287-0.21164
   0  -5   6 24872.2 1060.46   5 0.30323-0.22433-0.82003-0.24964-0.42514 0.88923
   0  -5   7 59875.4 2055.39  24 0.76937-0.67687-0.33166-0.73678 0.66889-0.13047
   0  -5  -7 62946.3 1986.31  15-0.46670 0.37317-0.20143-0.86692-0.92832 0.38873
   0  -5  -7 60600.0 1979.36   5 0.44791-0.54259-0.28941-0.78040-0.75577 0.21403
   0  -5   7 62416.8 2000.76   9 0.20923-0.11404-0.87054-0.19533-0.40205 0.94045
   0  -5  -7 59332.6 1978.18   6-0.01196-0.08089-0.18141-0.88874-0.97088 0.43117
   0  -5   7 59052.4 1988.95   5 0.27678-0.18454-0.86058-0.20908-0.37267 0.91413
   0  -5  -8 12586.0 665.508  15-0.46848 0.36178-0.17305-0.89529-0.93373 0.31704
   0  -5   8 12099.6 711.232  24 0.77375-0.66806-0.32613-0.74217 0.66682-0.05121
   0  -5  -8 11609.9 636.325   5 0.44905-0.55709-0.27432-0.79550-0.75992 0.14081
   0  -5   8 11755.4 657.595   9 0.23838-0.13006-0.89692-0.16917-0.32561 0.94047
   0  -5  -8 11830.5 654.231   6-0.01096-0.09506-0.15022-0.91991-0.97590 0.35906
   0  -5   9 3868.35 378.023   9 0.26559-0.14414-0.91700-0.14931-0.24792 0.93925
   0  -5  -9 4708.94 387.018  15-0.46961 0.34974-0.15068-0.91765-0.93742 0.24364
   0  -5  -9 4049.62 374.116   6-0.01015-0.10905-0.12496-0.94516-0.97923 0.28526
   0  -5  -9 4286.00 379.868   5 0.44968-0.57106-0.26540-0.80443-0.76228 0.06580
   0  -5   9 4333.20 422.014  24 0.77438-0.65549-0.32533-0.74283 0.66652 0.02629
   0  -5  10 6366.34 520.452  24 0.77152-0.63944-0.32895-0.73907 0.66788 0.10211
   0  -5  10 5152.06 436.417   9 0.29076-0.15619-0.93088-0.13566-0.16948 0.93729
   0  -5 -10 5727.36 432.903  15-0.47028 0.33724-0.13425-0.93408-0.93982 0.16895
   0  -5 -10 5809.31 429.297   5 0.44984-0.58458-0.26298-0.80685-0.76291-0.01095
   0  -5 -11 1233.14 213.425  15-0.47064 0.32444-0.12374-0.94458-0.94121 0.09325
   0  -5  11 1436.47 271.987  24 0.76528-0.62000-0.33674-0.73114 0.67078 0.17641
   0  -5 -12 10068.8 592.719  15-0.47078 0.31141-0.11922-0.94910-0.94178 0.01672
   0  -5  12 10588.7 695.472  24 0.75540-0.59693-0.34878-0.71897 0.67512 0.24927
   0  -5  13 1161.09 242.973  24 0.74209-0.57042-0.36445-0.70315 0.68053 0.32104
   0  -5  13 1240.61 222.654  13 0.76053-0.59025-0.49913-0.57128 0.54073 0.46382
   0  -5 -13 982.158 193.511  15-0.47073 0.29818-0.12100-0.94731-0.94156-0.06059
   0  -5  14 2907.10 344.817  24 0.72472-0.53986-0.38404-0.68343 0.68692 0.39185
   0  -5 -14 2236.79 255.965  15-0.47046 0.28474-0.12933-0.93898-0.94048-0.13876
   0  -5  15 1517.88 238.117  10 0.70417-0.50597-0.41703-0.65238 0.68781 0.47053
   0  -5 -15 1277.56 193.758  15-0.46988 0.27100-0.14432-0.92399-0.93838-0.21796
   0  -5  15 1345.59 235.473  24 0.70275-0.50469-0.40756-0.65976 0.69399 0.46197
   0  -5  16 687.942 179.264  24 0.67521-0.46396-0.43527-0.63192 0.70144 0.53171
   0  -5 -16 758.590 147.512  15-0.46882 0.25676-0.16685-0.90145-0.93480-0.29863
   0  -5  16 510.325 142.043  10 0.67319-0.46183-0.42605-0.64354 0.71181 0.52358
   0  -5  17 222.336 116.612  24 0.64066-0.41622-0.46755-0.59950 0.70881 0.60153
   0  -5  17 299.766 114.629  10 0.63653-0.41200-0.43529-0.63449 0.73735 0.57510
   0  -5 -17 221.008 104.816   6-0.01066-0.21390-0.14086-0.92911-0.97721-0.33384
   0  -5 -17 244.369 94.9798  15-0.46691 0.24168-0.19836-0.86994-0.92895-0.38157
   0  -4   0 83770.9 2484.74   5 0.43161-0.43259-0.42789-0.42790-0.70742 0.70731
   0  -4   0 90301.1 2483.24   6-0.01973 0.01919-0.42811-0.42811-0.89348 0.89367
   0  -4   0 86169.7 2466.09  15-0.43737 0.43630-0.42708-0.42762-0.85466 0.85471
   0  -4  -1 2656.63 241.720   5 0.44032-0.45465-0.36526-0.49054-0.73165 0.65417
   0  -4   1 2931.65 245.925   6-0.02219 0.03482-0.50834-0.34789-0.85186 0.92918
   0  -4  -1 2419.83 225.009   6-0.01724 0.00354-0.34811-0.50809-0.92636 0.84942
   0  -4   1 2960.68 267.743   5 0.42006-0.40768-0.49267-0.36311-0.67786 0.75512
   0  -4   1 3000.11 244.374  15-0.42038 0.43248-0.50410-0.35060-0.81537 0.89251
   0  -4  -1 2651.31 230.027  15-0.45049 0.43625-0.35064-0.50406-0.88608 0.80903
   0  -4  -2 31936.2 1114.52  23-0.90017 0.87211-0.37320-0.48045-0.37801 0.22174
   0  -4  -2 33040.3 1093.93  15-0.45998 0.43257-0.27684-0.57785-0.90996 0.75582
   0  -4  -2 32870.1 1103.82   6-0.01480-0.01207-0.27065-0.58553-0.95087 0.79679
   0  -4   2 32137.5 1104.87   6-0.02454 0.05035-0.58649-0.26976-0.80171 0.95617
   0  -4   2 34392.0 1134.07   5 0.40543-0.37970-0.55809-0.29768-0.64277 0.79740
   0  -4  -2 33722.8 1115.01   5 0.44650-0.47418-0.30612-0.54969-0.75092 0.59606
   0  -4  -3 11237.8 536.636   5 0.45055-0.49159-0.25171-0.60411-0.76576 0.53354
   0  -4  -3 11208.4 518.709  15-0.46626 0.42568-0.20755-0.64714-0.92705 0.69582
   0  -4   3 12425.3 567.218   5 0.38763-0.34855-0.62267-0.23309-0.60219 0.83419
   0  -4   3 11757.2 536.476   6-0.02673 0.06571-0.66044-0.19583-0.74375 0.97534
   0  -4  -3 11403.4 543.388  23-0.90738 0.86622-0.35714-0.49668-0.37622 0.14276
   0  -4   3 11473.9 802.993   2 0.89831-0.85854-0.34530-0.51072 0.42159-0.18969
   0  -4  -3 12506.0 547.076   6-0.01249-0.02756-0.19775-0.65841-0.96785 0.73663
   0  -4  -4 35377.1 1187.86   6-0.01035-0.04287-0.13103-0.72512-0.97849 0.67014
   0  -4   4 35078.4 1201.51  24 0.82652-0.77363-0.25279-0.60218 0.63642-0.32919
   0  -4  -4 35198.0 1206.85  23-0.91129 0.85702-0.34811-0.50588-0.37517 0.06451
   0  -4  -4 36785.1 1198.50   5 0.45292-0.50730-0.20297-0.65286-0.77682 0.46722
   0  -4   4 34477.7 1178.90   6-0.02870 0.08085-0.72848-0.12780-0.67909 0.98782
   0  -4  -4 36096.9 1176.67  15-0.46988 0.41613-0.14437-0.71031-0.93837 0.63005
   0  -4   4 35320.9 1182.78   9 0.08804-0.03289-0.71945-0.13289-0.66218 0.97054
   0  -4   4 33678.1 1198.91   5 0.36666-0.31423-0.68500-0.17075-0.55633 0.86570
   0  -4   4 38145.4 1701.74   2 0.90591-0.85293-0.33628-0.51976 0.40880-0.09969
   0  -4   5 19655.5 1223.86   2 0.90864-0.84246-0.33292-0.52315 0.40404-0.01772
   0  -4  -5 20195.0 779.177  15-0.47148 0.40456-0.08799-0.76668-0.94516 0.55974
   0  -4   5 19568.0 792.887   5 0.34264-0.27686-0.74383-0.11191-0.50557 0.89232
   0  -4   5 20206.0 813.270  24 0.84038-0.77430-0.23097-0.62386 0.62639-0.24196
   0  -4  -5 18922.3 787.080  23-0.91224 0.84485-0.34590-0.50826-0.37490-0.01294
   0  -4  -5 18912.0 769.630   5 0.45404-0.52178-0.16063-0.69521-0.78477 0.39781
   0  -4   5 18891.6 764.071   9 0.12793-0.05965-0.77565-0.07691-0.58558 0.97041
   0  -4   5 19842.9 784.742  21 0.83663-0.77120-0.22937-0.62565 0.63195-0.24608
   0  -4   6 30919.0 1123.63   5 0.31577-0.23663-0.79807-0.05766-0.45041 0.91452
   0  -4   6 29984.4 1655.26   2 0.90778-0.82840-0.33399-0.52211 0.40555 0.05798
   0  -4  -6 29669.5 1115.35  23-0.91036 0.82986-0.35029-0.50404-0.37542-0.08961
   0  -4   6 31888.5 1147.01  21 0.84723-0.76873-0.21617-0.63885 0.62174-0.15869
   0  -4   6 33405.4 1185.79  24 0.84925-0.76997-0.21627-0.63842 0.61939-0.15778
   0  -4   6 30610.0 1106.88   9 0.16557-0.08416-0.82311-0.02967-0.50554 0.96684
   0  -4  -6 32165.5 1120.01   5 0.45433-0.53541-0.12517-0.73068-0.79028 0.32594
   0  -4  -6 32450.5 1120.43  15-0.47165 0.39156-0.03921-0.81546-0.94856 0.48605
   0  -4   7 16291.1 725.236   9 0.20057-0.10604-0.86185 0.00884-0.42357 0.96134
   0  -4  -7 15418.4 712.447  23-0.90563 0.81202-0.36111-0.49340-0.37667-0.16555
   0  -4   7 17627.1 779.050  21 0.85287-0.76129-0.20892-0.64609 0.61605-0.07582
   0  -4   7 15395.5 710.155   5 0.28626-0.19377-0.84688-0.00884-0.39136 0.93285
   0  -4  -7 15888.3 716.988   5 0.45413-0.54857-0.09690-0.75897-0.79393 0.25222
   0  -4   7 16216.0 1202.53   2 0.90400-0.81142-0.33859-0.51753 0.41207 0.12868
   0  -4  -7 17154.2 732.795  15-0.47092 0.37766 0.00187-0.85654-0.94966 0.41005
   0  -4   7 17570.0 794.865  24 0.85412-0.76165-0.20795-0.64661 0.61535-0.07654
   0  -4   7 16797.5 769.483   7 0.81419-0.72375-0.57266-0.28462 0.04361 0.49973
   0  -4   8 4066.56 357.337  21 0.85450-0.74986-0.20678-0.64823 0.61436 0.00305
   0  -4   8 4133.36 359.685   7 0.80992-0.70658-0.58492-0.27265 0.09391 0.52658
   0  -4   8 3724.26 328.513  13 0.88158-0.77724-0.45458-0.40093 0.27234 0.34670
   0  -4  -8 3161.56 296.391  23-0.89783 0.79111-0.37823-0.47645-0.37855-0.24086
   0  -4   8 4128.27 368.264  24 0.85563-0.74996-0.20533-0.64909 0.61406 0.00194
   0  -4  -8 4126.08 333.195  15-0.46974 0.36331 0.03516-0.88982-0.94937 0.33268
   0  -4   8 3539.85 314.822   9 0.23276-0.12510-0.89220 0.03897-0.34087 0.95511
   0  -4  -8 4227.97 330.740   5 0.45375-0.56154-0.07594-0.77993-0.79621 0.17713
   0  -4   8 4527.76 638.345   2 0.89766-0.79188-0.34604-0.51010 0.42265 0.19531
   0  -4   9 15374.9 758.068   9 0.26208-0.14130-0.91469 0.06124-0.25832 0.94903
   0  -4   9 15498.4 784.828  13 0.87198-0.75436-0.46229-0.39356 0.30564 0.39032
   0  -4  -9 17875.5 774.225   5 0.45340-0.57454-0.06237-0.79351-0.79750 0.10105
   0  -4  -9 17776.2 779.189  15-0.46848 0.34888 0.06091-0.91557-0.94842 0.25464
   0  -4   9 18807.6 884.476  24 0.85417-0.73531-0.20786-0.64642 0.61530 0.07789
   0  -4   9 16859.3 840.625   7 0.80339-0.68713-0.59548-0.26238 0.14370 0.55395
   0  -4   9 19359.0 880.966  21 0.85275-0.73503-0.20907-0.64593 0.61617 0.07843
   0  -4   9 16287.6 1289.32   2 0.88889-0.76991-0.35584-0.50032 0.43657 0.25860
   0  -4 -10 3194.24 308.035  15-0.46738 0.33461 0.07943-0.93408-0.94735 0.17647
   0  -4  10 3915.78 378.369  21 0.84795-0.71716-0.21525-0.63975 0.62102 0.15075
   0  -4  10 3820.44 401.392  24 0.84995-0.71790-0.21508-0.63906 0.61882 0.15156
   0  -4  10 3794.37 621.980   2 0.87771-0.74552-0.36758-0.48861 0.45328 0.31910
   0  -4  10 3268.25 340.953  13 0.86054-0.72963-0.46972-0.38647 0.34028 0.43260
   0  -4 -10 3417.24 307.127   5 0.45321-0.58771-0.05625-0.79964-0.79803 0.02421
   0  -4  10 2754.27 308.882   9 0.28860-0.15469-0.92989 0.07621-0.17651 0.94370
   0  -4  11 3804.69 385.798  13 0.84708-0.70288-0.47673-0.37979 0.37604 0.47375
   0  -4  11 3956.26 398.550  24 0.84302-0.69777-0.22665-0.62735 0.62435 0.22322
   0  -4  11 4799.94 423.822  21 0.84027-0.69641-0.22490-0.63010 0.62852 0.22044
   0  -4 -11 3881.15 349.140  15-0.46660 0.32066 0.09103-0.94568-0.94651 0.09854
   0  -4  12 6452.42 520.818  24 0.83329-0.67484-0.24229-0.61157 0.63165 0.29312
   0  -4  12 6432.87 510.746  13 0.83144-0.67395-0.48320-0.37367 0.41275 0.51395
   0  -4  12 6243.45 506.534  21 0.82971-0.67278-0.23770-0.61730 0.63829 0.28785
   0  -4 -12 6570.14 457.226  15-0.46625 0.30714 0.09601-0.95065-0.94611 0.02105
   0  -4  13 709.242 204.795  13 0.81340-0.64263-0.48899-0.36821 0.45030 0.55331
   0  -4  13 796.094 219.020  24 0.82054-0.64890-0.26183-0.59189 0.64044 0.36151
   0  -4 -13 591.793 171.437  15-0.46636 0.29407 0.09456-0.94921-0.94623-0.05593
   0  -4  13 658.847 198.418  21 0.81617-0.64617-0.25340-0.60159 0.65002 0.35330
   0  -4 -14 16413.3 794.618  15-0.46689 0.28144 0.08680-0.94144-0.94683-0.13242
   0  -4  14 15867.7 858.694  24 0.80443-0.61959-0.28519-0.56840 0.65049 0.42866
   0  -4  14 17152.5 915.388  13 0.79272-0.60866-0.49398-0.36356 0.48862 0.59191
   0  -4  14 16462.5 890.433  21 0.79942-0.61635-0.27185-0.58314 0.66342 0.41709
   0  -4 -15 9489.78 570.764  15-0.46780 0.26918 0.07267-0.92730-0.94778-0.20856
   0  -4  15 9630.21 632.902  24 0.78440-0.58637-0.31239-0.54106 0.66153 0.49481
   0  -4  15 10684.2 676.604  21 0.77909-0.58294-0.29294-0.56204 0.67822 0.47947
   0  -4  15 10254.0 685.026  13 0.76908-0.57173-0.49803-0.35985 0.52765 0.62979
   0  -4  16 3382.33 378.185  13 0.74207-0.53143-0.50096-0.35725 0.56738 0.66698
   0  -4  16 2407.86 315.480  24 0.75949-0.54826-0.34384-0.50947 0.67335 0.56018
   0  -4 -16 2762.59 297.050  15-0.46896 0.25717 0.05190-0.90653-0.94883-0.28461
   0  -4  17 1875.13 252.830  24 0.72881-0.50439-0.37952-0.47366 0.68548 0.62524
   0  -4 -17 1647.08 228.559  15-0.47020 0.24523 0.02393-0.87855-0.94958-0.36095
   0  -4 -18 3001.89 276.691  15-0.47126 0.23312-0.01230-0.84232-0.94946-0.43817
   0  -4  18 3558.28 321.725  24 0.69051-0.45290-0.42010-0.43293 0.69748 0.69043
   0  -4  18 3567.59 365.267  10 0.69031-0.45277-0.42121-0.43542 0.69885 0.69014
   0  -4  19 1726.48 207.537  24 0.64119-0.39038-0.46708-0.38581 0.70872 0.75639
   0  -4 -19 1616.95 186.184  15-0.47171 0.22041-0.05867-0.79594-0.94747-0.51724
   0  -4  19 1802.81 239.844  10 0.64689-0.39619-0.43283-0.42399 0.73042 0.73561
   0  -3   0 14.5887 60.8872   2 0.91790-0.91777-0.32098-0.32098 0.38715-0.38696
   0  -3   1 47649.1 1643.77   2 0.94183-0.92850-0.28515-0.35683 0.33668-0.25927
   0  -3   2 2656.53 311.514   2 0.95278-0.92625-0.26531-0.37670 0.30885-0.15423
   0  -3   3 30575.3 1326.87   2 0.95736-0.91763-0.25607-0.38597 0.29592-0.06409
   0  -3   4 57905.8 2157.43   2 0.95823-0.90529-0.25424-0.38782 0.29336 0.01569
   0  -3   5 4845.23 521.136   2 0.95653-0.89040-0.25778-0.38430 0.29832 0.08794
   0  -3   6 29855.3 1497.11   2 0.95276-0.87342-0.26536-0.37675 0.30892 0.15455
   0  -3   7 238.665 187.820   2 0.94707-0.85453-0.27601-0.36612 0.32385 0.21683
   0  -3  -8 23258.2 855.331  15-0.44704 0.34088 0.26580-0.90678-0.91783 0.30112
   0  -3   8 23785.2 923.290  24 0.91257-0.80693-0.08650-0.55403 0.54964 0.06674
   0  -3   8 21064.0 838.119   9 0.24682-0.13982-0.90365 0.26329-0.30223 0.91586
   0  -3   8 19894.6 1285.81   2 0.93947-0.83373-0.28908-0.35307 0.34220 0.27569
   0  -3   8 23912.2 924.255  21 0.91866-0.81403-0.10726-0.53399 0.53031 0.08712
   0  -3   8 21105.3 915.171   7 0.81390-0.71058-0.57380-0.06997 0.04805 0.57163
   0  -3   9 10607.5 578.234  21 0.91451-0.79681-0.11496-0.52629 0.53717 0.15744
   0  -3   9 9385.69 549.727  13 0.89112-0.77301-0.44488-0.19777 0.23335 0.46168
   0  -3   9 11096.9 603.784   7 0.80884-0.69260-0.58709-0.05697 0.10357 0.59326
   0  -3  -9 9577.98 471.798  23-0.93079 0.81141-0.29888-0.34264-0.36884-0.32729
   0  -3   9 9216.02 870.892   2 0.92989-0.81095-0.30406-0.33811 0.36328 0.33182
   0  -3   9 10056.4 524.833   9 0.27651-0.15639-0.92363 0.28304-0.21476 0.90486
   0  -3   9 10532.2 577.421  24 0.90956-0.79073-0.09414-0.54625 0.55414 0.13944
   0  -3  10 12009.4 639.557  21 0.90810-0.77733-0.12640-0.51484 0.54727 0.22452
   0  -3  10 10296.6 612.043  13 0.88092-0.74951-0.45517-0.18781 0.27480 0.49714
   0  -3  10 11791.1 671.003   7 0.80115-0.67201-0.59814-0.04622 0.15757 0.61641
   0  -3  10 11804.1 1025.97   2 0.91819-0.78605-0.32058-0.32162 0.38659 0.38573
   0  -3 -10 10806.6 585.288  22-0.55245 0.42412 0.25910-0.90600-0.87316 0.09835
   0  -3  10 12285.7 646.354  24 0.90444-0.77241-0.10667-0.53359 0.56140 0.20937
   0  -3  11 21689.1 984.719  13 0.86862-0.72393-0.46465-0.17867 0.31633 0.53253
   0  -3  11 21796.6 957.044  21 0.89941-0.75557-0.14113-0.50011 0.56006 0.28891
   0  -3  11 22159.6 957.550  24 0.89714-0.75191-0.12363-0.51649 0.57102 0.27693
   0  -3  11 20744.9 1452.86   2 0.90420-0.75885-0.33835-0.30387 0.41173 0.43780
   0  -3 -11 20569.7 898.738  22-0.55331 0.41201 0.26368-0.91086-0.87120 0.01915
   0  -3  12 5526.30 471.288  13 0.85411-0.69613-0.47327-0.17039 0.35794 0.56784
   0  -3  12 6358.22 469.231  21 0.88832-0.73141-0.15879-0.48244 0.57512 0.35103
   0  -3 -12 6071.49 437.828  22-0.55304 0.39876 0.26224-0.90969-0.87182-0.05749
   0  -3  12 5774.89 442.983  24 0.88744-0.72902-0.14468-0.49530 0.58265 0.34250
   0  -3  12 5522.60 744.045   2 0.88769-0.72914-0.35714-0.28511 0.43842 0.48833
   0  -3 -13 15246.3 788.429  22-0.55172 0.38447 0.25529-0.90301-0.87476-0.13180
   0  -3  13 14184.3 756.519  24 0.87506-0.70345-0.16963-0.47021 0.59595 0.40639
   0  -3  13 15629.3 805.963  21 0.87465-0.70467-0.17916-0.46207 0.59208 0.41126
   0  -3  13 16332.2 873.421  13 0.83724-0.66598-0.48098-0.16302 0.39964 0.60304
   0  -3  14 5552.34 451.053  24 0.85957-0.67476-0.19838-0.44133 0.61062 0.46891
   0  -3  14 6394.36 495.827  21 0.85808-0.67503-0.20206-0.43916 0.61061 0.46990
   0  -3  14 7165.38 570.917  13 0.81784-0.63328-0.48770-0.15663 0.44147 0.63813
   0  -3  15 1470.59 240.095  24 0.84039-0.64239-0.23095-0.40862 0.62638 0.53034
   0  -3  15 1369.06 241.826  21 0.83822-0.64210-0.22743-0.41379 0.63046 0.52723
   0  -3  15 1974.52 327.500  13 0.79566-0.59782-0.49336-0.15131 0.48344 0.67307
   0  -3 -16 878.809 204.555  15-0.44777 0.23625 0.26108-0.90204-0.91901-0.31444
   0  -3  16 823.422 216.055  24 0.81671-0.60551-0.26751-0.37191 0.64294 0.59098
   0  -3  16 561.161 195.116  21 0.81453-0.60534-0.25525-0.38597 0.65138 0.58350
   0  -3  16 785.455 235.070  13 0.77040-0.55927-0.49784-0.14716 0.52558 0.70785
   0  -3  17 11470.9 682.964  24 0.78739-0.56300-0.30845-0.33084 0.65997 0.65113
   0  -3 -17 12897.7 671.403  15-0.45197 0.22727 0.23235-0.87330-0.92571-0.38484
   0  -3  17 14131.2 770.861  21 0.78630-0.56404-0.28561-0.35561 0.67314 0.63893
   0  -3  17 14209.6 847.063  13 0.74167-0.51725-0.50099-0.14435 0.56794 0.74240
   0  -3 -18 352.502 142.036  15-0.45657 0.21870 0.19683-0.83778-0.93281-0.45483
   0  -3  18 78.4625 127.616  24 0.75045-0.51286-0.35468-0.28447 0.67719 0.71111
   0  -3  19 1904.45 284.831  10 0.70073-0.45018-0.41809-0.22540 0.69060 0.77493
   0  -3 -19 2279.54 248.102  15-0.46134 0.21031 0.15342-0.79436-0.93977-0.52496
   0  -3  20 4439.30 394.881  10 0.65358-0.38987-0.43118-0.21250 0.72583 0.81675
   0  -3 -20 3683.24 285.460  15-0.46595 0.20175 0.10012-0.74106-0.94577-0.59606
   0  -2   0 169812. 4553.54   2 0.97425-0.97416-0.21399-0.21399 0.23725-0.23712
   0  -2  -1 277348. 7154.31   2 0.94454-0.95766-0.28049-0.14746 0.33013-0.40721
   0  -2   1 274620. 7320.99   2 0.98225-0.96897-0.18534-0.24266 0.19750-0.12016
   0  -2  -2 342162. 9266.56   2 0.77961-0.80594-0.44622 0.01829 0.56653-0.72082
   0  -2  -2 376664. 9335.78  17 0.17321-0.19868 0.09612-0.52410-0.93559 0.78219
   0  -2  -3 107644. 2976.48  17-0.25085 0.21199 0.24688-0.67463-0.96612 0.73537
   0  -2   3 110314. 3246.45   2 0.98419-0.94450-0.17649-0.25156 0.18524 0.04653
   0  -2   4 121759. 3657.83   2 0.98252-0.92963-0.18417-0.24390 0.19588 0.11310
   0  -2  -4 121932. 3409.81  17-0.48939 0.43714 0.31540-0.74291-0.88683 0.57874
   0  -2   5 28006.0 1237.47   2 0.97950-0.91341-0.19633-0.23176 0.21273 0.17346
   0  -2  -5 26908.8 1049.16  17-0.61002 0.54438 0.34392-0.77120-0.81042 0.42497
   0  -2  -6 49737.2 1731.14  17-0.67223 0.59320 0.35635-0.78339-0.75751 0.29472
   0  -2   6 50572.7 1935.80   2 0.97501-0.89572-0.21162-0.21650 0.23396 0.22945
   0  -2  -7 22878.0 1057.30  17-0.70445 0.61203 0.36199-0.78880-0.72539 0.18525
   0  -2   7 23424.1 1220.55   2 0.96888-0.87638-0.22916-0.19898 0.25836 0.28225
   0  -2  -8 60778.5 2188.24  17-0.71977 0.61396 0.36444-0.79102-0.70877 0.09128
   0  -2   8 60703.5 2362.16   2 0.96092-0.85523-0.24837-0.17980 0.28516 0.33267
   0  -2  -9 21737.4 1153.24  17-0.72457 0.60537 0.36518-0.79152-0.70338 0.00854
   0  -2   9 20720.4 1236.07   2 0.95094-0.83204-0.26884-0.15935 0.31380 0.38124
   0  -2 -10 34352.2 1598.43  17-0.72209 0.58950 0.36480-0.79091-0.70618-0.06600
   0  -2  10 30235.3 1637.20   2 0.93873-0.80663-0.29029-0.13792 0.34390 0.42835
   0  -2  10 31459.3 1202.25  13 0.88605-0.75416-0.45035 0.02057 0.25497 0.51604
   0  -2  10 34705.6 1186.77  21 0.94566-0.81491-0.04947-0.37801 0.47689 0.29491
   0  -2 -10 32084.1 1126.18  22-0.57679 0.44798 0.45881-0.89099-0.76219-0.01185
   0  -2  11 680.203 152.896  13 0.87371-0.72852-0.46103 0.03091 0.29999 0.54793
   0  -2 -11 778.554 145.262  22-0.57660 0.43482 0.45500-0.88745-0.76486-0.08644
   0  -2  11 699.495 136.531   8 0.87048-0.72542 0.15246-0.58060 0.60945 0.24076
   0  -2  11 479.005 125.010  21 0.93670-0.79289-0.07044-0.35704 0.49665 0.35233
   0  -2 -12 15499.6 703.306  22-0.57611 0.42136 0.44595-0.87868-0.77109-0.15746
   0  -2  12 14336.3 770.584  13 0.85906-0.70059-0.47058 0.04013 0.34445 0.58039
   0  -2  12 15453.6 723.943   8 0.85713-0.69890 0.14998-0.57819 0.63160 0.29588
   0  -2  12 15396.3 710.638  24 0.92286-0.76447-0.05842-0.36768 0.53274 0.39279
   0  -2  12 14154.3 1139.99   2 0.90673-0.74822-0.33528-0.09298 0.40738 0.51930
   0  -2  12 15071.6 728.357  21 0.92550-0.76861-0.09401-0.33347 0.51835 0.40782
   0  -2  13 16701.2 850.035  13 0.84200-0.67024-0.47901 0.04822 0.38846 0.61330
   0  -2 -13 16473.0 756.534  22-0.57524 0.40752 0.43221-0.86521-0.78030-0.22550
   0  -2  13 15851.1 1262.74   2 0.88640-0.71469-0.35852-0.06976 0.44038 0.56350
   0  -2  13 15704.7 762.175   8 0.84119-0.66977 0.14703-0.57531 0.65607 0.34866
   0  -2  13 14618.6 744.862  21 0.91173-0.74177-0.11998-0.30749 0.54162 0.46173
   0  -2  13 14943.5 731.086  24 0.91094-0.73935-0.09068-0.33528 0.55211 0.45062
   0  -2  14 9070.92 579.502  21 0.89502-0.71200-0.14825-0.27922 0.56617 0.51435
   0  -2  14 11152.4 1080.71   2 0.86276-0.67784-0.38212-0.04619 0.47405 0.60705
   0  -2  14 9693.38 569.469  24 0.89576-0.71098-0.12671-0.29911 0.57275 0.50717
   0  -2 -14 10494.0 599.937  22-0.57387 0.39317 0.41411-0.84739-0.79198-0.29108
   0  -2  14 11025.5 625.177   8 0.82253-0.63794 0.14359-0.57193 0.68238 0.39962
   0  -2  14 10166.5 667.645  13 0.82240-0.63735-0.48629 0.05517 0.43213 0.64654
   0  -2 -15 12165.8 681.190  22-0.57183 0.37816 0.39181-0.82536-0.80569-0.35461
   0  -2  15 10874.2 654.065  21 0.87491-0.67881-0.17878-0.24869 0.59176 0.56595
   0  -2  15 12170.7 756.625  13 0.80005-0.60172-0.49238 0.06092 0.47554 0.68004
   0  -2  15 11902.5 676.292   8 0.80098-0.60321 0.13963-0.56803 0.71013 0.44913
   0  -2  15 11006.9 623.177  24 0.87661-0.67864-0.16662-0.25907 0.59437 0.56274
   0  -2  16 3926.02 378.108   8 0.77623-0.56529 0.13509-0.56355 0.73905 0.49747
   0  -2  16 3870.72 381.680  21 0.85078-0.64161-0.21162-0.21584 0.61818 0.61671
   0  -2 -16 4437.21 405.346  22-0.56893 0.36228 0.36530-0.79913-0.82106-0.41650
   0  -2  16 4391.40 456.396  13 0.77469-0.56307-0.49720 0.06541 0.51878 0.71372
   0  -2 -17 1099.91 237.256  22-0.56492 0.34529 0.33442-0.76852-0.83773-0.47708
   0  -2  17 1328.18 276.157  13 0.74598-0.52107-0.50063 0.06850 0.56190 0.74751
   0  -2  17 1372.02 243.238  21 0.82183-0.59959-0.24693-0.18053 0.64522 0.66685
   0  -2  17 1440.35 236.355   8 0.74789-0.52376 0.12990-0.55842 0.76889 0.54489
   0  -2  18 15181.7 778.722  21 0.78691-0.55160-0.28498-0.14247 0.67270 0.71655
   0  -2  18 13885.4 771.665   8 0.71538-0.47807 0.12396-0.55255 0.79948 0.59155
   0  -2 -18 14919.4 786.864  22-0.55948 0.32689 0.29880-0.73318-0.85538-0.53668
   0  -2 -19 1828.27 270.537  22-0.55221 0.30664 0.25785-0.69250-0.87368-0.59563
   0  -2  19 1712.72 245.229   8 0.67788-0.42740 0.11712-0.54578 0.83066 0.63764
   0  -2  20 1026.35 207.499  10 0.67225-0.40869-0.42631-0.00404 0.71250 0.82956
   0  -2  20 1240.10 199.753   8 0.63420-0.37054 0.10918-0.53790 0.86228 0.68328
   0  -2 -21 5160.65 349.425  15-0.45238 0.17527 0.22933-0.65659-0.92636-0.69257
   0  -2  21 6194.96 416.089   8 0.58241-0.30556 0.09978-0.52857 0.89418 0.72864
   0  -2  21 6238.74 450.211  10 0.61624-0.33951-0.43980 0.00926 0.75028 0.86884
   0  -1   0 859.788 88.7577   2 0.99096-0.99092-0.10699-0.10699 0.08949-0.08943
   0  -1  -1 297894. 7625.82   2 0.97878-0.99194-0.19899-0.01497 0.21642-0.29357
   0  -1   1 308585. 7777.54   2 0.99067-0.97742-0.09473-0.11929 0.07267 0.00461
   0  -1  -1 300386. 7669.06  17-0.19981 0.18707 0.23056-0.44455-0.97325 0.89655
   0  -1   2 491598. 12837.2   2 0.99091-0.96446-0.10256-0.11147 0.08342 0.07107
   0  -1  -2 502474. 12713.7  17-0.70372 0.67760 0.36187-0.57562-0.72615 0.57210
   0  -1  -3 31249.6 1005.27  17-0.82530 0.78579 0.37576-0.58928-0.56116 0.32977
   0  -1   3 29814.4 1089.07   2 0.99084-0.95119-0.11848-0.09558 0.10527 0.12643
   0  -1   3 31708.4 1006.59  18 0.64540-0.60542 0.50254-0.71636 0.67834-0.44664
   0  -1  -4 198223. 5109.52  17-0.86169 0.80879 0.37599-0.58928-0.48855 0.17981
   0  -1   4 182309. 5077.86  18 0.70106-0.64775 0.52773-0.74151 0.59377-0.28481
   0  -1  -4 194714. 4904.74  16 0.77947-0.83157 0.27727-0.49135-0.42087 0.11199
   0  -1  -5 8042.65 359.050  16 0.80123-0.86643 0.25813-0.47218-0.39558 0.00946
   0  -1   5 7679.27 460.581  18 0.72485-0.65819 0.53750-0.75125 0.54995-0.16372
   0  -1  -5 7946.73 470.273  17-0.87378 0.80749 0.37532-0.58837-0.45995 0.07386
   0  -1   5 6967.28 500.948   2 0.98703-0.92097-0.16065-0.05345 0.16335 0.22277
   0  -1   6 15794.5 764.093  18 0.73430-0.65431 0.54117-0.75487 0.53079-0.06730
   0  -1   6 14787.1 788.739   2 0.98250-0.90325-0.18427-0.02986 0.19601 0.26733
   0  -1  -6 14614.8 749.863  17-0.87615 0.79646 0.37512-0.58794-0.45400-0.00944
   0  -1  -6 14270.4 603.172  16 0.79496-0.87326 0.26378-0.47781-0.40305-0.06031
   0  -1  -7 31382.3 1262.79  17-0.87338 0.78030 0.37535-0.58793-0.46096-0.07983
   0  -1   7 31172.4 1267.61  18 0.73613-0.64280 0.54186-0.75552 0.52697 0.01379
   0  -1  -7 28237.4 1034.75  16 0.77736-0.86876 0.27907-0.49307-0.42324-0.11735
   0  -1   8 15477.9 911.853   2 0.96705-0.86139-0.23389 0.01971 0.26495 0.35281
   0  -1   8 17170.2 939.851  18 0.73318-0.62651 0.54074-0.75436 0.53314 0.08489
   0  -1  -8 15360.3 730.767  16 0.75276-0.85726 0.29916-0.51314-0.44970-0.16813
   0  -1   9 20286.4 1139.74   2 0.95574-0.83688-0.25940 0.04520 0.30059 0.39439
   0  -1  -9 23806.9 1220.79  17-0.85829 0.73844 0.37610-0.58822-0.49612-0.19936
   0  -1   9 23519.3 1203.22  18 0.72679-0.60679 0.53827-0.75185 0.54610 0.14920
   0  -1  10 16495.6 1038.21  18 0.71762-0.58429 0.53461-0.74816 0.56387 0.20869
   0  -1  10 16146.9 1026.20   2 0.94180-0.80974-0.28519 0.07097 0.33674 0.43545
   0  -1 -10 15687.6 1031.55  17-0.84700 0.71375 0.37625-0.58813-0.51996-0.25286
   0  -1 -11 1761.64 188.736  22-0.57035 0.42810 0.63168-0.84941-0.61239-0.23815
   0  -1  11 1640.90 355.592  18 0.70599-0.55932 0.52981-0.74332 0.58515 0.26468
   0  -1  11 1809.89 218.226  13 0.86312-0.71745-0.46818 0.25127 0.33284 0.51415
   0  -1  11 2518.51 241.102   8 0.92616-0.78114 0.16287-0.37730 0.49294 0.35710
   0  -1  11 1722.70 345.275   2 0.92501-0.77975-0.31116 0.09691 0.37329 0.47611
   0  -1 -11 1447.52 336.449  17-0.83340 0.68676 0.37605-0.58770-0.54642-0.30376
   0  -1 -12 10620.7 540.358  22-0.57261 0.41739 0.61350-0.83151-0.63124-0.29654
   0  -1  12 10399.1 900.971  18 0.69202-0.53201 0.52383-0.73730 0.60904 0.31805
   0  -1  12 10142.7 878.477   2 0.90512-0.74665-0.33724 0.12297 0.41016 0.51645
   0  -1  12 10261.1 537.610  21 0.94585-0.78898-0.04899-0.16472 0.47644 0.44973
   0  -1  12 11215.6 586.387   8 0.91291-0.75472 0.16038-0.37487 0.52534 0.40196
   0  -1 -12 11402.1 962.329  17-0.81747 0.65745 0.37537-0.58679-0.57480-0.35273
   0  -1  12 10802.0 600.355  13 0.84674-0.68778-0.47689 0.25965 0.37688 0.54702
   0  -1 -13 2907.61 513.791  17-0.79913 0.62571 0.37411-0.58529-0.60464-0.40024
   0  -1  13 2793.90 495.847  18 0.67572-0.50237 0.51660-0.73003 0.63494 0.36942
   0  -1  13 2644.36 459.416   2 0.88180-0.71014-0.36337 0.14907 0.44729 0.55654
   0  -1 -13 2424.98 294.014  25-0.75177 0.57877 0.43985-0.65127-0.61626-0.38676
   0  -1 -13 2787.00 267.958  22-0.57474 0.40654 0.59203-0.81031-0.65243-0.35260
   0  -1  13 2298.54 271.591   8 0.89759-0.72622 0.15751-0.37206 0.55862 0.44594
   0  -1  13 2660.90 299.811  13 0.82798-0.65573-0.48443 0.26685 0.42031 0.58051
   0  -1  13 2460.58 259.404  21 0.93152-0.76159-0.08166-0.13206 0.50705 0.49631
   0  -1  14 1069.05 328.612  18 0.65701-0.47033 0.50800-0.72140 0.66239 0.41924
   0  -1  14 1166.39 215.574  13 0.80667-0.62113-0.49078 0.27287 0.46327 0.61447
   0  -1  14 1129.87 197.242  21 0.91375-0.73075-0.11634-0.09737 0.53839 0.54214
   0  -1 -14 1103.21 372.289  17-0.77820 0.59139 0.37215-0.58310-0.63560-0.44662
   0  -1 -14 1056.71 177.067  22-0.57650 0.39533 0.56734-0.78589-0.67548-0.40681
   0  -1  14 769.336 286.036   2 0.85467-0.66980-0.38950 0.17518 0.48462 0.59641
   0  -1 -14 928.702 209.503  25-0.73280 0.54646 0.43365-0.64489-0.64537-0.43483
   0  -1  14 1197.13 219.088   8 0.88000-0.69545 0.15423-0.36884 0.59259 0.48923
   0  -1 -15 925.010 218.975  25-0.71125 0.51156 0.42627-0.63735-0.67555-0.48185
   0  -1 -15 657.288 164.986  22-0.57767 0.38353 0.53936-0.75819-0.69999-0.45955
   0  -1  15 901.767 205.616  13 0.78262-0.58379-0.49590 0.27765 0.50585 0.64880
   0  -1 -15 585.029 325.210  17-0.75444 0.55425 0.36937-0.58008-0.66744-0.49213
   0  -1  15 765.952 164.839  21 0.89196-0.69589-0.15311-0.06059 0.57032 0.58740
   0  -1  15 568.067 241.496   2 0.82321-0.62513-0.41560 0.20125 0.52214 0.63611
   0  -1  15 899.248 348.496  18 0.63573-0.43572 0.49790-0.71126 0.69105 0.46785
   0  -1  15 971.247 198.916   8 0.85993-0.66220 0.15050-0.36518 0.62709 0.53199
   0  -1  16 889.074 216.197  13 0.75554-0.54342-0.49970 0.28111 0.54814 0.68342
   0  -1  16 1041.52 222.035   8 0.83711-0.62620 0.14628-0.36103 0.66202 0.57432
   0  -1 -16 692.737 222.583  25-0.68685 0.47382 0.41758-0.62848-0.70655-0.52804
   0  -1 -16 938.718 190.875  22-0.57804 0.37093 0.50792-0.72703-0.72566-0.51113
   0  -1 -17 4912.83 490.928  25-0.65925 0.43287 0.40736-0.61810-0.73821-0.57357
   0  -1 -17 4892.99 412.857  22-0.57736 0.35727 0.47274-0.69212-0.75225-0.56180
   0  -1  17 5317.74 475.815   8 0.81119-0.58711 0.14151-0.35632 0.69730 0.61630
   0  -1 -18 596.919 187.240  25-0.62798 0.38825 0.39537-0.60594-0.77038-0.61859
   0  -1 -18 588.523 177.674  22-0.57532 0.34226 0.43337-0.65302-0.77953-0.61177
   0  -1  18 360.149 158.441   8 0.78174-0.54448 0.13610-0.35097 0.73286 0.65800
   0  -1  19 1159.32 224.567  10 0.70490-0.45466-0.41680 0.19996 0.68721 0.77729
   0  -1 -19 1298.00 215.884  22-0.57156 0.32552 0.38914-0.60906-0.80729-0.66126
   0  -1 -19 1413.63 283.222  25-0.59234 0.33927 0.38126-0.59166-0.80292-0.66324
   0  -1  19 1149.98 239.958   8 0.74816-0.49771 0.12994-0.34488 0.76863 0.69949
   0  -1  20 6677.88 506.847   8 0.70960-0.44597 0.12290-0.33791 0.80456 0.74082
   0  -1 -20 6227.74 444.499  22-0.56556 0.30654 0.33904-0.55924-0.83532-0.71048
   0  -1 -20 5454.03 495.310  25-0.55137 0.28494 0.36452-0.57475-0.83573-0.70763
   0  -1  20 5902.43 456.902  10 0.65334-0.38993-0.43124 0.21421 0.72600 0.81555
   0  -1 -21 445.284 130.297  22-0.55654 0.28455 0.28149-0.50196-0.86338-0.75968
   0  -1  21 574.108 157.154   8 0.66484-0.38803 0.11475-0.32982 0.84060 0.78204
   0  -1 -21 670.072 182.806  25-0.50351 0.22374 0.34437-0.55443-0.86865-0.75190
   0  -1  22 3055.20 297.017   8 0.61192-0.32194 0.10513-0.32027 0.87669 0.82321
   0   0   2 263939. 6903.84  18 0.83409-0.80742 0.54754-0.54747 0.07727 0.07727
   0   0   2 266264. 6824.43   2 0.99079-0.96439-0.09804 0.09799 0.07721 0.07721
   0   0   3 1355.26 183.591  18 0.83339-0.79338 0.55206-0.55194 0.11590 0.11590
   0   0   3 1318.67 131.332   2 0.99054-0.95094-0.12616 0.12609 0.11582 0.11582
   0   0   4 152074. 4100.22   2 0.98796-0.93515-0.15418 0.15409 0.15442 0.15442
   0   0   4 158666. 4264.25  18 0.83138-0.77803 0.55571-0.55556 0.15453 0.15453
   0   0  -4 146983. 4123.20  16 0.94436-0.99676 0.07779-0.07769-0.15448-0.15448
   0   0   5 18417.1 856.125  18 0.82803-0.76134 0.55851-0.55831 0.19317 0.19317
   0   0  -5 17325.4 732.150  16 0.92837-0.99387 0.10644-0.10631-0.19309-0.19309
   0   0   5 16892.8 717.178   2 0.98299-0.91698-0.18211 0.18200 0.19303 0.19303
   0   0  -6 18533.3 813.577  16 0.90991-0.98852 0.13517-0.13502-0.23171-0.23171
   0   0   6 20390.6 957.227  18 0.82330-0.74329 0.56041-0.56018 0.23180 0.23180
   0   0   6 17482.2 798.313   2 0.97554-0.89633-0.20995 0.20981 0.23164 0.23164
   0   0   7 33724.9 1311.95   2 0.96552-0.87310-0.23768 0.23751 0.27024 0.27024
   0   0   7 38277.4 1500.28  18 0.81718-0.72382 0.56140-0.56113 0.27043 0.27043
   0   0  -7 35214.2 1333.08  16 0.88889-0.98059 0.16400-0.16382-0.27033-0.27033
   0   0  -8 12676.1 725.858  16 0.86517-0.96997 0.19291-0.19271-0.30895-0.30895
   0   0   8 11872.4 692.251   2 0.95278-0.84717-0.26531 0.26512 0.30885 0.30885
   0   0   8 13616.1 846.263  18 0.80959-0.70290 0.56145-0.56114 0.30907 0.30907
   0   0   9 2067.72 368.400  18 0.80050-0.68047 0.56053-0.56018 0.34770 0.34770
   0   0  -9 2002.06 321.846  16 0.83859-0.95649 0.22192-0.22169-0.34757-0.34757
   0   0   9 2038.85 294.055   2 0.93717-0.81835-0.29282 0.29260 0.34745 0.34745
   0   0  10 35900.1 1511.93   2 0.91847-0.78645-0.32021 0.31997 0.38606 0.38606
   0   0 -10 33184.5 1494.90  16 0.80893-0.93994 0.25103-0.25078-0.38619-0.38619
   0   0  10 35033.4 1651.78  18 0.78983-0.65646 0.55858-0.55819 0.38634 0.38634
   0   0  11 28408.9 1355.32   2 0.89642-0.75120-0.34747 0.34721 0.42467 0.42467
   0   0  11 27946.0 1044.04   8 0.94902-0.80405 0.16722-0.16793 0.42493 0.42493
   0   0 -11 25698.0 1330.57  16 0.77595-0.92005 0.28026-0.27998-0.42481-0.42481
   0   0  11 27928.5 1490.79  18 0.77750-0.63080 0.55555-0.55512 0.42497 0.42497
   0   0  12 9706.27 765.231   2 0.87067-0.71224-0.37458 0.37429 0.46327 0.46327
   0   0  12 9642.90 542.968   8 0.93682-0.77867 0.16489-0.16566 0.46356 0.46356
   0   0 -12 7478.66 694.227  16 0.73929-0.89649 0.30961-0.30930-0.46343-0.46343
   0   0 -12 8788.99 839.531  17-0.87211 0.71143 0.37544-0.37263-0.46409-0.46409
   0   0 -12 9757.71 486.929  22-0.54229 0.38660 0.75014-0.75342-0.46351-0.46351
   0   0  12 9475.50 524.146  13 0.80761-0.64816-0.49054 0.48650 0.46149 0.46149
   0   0  12 8858.24 822.894  18 0.76340-0.60336 0.55138-0.55091 0.46360 0.46360
   0   0  13 8511.62 541.004   8 0.92254-0.75121 0.16219-0.16302 0.50219 0.50219
   0   0 -13 9070.51 890.093  17-0.85524 0.68116 0.37618-0.37313-0.50276-0.50276
   0   0  13 7294.47 786.630  18 0.74742-0.57404 0.54599-0.54549 0.50224 0.50224
   0   0 -13 8834.17 486.543  22-0.55111 0.38244 0.72319-0.72675-0.50214-0.50214
   0   0  13 8847.62 529.379  13 0.78614-0.61340-0.49526 0.49089 0.49994 0.49994
   0   0 -14 198.558 100.814  22-0.55891 0.37727 0.69375-0.69759-0.54076-0.54077
   0   0  14 61.9343 91.1722   8 0.90601-0.72150 0.15908-0.15998 0.54082 0.54082
   0   0  14-0.39278 93.0527  13 0.76208-0.57605-0.49894 0.49423 0.53840 0.53840
   0   0  14 1.12160 168.381  18 0.72940-0.54268 0.53928-0.53874 0.54087 0.54087
   0   0  15 334.016 305.865  18 0.70915-0.50910 0.53113-0.53054 0.57950 0.57950
   0   0 -15 615.314 326.909  17-0.81433 0.61348 0.37519-0.37168-0.58011-0.58011
   0   0 -15 330.748 121.062  22-0.56561 0.37099 0.66157-0.66568-0.57939-0.57939
   0   0  15 270.005 147.986   8 0.88704-0.68936 0.15554-0.15650 0.57945 0.57945
   0   0 -16 4174.46 364.633  22-0.57106 0.36347 0.62634-0.63072-0.61802-0.61802
   0   0 -16 4707.04 464.954  25-0.75164 0.53809 0.43981-0.43711-0.61646-0.61860
   0   0  16 4412.02 436.017   8 0.86539-0.65453 0.15151-0.15254 0.61808 0.61808
   0   0  17 14675.5 852.554   8 0.84075-0.61671 0.14695-0.14805 0.65671 0.65671
   0   0 -17 15179.6 897.121  25-0.72608 0.49919 0.43138-0.42851-0.65508-0.65717
   0   0 -17 13427.2 716.084  22-0.57510 0.35454 0.58763-0.59229-0.65664-0.65664
   0   0 -18 10513.0 752.387  25-0.69724 0.45700 0.42132-0.41828-0.69371-0.69573
   0   0  18 11131.9 733.235   8 0.81272-0.57549 0.14179-0.14294 0.69534 0.69534
   0   0 -18 10926.7 623.273  22-0.57751 0.34397 0.54489-0.54982-0.69527-0.69527
   0   0  19-24.9632 138.949   8 0.78076-0.53036 0.13592-0.13714 0.73397 0.73397
   0   0 -19 182.930 178.180  25-0.66458 0.41099 0.40936-0.40615-0.73235-0.73428
   0   0 -19 61.6198 106.890  22-0.57796 0.33144 0.49734-0.50254-0.73389-0.73389
   0   0  20 212.953 114.034   8 0.74415-0.48056 0.12921-0.13050 0.77260 0.77260
   0   0 -20 239.876 153.495  25-0.62734 0.36041 0.39513-0.39174-0.77099-0.77283
   0   0 -20 197.678 123.903  22-0.57599 0.31650 0.44384-0.44932-0.77252-0.77252
   0   0  21 512.598 165.748   8 0.70181-0.42506 0.12148-0.12283 0.81123 0.81123
   0   0 -21 433.228 121.563  22-0.57088 0.29842 0.38260-0.38835-0.81115-0.81115
   0   0 -21 396.686 157.498  25-0.58440 0.30412 0.37806-0.37450-0.80965-0.81137
   0   0 -22 427.056 161.472  25-0.53399 0.24036 0.35727-0.35355-0.84831-0.84990
   0   0  22 358.691 128.486   8 0.65214-0.36220 0.11244-0.11385 0.84986 0.84986
   0   1   0 11.2097 40.8595  16 0.92798-0.92828 0.10709 0.10709-0.19397 0.19390
   0   1   1 304969. 7736.84  16 0.78943-0.77663 0.26867-0.05451-0.40951 0.48668
   0   1   1 303752. 7823.65  18 0.63086-0.61749 0.33120-0.11722-0.58212 0.65950
   0   1  -1 303936. 7887.60  16 0.94858-0.96199 0.06942 0.14479-0.14317 0.06586
   0   1   2 480671. 12348.1  18 0.74473-0.71803 0.43190-0.21788-0.37246 0.52710
   0   1   3 29767.0 1078.36  18 0.79329-0.75324 0.48167-0.26761-0.22982 0.46173
   0   1   4 166107. 4243.49   2 0.83288-0.78012-0.40798 0.62187 0.51116-0.20238
   0   1   4 152713. 4608.17  18 0.81664-0.76326 0.51032-0.29622-0.12456 0.43374
   0   1   5 6717.14 314.314   2 0.87459-0.80862-0.37071 0.58458 0.45775-0.07175
   0   1   5 5808.32 519.678  18 0.82823-0.76152 0.52865-0.31452-0.04024 0.42668
   0   1   6 12646.4 812.438  18 0.83323-0.75318 0.54112-0.32694 0.03156 0.43215
   0   1   6 13619.7 562.164   2 0.88025-0.80108-0.36498 0.57882 0.44958 0.01363
   0   1  -6 14531.3 786.072  16 0.91474-0.99364 0.12802 0.08631-0.22211-0.24139
   0   1   7 28110.4 990.889   2 0.87307-0.78070-0.37222 0.58604 0.45991 0.08051
   0   1  -7 26018.4 1218.66  16 0.89866-0.99066 0.15104 0.06332-0.25299-0.28774
   0   1   7 27420.5 1337.12  18 0.83393-0.74054 0.54977-0.33555 0.09539 0.44558
   0   1   8 16049.4 1003.00  18 0.83143-0.72470 0.55566-0.34141 0.15388 0.46436
   0   1  -8 14044.3 874.700  16 0.87997-0.98508 0.17526 0.03913-0.28539-0.33258
   0   1   8 15255.0 700.693   2 0.85859-0.75301-0.38597 0.59977 0.47956 0.13807
   0   1  -9 20744.0 1163.38  16 0.85860-0.97681 0.20037 0.01404-0.31890-0.37631
   0   1   9 21735.3 930.093   2 0.83852-0.71974-0.40339 0.61716 0.50455 0.19029
   0   1   9 19844.3 1212.13  18 0.82630-0.70624 0.55937-0.34508 0.20863 0.48688
   0   1  10 16123.6 1111.09  18 0.81886-0.68546 0.56124-0.34691 0.26066 0.51212
   0   1 -10 16020.4 1044.49  16 0.83444-0.96574 0.22618-0.01175-0.35324-0.41921
   0   1  11 1972.56 224.392   8 0.95337-0.80845 0.16806 0.04495 0.40936 0.44032
   0   1 -11 1278.84 342.785  16 0.80730-0.95170 0.25256-0.03809-0.38821-0.46148
   0   1  11 1490.28 375.682  18 0.80924-0.66251 0.56143-0.34706 0.31068 0.53936
   0   1 -12 10428.2 509.897  22-0.49275 0.33659 0.84408-0.63265-0.29211-0.63415
   0   1  12 10449.5 533.512  20 0.76167-0.60210 0.60914-0.39637 0.34770 0.57904
   0   1  12 10828.4 585.827   8 0.94140-0.78329 0.16576 0.04718 0.44980 0.47714
   0   1  12 11930.4 1001.04  18 0.79750-0.63743 0.56006-0.34565 0.35917 0.56815
   0   1 -12 9127.13 857.315  16 0.77696-0.93447 0.27940-0.06491-0.42368-0.50324
   0   1  13 2453.73 284.299   8 0.92726-0.75598 0.16308 0.04980 0.49005 0.51415
   0   1 -13 1788.50 405.313  16 0.74315-0.91376 0.30665-0.09214-0.45955-0.54461
   0   1  13 2855.54 532.421  18 0.78362-0.61021 0.55714-0.34269 0.40646 0.59812
   0   1  13 2371.30 248.314  20 0.73146-0.55858 0.62587-0.41314 0.39166 0.61232
   0   1 -13 2136.04 226.365  22-0.51114 0.34200 0.81681-0.60565-0.34969-0.65382
   0   1  14 1169.97 185.654  20 0.69767-0.51149 0.64062-0.42793 0.43525 0.64597
   0   1 -14 1820.34 453.900  17-0.86154 0.67343 0.37600-0.15849-0.48889-0.59463
   0   1 -14 1115.42 178.573  22-0.52723 0.34512 0.78656-0.57567-0.40516-0.67561
   0   1  14 1046.77 388.685  18 0.76752-0.58077 0.55266-0.33818 0.45283 0.62902
   0   1  14 1197.70 209.673   8 0.91081-0.72635 0.15998 0.05284 0.53015 0.55132
   0   1 -14 1854.84 397.928  16 0.70548-0.88919 0.33427-0.11973-0.49574-0.58566
   0   1 -15 898.500 172.223  22-0.54119 0.34611 0.75315-0.54254-0.45896-0.69906
   0   1  15 751.264 148.388  20 0.65989-0.46041 0.65327-0.44061 0.47856 0.67990
   0   1  15 936.009 206.676   8 0.89186-0.69421 0.15644 0.05632 0.57013 0.58859
   0   1 -16 1002.41 183.601  22-0.55309 0.34503 0.71631-0.50598-0.51147-0.72380
   0   1  16 772.709 173.496  20 0.61751-0.40472 0.66358-0.45096 0.52169 0.71401
   0   1  16 1313.31 239.857   8 0.87014-0.65932 0.15239 0.06030 0.61003 0.62595
   0   1  17 5075.97 475.616   8 0.84535-0.62135 0.14780 0.06482 0.64987 0.66337
   0   1 -17 5058.13 404.042  22-0.56291 0.34187 0.67560-0.46554-0.56297-0.74955
   0   1 -17 4629.49 500.082  25-0.76104 0.53362 0.44278-0.22628-0.60102-0.71170
   0   1 -18 206.661 129.590  22-0.57052 0.33652 0.63040-0.42061-0.61374-0.77603
   0   1  18 663.066 199.900   8 0.81706-0.57988 0.14259 0.06998 0.68967 0.70083
   0   1 -18 637.009 233.358  25-0.73372 0.49296 0.43396-0.21729-0.64402-0.74589
   0   1 -19 1286.69 288.557  25-0.70264 0.44853 0.42324-0.20641-0.68684-0.78026
   0   1  19 1221.11 239.029   8 0.78472-0.53436 0.13664 0.07586 0.72946 0.73831
   0   1 -19 1267.40 213.838  22-0.57570 0.32872 0.57980-0.37028-0.66402-0.80301
   0   1 -20 5421.72 522.883  25-0.66709 0.39964 0.41030-0.19330-0.72955-0.81474
   0   1 -20 5602.76 403.576  22-0.57799 0.31804 0.52239-0.31315-0.71408-0.83020
   0   1  20 6205.62 501.365   8 0.74753-0.48400 0.12983 0.08260 0.76925 0.77578
   0   1 -21 366.071 177.658  25-0.62605 0.34525 0.39462-0.17745-0.77225-0.84924
   0   1  21 638.014 170.619   8 0.70436-0.42765 0.12195 0.09042 0.80907 0.81322
   0   1  22 3296.81 316.602   8 0.65341-0.36351 0.11267 0.09964 0.84895 0.85059
   0   1 -22 2966.39 338.681  25-0.57789 0.28374 0.37541-0.15808-0.81502-0.88365
   0   2   0 166229. 4482.39  16 0.84596-0.84656 0.21418 0.21418-0.33729 0.33715
   0   2  -1 266437. 7074.77  16 0.88356-0.89727 0.17079 0.25760-0.27942 0.20204
   0   2   1 270784. 6920.58  16 0.74767-0.73518 0.30315 0.12519-0.45495 0.53204
   0   2   1 262073. 6796.16   1 0.31351-0.29972 0.04252 0.38538 0.98828-0.91036
   0   2   1 270919. 6971.68  18 0.62616-0.61276 0.32729 0.10063-0.58886 0.66634
   0   2  -2 413695. 9726.80  16 0.89875-0.92556 0.15092 0.27750-0.25282 0.09821
   0   2   2 443076. 9630.53  18 0.71261-0.68587 0.40200 0.02596-0.44322 0.59797
   0   2   3 113365. 3261.86  18 0.76437-0.72430 0.45113-0.02313-0.32172 0.55373
   0   2  -3 109160. 3307.73  16 0.90326-0.94317 0.14469 0.28376-0.24447 0.01262
   0   2  -4 121342. 3771.43  16 0.90155-0.95455 0.14707 0.28140-0.24767-0.06142
   0   2   4 122053. 3773.17  18 0.79590-0.74249 0.48462-0.05658-0.21999 0.52927
   0   2   4 129750. 3344.87  19 0.16191-0.10914 0.75805-0.32988-0.59588 0.90589
   0   2   5 29311.5 859.320  19-0.00834 0.07427 0.85472-0.42661-0.51368 0.90129
   0   2   5 26298.7 1289.82  18 0.81519-0.74845 0.50834-0.08026-0.13267 0.51922
   0   2  -5 26500.3 1234.50  16 0.89555-0.96166 0.15524 0.27325-0.25861-0.12771
   0   2   6 55565.5 1491.58  19-0.17755 0.25664 0.90763-0.47959-0.40569 0.87090
   0   2  -6 50626.5 2002.16  16 0.88616-0.96537 0.16749 0.26103-0.27501-0.18856
   0   2  -7 22827.5 1201.32  16 0.87382-0.96613 0.18274 0.24580-0.29538-0.24542
   0   2   7 21456.0 1262.05  18 0.83242-0.73900 0.53834-0.11018 0.01402 0.52707
   0   2  -8 61650.0 2420.00  16 0.85871-0.96412 0.20026 0.22831-0.31875-0.29930
   0   2   8 59932.8 2498.33  18 0.83409-0.72733 0.54767-0.11948 0.07827 0.54008
   0   2  -9 20212.7 1263.62  16 0.84087-0.95939 0.21954 0.20906-0.34441-0.35087
   0   2   9 23672.5 1409.09  18 0.83238-0.71229 0.55430-0.12607 0.13850 0.55712
   0   2 -10 30064.9 1661.80  16 0.82029-0.95190 0.24023 0.18839-0.37188-0.40064
   0   2  10 35000.6 1824.86  18 0.82776-0.69434 0.55866-0.13038 0.19566 0.57723
   0   2 -11 716.702 302.191  16 0.79686-0.94157 0.26208 0.16657-0.40080-0.44895
   0   2 -11 552.791 111.890  22-0.40751 0.26385 0.91408-0.48765-0.06994-0.77831
   0   2  11 869.551 160.572   8 0.94177-0.79688 0.16584 0.26089 0.44866 0.40085
   0   2  11 643.103 310.672  18 0.82052-0.67376 0.56100-0.13269 0.25046 0.59969
   0   2 -12 13382.0 1145.03  16 0.77042-0.92824 0.28488 0.14380-0.43090-0.49610
   0   2  12 15694.4 751.694  20 0.79497-0.63549 0.58549-0.15947 0.29192 0.63472
   0   2  12 15925.8 1234.28  18 0.81079-0.65069 0.56151-0.13316 0.30343 0.62399
   0   2 -12 14574.7 640.879  22-0.43928 0.28265 0.89598-0.46983-0.14640-0.77911
   0   2  12 14731.8 718.627   8 0.92863-0.77056 0.16334 0.26333 0.48643 0.44033
   0   2  13 16154.3 1289.06  18 0.79863-0.62519 0.56024-0.13185 0.35494 0.64975
   0   2  13 16112.1 783.668  20 0.76928-0.59649 0.60429-0.17831 0.33573 0.66814
   0   2  13 16165.7 776.434   8 0.91328-0.74203 0.16044 0.26616 0.52451 0.47952
   0   2 -13 14887.1 685.742  22-0.46716 0.29756 0.87303-0.44715-0.21911-0.78364
   0   2 -13 14253.5 1222.65  16 0.74076-0.91167 0.30849 0.12021-0.46195-0.54228
   0   2  14 12689.9 1163.53  18 0.78399-0.59722 0.55723-0.12880 0.40530 0.67666
   0   2 -14 9958.10 1047.46  17-0.86595 0.67718 0.37581 0.05592-0.47880-0.60537
   0   2  14 10932.6 634.128  20 0.74021-0.55412 0.62140-0.19546 0.37946 0.70165
   0   2 -14 10023.8 1050.32  16 0.70758-0.89159 0.33280 0.09592-0.49382-0.58765
   0   2  14 10066.6 618.215   8 0.89552-0.71110 0.15712 0.26942 0.56283 0.51845
   0   2 -14 9619.87 539.503  22-0.49163 0.30905 0.84555-0.41994-0.28876-0.79125
   0   2 -15 12410.7 633.396  22-0.51302 0.31747 0.81362-0.38828-0.35592-0.80134
   0   2  15 11982.2 707.493   8 0.87511-0.67750 0.15332 0.27316 0.60137 0.55717
   0   2  15 12133.3 694.092  20 0.70744-0.50804 0.63673-0.21083 0.42317 0.73518
   0   2  16 4015.55 384.964  20 0.67048-0.45778 0.65008-0.22422 0.46693 0.76866
   0   2  16 4242.40 409.912   8 0.85173-0.64095 0.14898 0.27743 0.64011 0.59570
   0   2 -16 3794.74 339.993  22-0.53154 0.32301 0.77709-0.35203-0.42111-0.81340
   0   2  17 1313.92 256.652   8 0.82500-0.60104 0.14405 0.28230 0.67903 0.63404
   0   2 -17 1357.34 214.344  22-0.54727 0.32577 0.73558-0.31079-0.48480-0.82696
   0   2  17 1323.77 225.260  20 0.62869-0.40269 0.66121-0.23539 0.51080 0.80203
   0   2  18 14368.1 745.309  20 0.58114-0.34183 0.66972-0.24394 0.55489 0.83517
   0   2  18 14399.3 804.389   8 0.79438-0.55724 0.13842 0.28787 0.71813 0.67220
   0   2 -18 13549.3 872.270  25-0.74562 0.50434 0.43787-0.00760-0.62599-0.76439
   0   2 -18 13263.3 678.100  22-0.56016 0.32568 0.68837-0.26386-0.54747-0.84155
   0   2  19 1749.82 263.195   8 0.75914-0.50883 0.13196 0.29426 0.75742 0.71016
   0   2 -19 1511.93 314.637  25-0.71443 0.45980 0.42738 0.00306-0.67127-0.79630
   0   2  19 1909.34 249.714  20 0.52637-0.27376 0.67504-0.24929 0.59934 0.86797
   0   2 -20 679.535 201.307  25-0.67845 0.41048 0.41451 0.01611-0.71654-0.82822
   0   2  20 1124.24 204.614   8 0.71824-0.45474 0.12448 0.30167 0.79693 0.74792
   0   2  21 6261.28 437.728   8 0.67002-0.39335 0.11569 0.31039 0.83670 0.78541
   0   2 -21 6306.43 511.544  25-0.63650 0.35518 0.39868 0.03210-0.76197-0.85998
   0   3   0-24.6525 92.6499  18 0.61845-0.61836 0.32091 0.32091-0.59968 0.60001
   0   3   0-10.9300 109.768  16 0.72365-0.72457 0.32128 0.32128-0.47873 0.47852
   0   3   1 42935.1 1461.97  16 0.60853-0.59634 0.39496 0.24756-0.57462 0.65164
   0   3  -1 45105.4 1632.61  16 0.78141-0.79543 0.27562 0.36696-0.41868 0.34124
   0   3   1 46840.8 1527.22  18 0.69215-0.67872 0.38369 0.25817-0.48255 0.56014
   0   3   2 3298.07 323.771  18 0.74302-0.71626 0.43026 0.21164-0.37657 0.53143
   0   3  -2 2741.33 334.778  16 0.81215-0.83927 0.24801 0.39459-0.38219 0.22750
   0   3  -3 29562.8 1341.93  16 0.82801-0.86822 0.23265 0.40998-0.36183 0.12990
   0   3   3 32286.4 1290.81  18 0.77777-0.73766 0.46487 0.17707-0.28236 0.51449
   0   3  -4 53655.1 2094.15  16 0.83466-0.88797 0.22595 0.41670-0.35293 0.04377
   0   3   4 57550.9 2087.79  18 0.80135-0.74791 0.49095 0.15103-0.19825 0.50764
   0   3   5 4261.99 539.115  18 0.81706-0.75029 0.51090 0.13112-0.12214 0.50880
   0   3   5 5002.23 286.801  19 0.11868-0.05269 0.78677-0.14445-0.57755 0.96498
   0   3  -5 4900.01 547.709  16 0.83500-0.90141 0.22561 0.41707-0.35248-0.03392
   0   3   6 27450.3 1489.08  18 0.82696-0.74685 0.52629 0.11576-0.05221 0.51614
   0   3  -6 31329.9 1540.96  16 0.83060-0.91011 0.23006 0.41264-0.35839-0.10525
   0   3  -7 130.510 192.774  16 0.82235-0.91496 0.23824 0.40449-0.36923-0.17164
   0   3   7 866.878 359.432  18 0.83236-0.73891 0.53816 0.10393 0.01296 0.52824
   0   3   8 20133.0 1326.75  18 0.83409-0.72730 0.54718 0.09495 0.07445 0.54401
   0   3  -8 20834.7 1332.61  16 0.81073-0.91645 0.24935 0.39341-0.38396-0.23415
   0   3  -9 10426.2 482.655  22-0.26684 0.14866 0.92826-0.28656 0.21627-0.90926
   0   3   9 11274.1 985.557  18 0.83266-0.71254 0.55379 0.08838 0.13309 0.56264
   0   3  -9 9828.04 933.752  16 0.79602-0.91483 0.26283 0.37995-0.40180-0.29355
   0   3  10 11485.8 1037.69  18 0.82840-0.69495 0.55828 0.08393 0.18949 0.58351
   0   3 -10 9351.70 936.136  16 0.77830-0.91022 0.27827 0.36454-0.42218-0.35041
   0   3 -10 10665.2 507.979  22-0.31524 0.18409 0.93300-0.29158 0.12543-0.89567
   0   3 -11 20420.0 1479.57  16 0.75760-0.90261 0.29532 0.34751-0.44465-0.40518
   0   3 -11 19669.3 791.108  22-0.35863 0.21450 0.92935-0.28820 0.03773-0.88522
   0   3  11 22212.4 1492.47  18 0.82150-0.67471 0.56083 0.08142 0.24412 0.60614
   0   3  12 5246.98 752.779  18 0.81205-0.65192 0.56154 0.08075 0.29736 0.63017
   0   3 -12 6042.23 388.929  22-0.39746 0.24036 0.91834-0.27746-0.04691-0.87783
   0   3 -12 5962.86 815.045  16 0.73382-0.89193 0.31375 0.32911-0.46886-0.45821
   0   3 -13 15520.4 708.142  22-0.43215 0.26208 0.90071-0.26011-0.12871-0.87328
   0   3  13 16731.0 852.626  20 0.77666-0.60396 0.59928 0.03995 0.32370 0.68007
   0   3  14 6064.68 506.442  20 0.75012-0.56412 0.61599 0.02320 0.36515 0.71586
   0   3 -14 6585.10 431.167  22-0.46306 0.28001 0.87690-0.23657-0.20803-0.87122
   0   3  15 1563.27 268.761  20 0.72002-0.52071 0.63128 0.00787 0.40700 0.75124
   0   3 -15 1702.24 222.565  22-0.49046 0.29444 0.84705-0.20700-0.28528-0.87122
   0   3  16 960.252 233.981  20 0.68591-0.47329 0.64496-0.00585 0.44929 0.78619
   0   3 -17 12977.4 840.057  25-0.76345 0.53501 0.44352 0.20020-0.59692-0.71673
   0   3  17 14794.1 795.295  20 0.64717-0.42125 0.65675-0.01769 0.49206 0.82066
   0   3  18 260.918 154.267  20 0.60292-0.36369 0.66632-0.02729 0.53540 0.85456
   0   3 -18 32.8720 157.844  25-0.73431 0.49252 0.43415 0.20974-0.64315-0.74770
   0   3  19 2276.30 270.234  20 0.55183-0.29930 0.67311-0.03412 0.57945 0.88775
   0   3 -19 1888.53 312.296  25-0.70050 0.44536 0.42249 0.22157-0.68958-0.77846
   0   3 -20 3572.22 392.393  25-0.66090 0.39242 0.40798 0.23625-0.73641-0.80882
   0   3  20 4512.06 350.146  20 0.49175-0.22591 0.67627-0.03732 0.62445 0.91998
   0   4  -3 11039.7 823.127  16 0.71444-0.75495 0.32794 0.52887-0.48746 0.25546
   0   4   4 33730.5 1144.29  19 0.22719-0.17431 0.70899 0.14762-0.62009 0.92974
   0   4  -4 33484.0 1633.81  16 0.73259-0.78621 0.31466 0.54217-0.47006 0.16083
   0   4  -5 18970.6 1216.26  16 0.74173-0.80845 0.30774 0.54912-0.46098 0.07451
   0   4  -6 26514.3 1537.12  16 0.74419-0.82401 0.30585 0.55104-0.45849-0.00522
   0   4  -7 14621.5 1143.15  16 0.74138-0.83430 0.30801 0.54890-0.46133-0.07962
   0   4  -8 4066.62 623.833  16 0.73416-0.84018 0.31349 0.54345-0.46852-0.14967
   0   4  -9 18092.6 730.192  22-0.23991 0.12126 0.92214-0.06572 0.26405-0.95627
   0   4  -9 15128.8 1276.81  16 0.72306-0.84218 0.32171 0.53525-0.47930-0.21612
   0   4 -10 3169.16 599.053  16 0.70837-0.84059 0.33225 0.52474-0.49309-0.27957
   0   4 -10 3263.13 276.025  22-0.28929 0.15767 0.93151-0.07537 0.17498-0.94446
   0   4 -11 3643.76 302.168  22-0.33492 0.19032 0.93236-0.07649 0.08647-0.93319
   0   4  12 5914.40 502.197  20 0.78503-0.62573 0.59324 0.25927 0.30954 0.61688
   0   4  13 1035.65 259.512  20 0.76227-0.58966 0.60876 0.24371 0.34677 0.65689
   0   4  14 15911.8 877.078  20 0.73635-0.55043 0.62341 0.22902 0.38490 0.69600
   0   4  15 10374.4 667.188  20 0.70687-0.50764 0.63696 0.21543 0.42389 0.73424
   0   4  16 3433.05 382.010  20 0.67331-0.46078 0.64919 0.20317 0.46376 0.77161
   0   4 -16 2875.82 364.944  25-0.75588 0.54027 0.44116 0.41600-0.60958-0.62735
   0   4  17 1595.10 255.194  20 0.63497-0.40914 0.65977 0.19254 0.50454 0.80807
   0   4 -17 1294.11 263.154  25-0.72612 0.49716 0.43140 0.42594-0.65503-0.65909
   0   4 -18 3626.66 375.010  25-0.69119 0.44888 0.41915 0.43836-0.70126-0.69006
   0   4  18 3555.80 346.171  20 0.59084-0.35170 0.66830 0.18397 0.54635 0.84350
   0   4 -19 1782.49 259.408  25-0.64959 0.39393 0.40370 0.45397-0.74855-0.71996
   0   4  19 2408.02 265.794  20 0.53934-0.28690 0.67417 0.17807 0.58937 0.87772
   0   5  10 5237.85 466.867  20 0.78751-0.65490 0.59137 0.47447 0.30523 0.46660
   0   5  11 1668.37 283.863  20 0.76960-0.62368 0.60407 0.46173 0.33522 0.51386
   0   5  12 9798.47 651.764  20 0.74899-0.58977 0.61663 0.44913 0.36681 0.55950
   0   5  13 1506.15 260.677  20 0.72538-0.55285 0.62880 0.43692 0.39990 0.60365
   0   5  14 2876.26 346.223  20 0.69838-0.51255 0.64035 0.42533 0.43438 0.64640
   0   5  15 1490.91 245.875  20 0.66750-0.46836 0.65101 0.41463 0.47024 0.68778
   0   5  16 925.025 200.191  20 0.63203-0.41959 0.66046 0.40515 0.50749 0.72777
   0   5  17 19.6570 110.874  20 0.59098-0.36524 0.66828 0.39728 0.54622 0.76628
   0   6   8 9212.56 585.225  20 0.75299-0.64708 0.61434 0.66482 0.36089 0.25636
   0   6   9 2716.22 316.575  20 0.73971-0.62049 0.62167 0.65746 0.38018 0.31431
   0   6  10 226.202 169.826  20 0.72360-0.59107 0.62964 0.64945 0.40227 0.36945
   0   6  11 10797.1 645.853  20 0.70448-0.55865 0.63794 0.64111 0.42687 0.42209
   0   6  12 12094.2 680.722  20 0.68208-0.52295 0.64628 0.63272 0.45374 0.47246
   0   6  13 5116.15 407.795  20 0.65600-0.48356 0.65437 0.62459 0.48275 0.52069
   0   6  14 5591.56 412.976  20 0.62563-0.43989 0.66188 0.61705 0.51381 0.56686
   0   6  15 1656.82 220.420  20 0.59014-0.39109 0.66841 0.61048 0.54697 0.61095
   1  -8  -3 87.7454 90.9013   5 0.32758-0.16766-0.77552-0.93586-0.47447 0.27698
   1  -8  -2 630.720 146.226   5 0.31881-0.14554-0.79245-0.91892-0.45657 0.33646
   1  -8  -1 1199.25 188.961   5 0.30815-0.12153-0.81163-0.89973-0.43503 0.39229
   1  -8   0 553.105 147.712   5 0.29553-0.09556-0.83261-0.87874-0.40976 0.44438
   1  -8   1 774.704 162.108   5 0.28082-0.06749-0.85486-0.85648-0.38061 0.49261
   1  -8   2 1618.58 209.178   5 0.26387-0.03719-0.87787-0.83346-0.34740 0.53676
  -1  -7  11 3565.56 310.189  24 0.41165-0.46820-0.63084-0.86477 0.71730 0.09461
   1  -7 -11 3322.26 283.442   6-0.02198 0.07812-0.50158-0.99648-0.85573 0.04206
  -1  -7  10 1109.59 189.278  24 0.41602-0.48577-0.62838-0.86737 0.71766 0.01706
   1  -7 -10 951.340 164.656   5 0.40568-0.33898-0.55709-0.94042-0.64335-0.09571
   1  -7 -10 1126.45 185.510   6-0.02216 0.09147-0.50750-0.99058-0.85234 0.11581
  -1  -7   9 853.705 173.194  24 0.41431-0.49725-0.62935-0.86655 0.71752-0.05999
   1  -7  -9 785.464 171.825   5 0.40672-0.32667-0.55287-0.94462-0.64578-0.01591
   1  -7  -9 942.726 172.520   6-0.02249 0.10498-0.51846-0.97963-0.84593 0.18653
   1  -7  -8 45.9996 98.0502   6-0.02296 0.11862-0.53399-0.96412-0.83652 0.25426
  -1  -7   8-91.8789 98.1695  24 0.40657-0.50270-0.63368-0.86236 0.71686-0.13652
   1  -7  -8 34.2340 111.443   5 0.40632-0.31292-0.55448-0.94300-0.64486 0.06054
   1  -7  -7 132.640 114.336   5 0.40464-0.29789-0.56126-0.93621-0.64093 0.13398
   1  -7  -7 79.6314 112.156   6-0.02356 0.13238-0.55364-0.94449-0.82405 0.31892
   1  -7  -7 237.901 135.287   9-0.01610 0.13028-0.54684-0.94227-0.82609 0.32969
  -1  -7   7 348.364 102.335  24 0.39259-0.50192-0.64131-0.85486 0.71552-0.21238
   1  -7  -6 446.550 153.514   5 0.40173-0.28162-0.57267-0.92479-0.63416 0.20459
  -1  -7   6 107.010 88.4506  24 0.37198-0.49450-0.65219-0.84412 0.71324-0.28729
   1  -7  -6 516.870 152.432   6-0.02426 0.14625-0.57698-0.92117-0.80837 0.38038
   1  -7  -6 452.202 170.631   9-0.00373 0.13103-0.56924-0.92009-0.80924 0.38931
   1  -7  -5 1216.76 217.782   6-0.02505 0.16022-0.60356-0.89461-0.78931 0.43846
   1  -7  -5 1393.64 237.660   9 0.01056 0.12987-0.59447-0.89509-0.78892 0.44546
   1  -7  -5 998.368 207.943   5 0.39756-0.26411-0.58827-0.90919-0.62461 0.27240
   1  -7  -4 1090.77 218.608   5 0.39210-0.24529-0.60763-0.88981-0.61222 0.33739
   1  -7  -4 1517.60 238.765   6-0.02592 0.17426-0.63289-0.86529-0.76667 0.49295
   1  -7  -4 1518.43 244.460   9 0.02663 0.12692-0.62204-0.86774-0.76493 0.49795
   1  -7  -3 386.250 163.550   5 0.38526-0.22510-0.63036-0.86708-0.59692 0.39946
  -1  -7   3 488.104 175.070   5 0.27143-0.43500-0.86794-0.62989-0.36216 0.55924
   1  -7  -3 455.127 167.681   9 0.04435 0.12233-0.65145-0.83855-0.73711 0.54660
   1  -7  -3 807.579 182.961   6-0.02685 0.18836-0.66446-0.83374-0.74025 0.54367
   1  -7  -2 1424.38 245.025   5 0.37693-0.20341-0.65601-0.84141-0.57857 0.45848
  -1  -7   2 1337.47 229.301   5 0.28671-0.46363-0.84622-0.65162-0.39225 0.51195
   1  -7  -2 1731.48 257.029   9 0.06355 0.11626-0.68213-0.80809-0.70530 0.59126
   1  -7  -2 1293.17 219.919   6-0.02782 0.20249-0.69769-0.80053-0.70988 0.59043
  -1  -7   1 313.175 148.383   5 0.30025-0.49052-0.82498-0.67287-0.41917 0.46150
   1  -7  -1 246.604 144.349   6-0.02880 0.21665-0.73198-0.76626-0.67542 0.63310
   1  -7  -1 195.883 145.751   9 0.08405 0.10888-0.71351-0.77693-0.66940 0.63183
   1  -7  -1 288.919 162.441   5 0.36698-0.18011-0.68415-0.81326-0.55701 0.51429
  -1  -7   0 8926.61 573.654   5 0.31208-0.51571-0.80474-0.69313-0.44294 0.40790
   1  -7   0 9928.28 597.182   9 0.10565 0.10040-0.74498-0.74569-0.62935 0.66826
   1  -7   0 9299.60 596.065   5 0.35528-0.15506-0.71430-0.78311-0.53208 0.56673
  -1  -7   0 9028.98 559.190   6-0.02957-0.17331-0.75894-0.73956-0.64576 0.61161
  -1  -7  -1 2246.12 285.674   6-0.02868-0.18736-0.72780-0.77068-0.67980 0.56852
  -1  -7  -1 2399.35 297.880   5 0.32223-0.53921-0.78597-0.71191-0.46354 0.35113
   1  -7   1 3234.17 342.839   9 0.12814 0.09104-0.77593-0.71496-0.58516 0.70053
   1  -7   1 2420.96 317.369   5 0.34169-0.12812-0.74593-0.75146-0.50359 0.61562
   1  -7   2 5041.05 417.402   9 0.15128 0.08103-0.80576-0.68535-0.53687 0.72871
  -1  -7  -2 4403.20 392.808   5 0.33074-0.56107-0.76917-0.72871-0.48094 0.29116
  -1  -7  -2 4478.49 381.527   6-0.02781-0.20141-0.69753-0.80094-0.71004 0.52163
   1  -7   2 3963.40 389.069   5 0.32607-0.09915-0.77851-0.71887-0.47138 0.66077
   1  -7   3 10255.9 607.610   9 0.17483 0.07061-0.83389-0.65744-0.48460 0.75292
   1  -7   3 9220.68 592.120   5 0.30826-0.06798-0.81145-0.68592-0.43524 0.70201
  -1  -7  -3 9593.52 586.981   5 0.33759-0.58127-0.75486-0.74303-0.49508 0.22792
  -1  -7  -3 9477.80 569.714   6-0.02698-0.21541-0.66868-0.82977-0.73655 0.47100
  -1  -7  -4 1218.47 218.202   5 0.34276-0.59980-0.74356-0.75434-0.50582 0.16129
   1  -7   4 1178.85 221.158   5 0.28810-0.03448-0.84412-0.65324-0.39501 0.73914
   1  -7   4 1372.25 245.383   9 0.19856 0.06000-0.85977-0.63179-0.42850 0.77329
  -1  -7  -4 1316.57 207.922   6-0.02619-0.22937-0.64181-0.85662-0.75943 0.41675
   1  -7   5 5564.82 436.714   5 0.26544 0.00154-0.87585-0.62150-0.35046 0.77197
  -1  -7  -5 6131.88 440.234   5 0.34618-0.61657-0.73585-0.76206-0.51295 0.09106
   1  -7   5 6345.39 461.392   9 0.22224 0.04945-0.88288-0.60890-0.36874 0.79000
  -1  -7  -5 6272.71 439.665   6-0.02547-0.24326-0.61745-0.88096-0.77881 0.35899
   1  -7   6 1383.33 228.902   9 0.24565 0.03916-0.90275-0.58925-0.30549 0.80323
  -1  -7  -6 992.215 194.442   6-0.02483-0.25707-0.59611-0.90229-0.79479 0.29784
  -1  -7  -7 428.460 135.122   6-0.02430-0.27077-0.57826-0.92012-0.80749 0.23340
   1  -7   7 358.535 147.485   9 0.26859 0.02934-0.91891-0.57331-0.23891 0.81312
  -1  -7  -8 15697.0 719.043   6-0.02388-0.28436-0.56439-0.93398-0.81695 0.16572
   1  -7   8 15123.3 742.639   9 0.29088 0.02018-0.93093-0.56151-0.16910 0.81978
  -1  -7  -9 653.074 146.080  15-0.42056 0.09840-0.50336-0.99257-0.81578 0.08756
  -1  -7  -9 344.226 125.877   6-0.02360-0.29781-0.55500-0.94335-0.82316 0.09480
   1  -7   9 336.786 121.587  24 0.56746-0.24663-0.52833-0.96762 0.71836 0.00819
   1  -7  10 1746.26 215.761  24 0.56387-0.22985-0.53107-0.96474 0.71864 0.08510
  -1  -7 -10 2288.36 229.411   6-0.02347-0.31111-0.55068-0.94765-0.82597 0.02048
  -1  -7 -10 2045.69 228.740  15-0.42147 0.08614-0.49965-0.99628-0.81786 0.01255
   1  -6 -15 2310.79 236.045   6-0.01578 0.01938-0.30174-0.98220-0.94186-0.18040
  -1  -6  15 2102.74 257.872  24 0.50205-0.50585-0.57530-0.70588 0.72106 0.40001
  -1  -6  14 1224.35 212.805  24 0.52736-0.54435-0.55787-0.72345 0.72060 0.32327
   1  -6 -14 1026.04 174.399   6-0.01542 0.03219-0.29026-0.99370-0.94531-0.09981
   1  -6 -13 2925.28 271.345  15-0.43884 0.46779-0.41942-0.86232-0.85813-0.10953
   1  -6 -13 2422.26 251.586   5 0.43727-0.41038-0.38919-0.89440-0.72287-0.24827
  -1  -6  13 2993.40 329.563  24 0.54621-0.57640-0.54428-0.73718 0.71979 0.24689
   1  -6 -13 2748.82 288.410   6-0.01527 0.04521-0.28547-0.99851-0.94671-0.02127
   1  -6 -12 2570.38 278.212   5 0.43956-0.39932-0.37145-0.91212-0.72943-0.16434
   1  -6 -12 3164.68 289.405  15-0.43998 0.48210-0.41338-0.86836-0.86082-0.02976
   1  -6 -12 3221.44 323.839   6-0.01531 0.05842-0.28679-0.99720-0.94633 0.05548
  -1  -6  12 2938.45 342.371  24 0.55957-0.60296-0.53433-0.74727 0.71895 0.17054
   1  -6 -11 5052.14 409.086   6-0.01554 0.07181-0.29384-0.99016-0.94425 0.13054
  -1  -6  11 5571.15 470.214  24 0.56773-0.62431-0.52812-0.75362 0.71834 0.09396
   1  -6 -11 5083.34 403.572   5 0.44079-0.38721-0.36129-0.92228-0.73305-0.08335
   1  -6 -11 4519.44 358.812  15-0.43985 0.49513-0.41409-0.86766-0.86051 0.04703
   1  -6 -10 63.1966 101.689   5 0.44121-0.37426-0.35779-0.92576-0.73427-0.00476
   1  -6 -10 222.899 133.289   6-0.01593 0.08538-0.30636-0.97767-0.94043 0.20385
   1  -6 -10 422.674 147.642  15-0.43857 0.50703-0.42083-0.86092-0.85750 0.12111
  -1  -6  10 236.313 136.392  24 0.57110-0.64087-0.52552-0.75635 0.71806 0.01705
   1  -6  -9 3874.55 375.744   5 0.44090-0.36061-0.36038-0.92317-0.73337 0.07171
  -1  -6   9 4508.19 422.969  24 0.56973-0.65270-0.52658-0.75544 0.71817-0.06026
   1  -6  -9 4555.61 400.711   6-0.01649 0.09910-0.32410-0.95994-0.93470 0.27526
   1  -6  -9 4589.52 376.125  15-0.43618 0.51781-0.43308-0.84867-0.85188 0.19259
   1  -6  -8 7348.38 521.802   6-0.01720 0.11299-0.34685-0.93721-0.92682 0.34451
  -1  -6   8 7090.01 526.503  24 0.56351-0.65967-0.53134-0.75081 0.71867-0.13794
   1  -6  -8 7401.90 525.437   5 0.43991-0.34627-0.36858-0.91495-0.73046 0.14617
   1  -6  -8 6970.03 479.041  15-0.43265 0.52744-0.45039-0.83137-0.84362 0.26142
   1  -6  -7 800.099 197.556   5 0.43821-0.33121-0.38207-0.90146-0.72555 0.21863
   1  -6  -7 845.157 180.582  15-0.42788 0.53585-0.47232-0.80945-0.83257 0.32746
  -1  -6   7 658.612 182.179  24 0.55201-0.66137-0.53999-0.74230 0.71945-0.21592
   1  -6  -7 1168.83 220.221   6-0.01806 0.12702-0.37434-0.90973-0.91647 0.41129
  -1  -6   6 445.608 140.746  24 0.53516-0.65771-0.55231-0.73012 0.72031-0.29397
   1  -6  -6 388.254 150.976   5 0.43570-0.31535-0.40051-0.88300-0.71852 0.28897
   1  -6  -6 569.615 161.821  15-0.42177 0.54291-0.49841-0.78336-0.81855 0.39054
   1  -6  -6 562.949 164.850   6-0.01905 0.14118-0.40627-0.87782-0.90326 0.47522
   1  -6  -5 760.279 196.582   5 0.43229-0.29858-0.42360-0.85990-0.70922 0.35704
  -1  -6   5 970.269 214.267   5 0.27634-0.41296-0.86121-0.42266-0.37179 0.72364
   1  -6  -5 991.296 208.642   6-0.02016 0.15546-0.44225-0.84186-0.88680 0.53589
  -1  -6   5 963.760 192.049  24 0.51194-0.64769-0.56859-0.71397 0.72096-0.37181
   1  -6  -4 2946.14 317.925   6-0.02138 0.16984-0.48178-0.80235-0.86667 0.59289
   1  -6  -4 3079.75 335.012   5 0.42780-0.28075-0.45100-0.83249-0.69743 0.42262
  -1  -6   4 2460.65 277.402  24 0.48176-0.63070-0.58866-0.69404 0.72092-0.44897
  -1  -6   4 2791.02 330.180   5 0.29576-0.44574-0.83224-0.45163-0.41022 0.68469
  -1  -6   3 3397.87 367.160   5 0.31335-0.47668-0.80246-0.48143-0.44551 0.64261
   1  -6  -3 3237.92 345.515   5 0.42209-0.26168-0.48233-0.80115-0.68291 0.48547
   1  -6  -3 3481.07 337.433   6-0.02267 0.18431-0.52427-0.75988-0.84246 0.64582
  -1  -6   3 3030.93 296.074  24 0.44375-0.60589-0.61226-0.67058 0.71954-0.52478
   1  -6  -2 5152.92 431.434   5 0.41495-0.24119-0.51716-0.76631-0.66538 0.54531
  -1  -6   2 4653.63 411.744   5 0.32914-0.50582-0.77241-0.51148-0.47766 0.59739
   1  -6  -2 4878.44 396.648   6-0.02402 0.19883-0.56902-0.71514-0.81382 0.69432
  -1  -6   2 4530.54 388.104   6-0.02900-0.14740-0.73899-0.54549-0.66793 0.78801
   1  -6  -2 4925.24 422.295   9-0.00702 0.18616-0.56332-0.71403-0.81379 0.69913
  -1  -6   1 3209.04 326.240   6-0.02779-0.16178-0.69675-0.58772-0.71079 0.75373
  -1  -6   1 3046.42 335.731   5 0.34315-0.53319-0.74269-0.54122-0.50663 0.54899
   1  -6  -1 3385.61 330.075   6-0.02540 0.21338-0.61526-0.66892-0.78049 0.73813
   1  -6  -1 4070.35 377.753   5 0.40620-0.21909-0.55499-0.72847-0.64456 0.60187
   1  -6  -1 3334.33 354.924   9 0.01707 0.17520-0.60574-0.67184-0.77934 0.74116
   1  -6   0 3009.17 313.059   6-0.02678 0.22793-0.66212-0.62207-0.74229 0.77706
  -1  -6   0 2768.74 304.440   6-0.02654-0.17620-0.65399-0.63046-0.74927 0.71507
  -1  -6   0 2614.95 308.447   5 0.35546-0.55884-0.71387-0.57005-0.53245 0.49743
   1  -6   0 2655.77 326.217   9 0.04248 0.16291-0.64840-0.62941-0.74011 0.77840
   1  -6   0 2953.10 329.907   5 0.39563-0.19517-0.59526-0.68819-0.62020 0.65488
  -1  -6  -1 2876.34 313.436   6-0.02529-0.19063-0.61151-0.67292-0.78335 0.67202
   1  -6   1 3241.13 336.713   5 0.38306-0.16924-0.63734-0.64610-0.59204 0.70409
  -1  -6  -1 2772.95 323.280   5 0.36610-0.58284-0.68652-0.59740-0.55512 0.44273
   1  -6   1 2773.56 326.490   9 0.06892 0.14960-0.69049-0.58754-0.69610 0.81085
   1  -6   1 2331.24 284.807   6-0.02814 0.24246-0.70873-0.57548-0.69915 0.81106
   1  -6   2 15292.2 778.500   5 0.36830-0.14113-0.68055-0.60288-0.55985 0.74927
  -1  -6  -2 15265.5 749.746   6-0.02405-0.20503-0.57009-0.71433-0.81310 0.62464
   1  -6   2 15544.3 781.575   9 0.09607 0.13558-0.73122-0.54703-0.64741 0.83864
  -1  -6  -2 15419.0 760.743  15-0.41979 0.19009-0.50645-0.77584-0.81403 0.62545
  -1  -6  -2 13618.7 734.631   5 0.37515-0.60524-0.66124-0.62270-0.57468 0.38492
   1  -6   2 13574.0 714.513   6-0.02943 0.25692-0.75420-0.53003-0.65115 0.84019
   1  -6   3 7346.54 523.104   5 0.35120-0.11068-0.72416-0.55927-0.52347 0.79026
  -1  -6  -3 7262.93 497.902   5 0.38267-0.62611-0.63857-0.64538-0.59117 0.32405
   1  -6   3 7398.12 527.635   9 0.12360 0.12117-0.76984-0.50863-0.59429 0.86198
  -1  -6  -3 7842.45 525.286  15-0.42935 0.18647-0.46571-0.81658-0.83597 0.57030
  -1  -6  -3 6787.72 482.603   6-0.02286-0.21940-0.53046-0.75393-0.83869 0.57309
  -1  -6  -4 13851.3 721.174   6-0.02173-0.23370-0.49334-0.79104-0.86035 0.51762
  -1  -6  -4 13141.4 715.826   5 0.38872-0.64551-0.61908-0.66488-0.60462 0.26012
  -1  -6  -4 15324.3 766.316  15-0.43716 0.18112-0.42813-0.85416-0.85418 0.51141
   1  -6   4 15017.3 774.961   9 0.15120 0.10669-0.80567-0.47302-0.53702 0.88119
   1  -6   4 13412.7 738.232   5 0.33161-0.07774-0.76738-0.51603-0.48274 0.82691
  -1  -6  -5 11101.9 633.126   5 0.39335-0.66349-0.60332-0.68064-0.61503 0.19316
   1  -6   5 10632.9 639.203   5 0.30942-0.04219-0.80943-0.47397-0.43757 0.85911
   1  -6   5 12679.2 701.895   9 0.17857 0.09246-0.83814-0.44078-0.47600 0.89664
  -1  -6  -5 11925.6 651.221   6-0.02069-0.24791-0.45931-0.82505-0.87838 0.45851
   1  -6   5 9784.05 593.628  24 0.70438-0.43636-0.40586-0.87676 0.69350-0.27533
  -1  -6  -5 12077.0 673.821  15-0.44343 0.17422-0.39425-0.88803-0.86903 0.44917
   1  -6   6 34262.6 1320.82   9 0.20541 0.07874-0.86675-0.41239-0.41162 0.90873
  -1  -6  -6 30377.0 1227.06   6-0.01975-0.26201-0.42894-0.85541-0.89309 0.39609
  -1  -6  -6 33212.3 1280.18  15-0.44837 0.16598-0.36450-0.91777-0.88090 0.38395
   1  -6   6 30202.3 1248.38   5 0.28450-0.00393-0.84950-0.43390-0.38788 0.88679
   1  -6   6 29917.0 1234.63  24 0.71851-0.43729-0.39083-0.89165 0.68903-0.19367
  -1  -6  -6 32736.3 1241.21   5 0.39657-0.68007-0.59188-0.69210-0.62234 0.12310
   1  -6   7 20183.6 971.225   9 0.23149 0.06578-0.89111-0.38825-0.34427 0.91785
  -1  -6  -7 20788.7 955.031  15-0.45215 0.15659-0.33925-0.94302-0.89016 0.31612
  -1  -6  -7 20358.9 921.920   6-0.01894-0.27600-0.40266-0.88166-0.90482 0.33068
   1  -6   7 19876.7 949.247  24 0.72712-0.43271-0.38139-0.90095 0.68608-0.11353
  -1  -6  -8 137.635 121.449   6-0.01826-0.28984-0.38088-0.90343-0.91387 0.26259
   1  -6   8 283.648 145.525  24 0.73115-0.42354-0.37690-0.90530 0.68464-0.03490
  -1  -6  -8 124.389 150.194  15-0.45495 0.14623-0.31877-0.96350-0.89713 0.24600
   1  -6   8 100.228 140.346   9 0.25660 0.05380-0.91090-0.36868-0.27434 0.92440
   1  -6   9 12570.4 729.338  24 0.73099-0.41018-0.37708-0.90498 0.68470 0.04223
   1  -6   9 12483.6 728.287   9 0.28055 0.04297-0.92586-0.35395-0.20215 0.92867
  -1  -6  -9 12458.4 690.189  15-0.45692 0.13502-0.30331-0.97895-0.90209 0.17386
  -1  -6  -9 13233.7 694.183   6-0.01773-0.30354-0.36392-0.92037-0.92050 0.19209
  -1  -6 -10 16668.7 792.125   6-0.01737-0.31708-0.35211-0.93216-0.92491 0.11937
  -1  -6 -10 16208.7 794.418  15-0.45814 0.12307-0.29311-0.98915-0.90521 0.09989
   1  -6  10 15611.7 837.061  24 0.72686-0.39286-0.38168-0.90025 0.68617 0.11795
   1  -6  11 3917.70 379.252  24 0.71885-0.37166-0.39046-0.89133 0.68891 0.19240
  -1  -6 -11 3779.88 344.464  15-0.45869 0.11045-0.28842-0.99384-0.90661 0.02419
  -1  -6 -11 3359.87 322.869   6-0.01717-0.33045-0.34577-0.93849-0.92721 0.04453
  -1  -6 -12 301.337 134.546  15-0.45856 0.09715-0.28955-0.99270-0.90628-0.05323
  -1  -6 -12 230.173 127.753   6-0.01715-0.34364-0.34529-0.93895-0.92738-0.03243
   1  -6  12 542.788 161.776  24 0.70654-0.34616-0.40360-0.87805 0.69284 0.26566
   1  -6  13 849.049 183.146  24 0.68980-0.31621-0.42083-0.86068 0.69768 0.33802
  -1  -6 -13 715.794 151.897   6-0.01734-0.35662-0.35119-0.93303-0.92524-0.11170
  -1  -6 -13 644.831 143.212  15-0.45769 0.08311-0.29695-0.98530-0.90405-0.13255
  -1  -6 -14 1532.97 191.173   6-0.01774-0.36938-0.36425-0.91995-0.92037-0.19371
  -1  -6 -14 1428.98 188.686  15-0.45592 0.06817-0.31130-0.97094-0.89956-0.21413
   1  -6  14 1541.72 219.186  24 0.66774-0.28097-0.44247-0.83891 0.70321 0.40968
   1  -5 -18 734.910 144.278   6-0.01078-0.02500-0.14460-0.92523-0.97670-0.37701
  -1  -5  17 628.510 152.621  10 0.54689-0.52456-0.45237-0.61727 0.78881 0.48909
  -1  -5  17 828.935 171.554  24 0.55635-0.53379-0.53676-0.53027 0.71917 0.55666
  -1  -5  16 493.759 136.186  10 0.58070-0.57154-0.44676-0.62269 0.77106 0.42979
  -1  -5  16 383.996 149.796  24 0.59143-0.58206-0.50946-0.55770 0.71606 0.48258
  -1  -5  15 518.479 163.687  24 0.61903-0.62285-0.48653-0.58078 0.71244 0.40901
  -1  -5  15 480.827 142.596  10 0.60873-0.61273-0.44137-0.62789 0.75486 0.36894
  -1  -5  14 203.512 125.605  10 0.63171-0.64887-0.43640-0.63268 0.74049 0.30625
  -1  -5  14 272.021 164.096  24 0.64067-0.65769-0.46755-0.59989 0.70881 0.33544
   1  -5 -14 49.5332 92.5242   5 0.45327-0.43949-0.19272-0.87693-0.77889-0.26960
   1  -5 -14 86.1431 90.1692  15-0.46559 0.48163-0.21642-0.85164-0.92514-0.11963
  -1  -5  13 3502.07 364.310  10 0.65008-0.68040-0.43205-0.63685 0.72825 0.24145
   1  -5 -13 3637.01 319.434  15-0.46614 0.49535-0.20920-0.85886-0.92670-0.04098
  -1  -5  13 3415.68 390.713  24 0.65729-0.68750-0.45234-0.61524 0.70552 0.26154
   1  -5 -13 2684.14 299.854   5 0.45382-0.42669-0.17230-0.89734-0.78273-0.18838
  -1  -5  12 1920.82 276.655  10 0.66401-0.70750-0.42851-0.64020 0.71848 0.17416
  -1  -5  12 1911.47 287.885  24 0.66933-0.71274-0.44095-0.62677 0.70284 0.18703
   1  -5 -12 2004.31 268.616   5 0.45406-0.41358-0.15948-0.91014-0.78497-0.10878
   1  -5 -12 1986.16 247.306  15-0.46615 0.50854-0.20898-0.85909-0.92675 0.03616
   1  -5 -11 2025.76 244.014  15-0.46567 0.52123-0.21536-0.85271-0.92537 0.11188
   1  -5 -11 1593.20 243.590   5 0.45414-0.40031-0.15362-0.91600-0.78595-0.03043
  -1  -5  11 1567.11 285.683  24 0.67736-0.73396-0.43317-0.63468 0.70091 0.11177
   1  -5 -10 35779.9 1374.42   5 0.45414-0.38695-0.15430-0.91531-0.78583 0.04683
  -1  -5  10 39190.0 1518.53  24 0.68122-0.75102-0.42938-0.63861 0.69994 0.03555
   1  -5 -10 35538.6 1315.42  15-0.46466 0.53338-0.22806-0.84002-0.92251 0.18611
  -1  -5   9 51076.7 1821.70  24 0.68101-0.76400-0.42959-0.63854 0.69999-0.04169
   1  -5  -9 47999.9 1634.93  15-0.46300 0.54489-0.24690-0.82118-0.91796 0.25865
   1  -5  -9 47761.2 1705.88   5 0.45403-0.37349-0.16127-0.90833-0.78467 0.12303
   1  -5  -8 32522.9 1219.87  15-0.46054 0.55560-0.27165-0.79644-0.91141 0.32920
   1  -5  -8 32342.4 1267.93   6-0.01100 0.10692-0.15145-0.91856-0.97572 0.39336
   1  -5  -8 33929.4 1286.57   5 0.45377-0.35988-0.17434-0.89524-0.78236 0.19810
  -1  -5   8 33400.6 1332.24  24 0.67655-0.77274-0.43397-0.63430 0.70111-0.12000
  -1  -5   7 12121.3 683.504  24 0.66742-0.77681-0.44277-0.62563 0.70328-0.19937
   1  -5  -7 11902.3 617.116  15-0.45707 0.56531-0.30203-0.76606-0.90249 0.39736
   1  -5  -7 12154.9 660.408   5 0.45325-0.34601-0.19340-0.87618-0.77875 0.27186
   1  -5  -7 11949.5 650.333   6-0.01210 0.12119-0.18560-0.88442-0.97013 0.46490
   1  -5  -6 5536.89 390.988  15-0.45237 0.57378-0.33768-0.73042-0.89071 0.46268
   1  -5  -6 5088.70 394.167   6-0.01338 0.13564-0.22563-0.84441-0.96203 0.53394
  -1  -5   6 5004.31 400.731  24 0.65339-0.77597-0.45596-0.61259 0.70633-0.27961
  -1  -5   6 4807.59 404.558   5 0.27960-0.40263-0.85661-0.21330-0.37821 0.80745
   1  -5  -6 4921.20 407.432   5 0.45230-0.33171-0.21829-0.85128-0.77357 0.34405
  -1  -5   5 4567.39 370.209  24 0.63356-0.76934-0.47388-0.59480 0.71008-0.36055
   1  -5  -5 4247.62 376.516   5 0.45073-0.31678-0.24883-0.82073-0.76647 0.41432
   1  -5  -5 4682.98 353.978  15-0.44617 0.58075-0.37811-0.68999-0.87560 0.52466
  -1  -5   5 4500.89 389.376   5 0.30230-0.43868-0.82159-0.24833-0.42328 0.77515
   1  -5  -5 5091.78 384.584   6-0.01482 0.15025-0.27124-0.79881-0.95071 0.59975
   1  -5  -4 3393.04 335.480   5 0.44827-0.30097-0.28478-0.78476-0.75706 0.48228
   1  -5  -4 3847.58 324.690   6-0.01642 0.16502-0.32196-0.74811-0.93541 0.66159
   1  -5  -4 3660.10 310.406  15-0.43821 0.58596-0.42271-0.64540-0.85665 0.58281
  -1  -5   4 3735.48 320.619  24 0.60704-0.75601-0.49666-0.57217 0.71414-0.44180
  -1  -5   4 4129.70 358.993   5 0.32306-0.47279-0.78438-0.28555-0.46523 0.73973
   1  -5  -3 8181.02 473.329  15-0.42825 0.58916-0.47067-0.59743-0.83342 0.63667
   1  -5  -3 7675.99 475.276   6-0.01814 0.17991-0.37708-0.69301-0.91538 0.71870
   1  -5  -3 8550.96 510.117   5 0.44466-0.28401-0.32579-0.74375-0.74488 0.54748
  -1  -5   3 8013.08 506.185   5 0.34184-0.50493-0.74561-0.32433-0.50390 0.70103
  -1  -5   3 8048.51 476.450   6-0.02835-0.13475-0.71614-0.35430-0.69176 0.88892
  -1  -5   3 8169.12 481.445  24 0.57305-0.73521-0.52401-0.54495 0.71789-0.52274
   1  -5  -2 2097.08 239.378   6-0.01996 0.19490-0.43566-0.63445-0.88994 0.77039
   1  -5  -2 1828.01 238.029   5 0.43957-0.26557-0.37137-0.69815-0.72946 0.60943
  -1  -5   2 1915.16 231.190   6-0.02679-0.14948-0.66240-0.40803-0.74205 0.86208
  -1  -5   2 2379.42 261.388   5 0.35863-0.53506-0.70597-0.36397-0.53916 0.65892
  -1  -5   2 1792.65 214.167  24 0.52974-0.70510-0.55618-0.51292 0.72052-0.60256
  -1  -5   1 7158.96 447.665   6-0.02514-0.16430-0.60660-0.46381-0.78704 0.82994
  -1  -5   1 7333.25 461.511   5 0.37342-0.56322-0.66621-0.40375-0.57094 0.61332
   1  -5  -1 7480.65 467.046   5 0.43270-0.24534-0.42093-0.64859-0.71032 0.66766
   1  -5  -1 7231.82 441.513   6-0.02183 0.20994-0.49658-0.57355-0.85854 0.81613
  -1  -5   0 3564.37 309.565   5 0.38628-0.58942-0.62707-0.44290-0.59918 0.56420
   1  -5   0 3345.21 299.955   6-0.02371 0.22499-0.55853-0.51161-0.82084 0.85556
   1  -5   0 3745.09 334.369   9-0.01210 0.21683-0.55413-0.51081-0.82072 0.85839
  -1  -5   0 3055.61 292.456  15-0.42783 0.22473-0.47253-0.59609-0.83246 0.79805
  -1  -5   0 3487.45 301.728   6-0.02345-0.17917-0.54989-0.52051-0.82648 0.79224
   1  -5   0 3045.99 302.457   5 0.42373-0.22302-0.47371-0.59579-0.68701 0.72172
  -1  -5   0 3091.38 295.701  23-0.89507 0.69104-0.38410-0.68297-0.37917 0.34253
  -1  -5  -1 1837.94 245.996  23-0.90601 0.68887-0.36025-0.70698-0.37658 0.26275
   1  -5   1 2050.45 247.541   5 0.41236-0.19831-0.52884-0.54066-0.65915 0.77123
   1  -5   1 1388.46 227.415   9 0.01922 0.19864-0.60943-0.45574-0.77614 0.89028
  -1  -5  -1 1930.57 236.161  15-0.43998 0.22371-0.41339-0.65523-0.86081 0.74931
  -1  -5  -1 2353.53 251.118   5 0.39727-0.61376-0.58935-0.48063-0.62393 0.51157
   1  -5   1 1827.93 228.492   6-0.02555 0.24000-0.62014-0.45002-0.77673 0.88858
  -1  -5  -1 2017.17 234.613   6-0.02173-0.19405-0.49346-0.57692-0.86029 0.74891
  -1  -5  -2 19748.4 837.620   6-0.02005-0.20891-0.43850-0.63186-0.88860 0.70009
  -1  -5  -2 19955.3 839.275   5 0.40649-0.63634-0.55380-0.51619-0.64525 0.45552
   1  -5   2 20249.7 841.286   6-0.02731 0.25493-0.68004-0.39014-0.72636 0.91535
   1  -5   2 20461.2 880.943   9 0.05136 0.17962-0.66281-0.40258-0.72569 0.91630
   1  -5   2 21240.6 878.439   5 0.39836-0.17095-0.58533-0.48416-0.62643 0.81588
  -1  -5  -2 19709.1 841.632  15-0.44953 0.22009-0.35700-0.71162-0.88373 0.69513
  -1  -5  -2 19630.8 874.707  23-0.91349 0.68324-0.34294-0.72447-0.37455 0.18353
   1  -5   3 12790.9 633.500  24 0.79860-0.55700-0.29329-0.77572 0.65386-0.38969
   1  -5   3 13505.4 663.709   6-0.02895 0.26974-0.73694-0.33326-0.67014 0.93627
  -1  -5  -3 14850.3 680.904   6-0.01843-0.22370-0.38613-0.68422-0.91174 0.64610
  -1  -5  -3 12934.5 689.844  23-0.91805 0.67469-0.33190-0.73568-0.37319 0.10499
   1  -5   3 14086.3 704.485   9 0.08384 0.16027-0.71319-0.35241-0.66978 0.93686
  -1  -5  -3 13853.4 664.594   5 0.41407-0.65727-0.52118-0.54882-0.66326 0.39616
  -1  -5  -3 14323.6 679.641  15-0.45679 0.21418-0.30435-0.76426-0.90176 0.63607
   1  -5   3 15116.9 706.175   5 0.38152-0.14076-0.64212-0.42736-0.58865 0.85547
   1  -5   4 32907.3 1260.12   5 0.36170-0.10759-0.69811-0.37136-0.54571 0.88991
   1  -5   4 31688.8 1221.81  24 0.81666-0.56186-0.26759-0.80128 0.64297-0.30161
  -1  -5  -4 34011.1 1232.64   5 0.42016-0.67671-0.49217-0.57783-0.67810 0.33363
  -1  -5  -4 36210.2 1260.89   6-0.01690-0.23839-0.33731-0.73302-0.93020 0.58742
  -1  -5  -4 33668.7 1285.78  23-0.92006 0.66359-0.32691-0.74084-0.37256 0.02717
   1  -5   4 34031.4 1283.43   9 0.11616 0.14107-0.75968-0.30615-0.60902 0.95258
  -1  -5  -4 36340.3 1274.22  15-0.46210 0.20632-0.25626-0.81235-0.91556 0.57278
  -1  -5  -5 17839.7 817.115   6-0.01550-0.25296-0.29284-0.77746-0.94455 0.52463
  -1  -5  -5 18474.4 871.188  23-0.91972 0.65013-0.32778-0.74015-0.37267-0.04991
  -1  -5  -5 19346.6 819.969   5 0.42488-0.69479-0.46745-0.60257-0.68995 0.26810
   1  -5   5 17650.1 832.833  24 0.82888-0.56089-0.24917-0.81957 0.63478-0.21623
  -1  -5  -5 19560.0 848.576  15-0.46583 0.19688-0.21332-0.85528-0.92582 0.50595
   1  -5   5 19475.2 850.038   5 0.33882-0.07136-0.75221-0.31725-0.49764 0.91920
   1  -5   5 18544.2 866.537   9 0.14790 0.12246-0.80154-0.26452-0.54410 0.96412
   1  -5   6 5682.46 447.111   9 0.17868 0.10481-0.83826-0.22801-0.47574 0.97224
  -1  -5  -6 5422.88 392.451   5 0.42838-0.71164-0.44762-0.62241-0.69893 0.19972
   1  -5   6 5564.69 413.368   5 0.31286-0.03204-0.80334-0.26611-0.44452 0.94345
  -1  -5  -6 4809.72 415.723  23-0.91706 0.63436-0.33434-0.73376-0.37349-0.12628
   1  -5   6 5050.27 385.987  21 0.83148-0.55090-0.23559-0.83320 0.63670-0.13944
  -1  -5  -6 5279.04 411.103  15-0.46832 0.18620-0.17598-0.89262-0.93321 0.43624
   1  -5   6 4998.76 413.531  24 0.83651-0.55532-0.23719-0.83141 0.62929-0.13355
  -1  -5  -6 5009.14 394.784   6-0.01426-0.26738-0.25335-0.81694-0.95542 0.45837
   1  -5   7 4031.20 386.364   9 0.20820 0.08841-0.86952-0.19697-0.40465 0.97762
   1  -5   7 3507.89 342.513   5 0.28382 0.01035-0.85050-0.21894-0.38654 0.96284
   1  -5   7 4342.29 369.159  21 0.83639-0.54274-0.22967-0.83913 0.63218-0.05774
  -1  -5  -7 4226.81 362.841   6-0.01317-0.28163-0.21925-0.85102-0.96343 0.38925
   1  -5   7 3777.52 374.018   7 0.81614-0.52381-0.55866-0.51243-0.00721 0.58514
  -1  -5  -7 4124.76 369.479  15-0.46988 0.17459-0.14452-0.92407-0.93835 0.36429
   1  -5   7 4263.98 396.192  24 0.84037-0.54598-0.23098-0.83748 0.62640-0.05346
  -1  -5  -7 4087.49 385.950  23-0.91199 0.61618-0.34649-0.72178-0.37497-0.20199
  -1  -5  -8 5682.38 457.002  23-0.90426 0.59534-0.36418-0.70425-0.37702-0.27713
   1  -5   8 5566.31 475.014   7 0.81403-0.50880-0.57330-0.49809 0.04610 0.60899
   1  -5   8 6154.11 495.950  24 0.84098-0.53340-0.22998-0.83834 0.62593 0.02420
  -1  -5  -8 6162.42 460.940  15-0.47079 0.16233-0.11889-0.94971-0.94182 0.29067
   1  -5   8 6052.37 469.159  21 0.83727-0.53055-0.22859-0.84020 0.63136 0.02026
  -1  -5  -8 5263.51 420.150   6-0.01227-0.29571-0.19085-0.87941-0.96916 0.31784
   1  -5   8 6101.00 483.496   9 0.23623 0.07350-0.89514-0.17158-0.33147 0.98090
   1  -5   9 9133.34 606.092  21 0.83466-0.51488-0.23176-0.83702 0.63378 0.09502
  -1  -5  -9 8968.48 559.948   6-0.01154-0.30960-0.16829-0.90194-0.97311 0.24466
   1  -5   9 8451.92 599.684   9 0.26262 0.06025-0.91505-0.15189-0.25673 0.98264
   1  -5   9 9658.29 645.742  24 0.83867-0.51789-0.23373-0.83445 0.62768 0.09963
   1  -5   9 9242.09 626.757   7 0.80930-0.49116-0.58620-0.48549 0.09957 0.63268
  -1  -5  -9 9924.80 593.642  15-0.47129 0.14966-0.09913-0.96946-0.94406 0.21582
  -1  -5 -10 10903.1 631.256   6-0.01101-0.32330-0.15169-0.91853-0.97568 0.17009
   1  -5  10 11118.7 694.772  21 0.82887-0.49601-0.23870-0.83008 0.63905 0.16694
   1  -5  10 10116.2 651.986  13 0.86842-0.53660-0.46478-0.60415 0.31692 0.49168
  -1  -5 -10 11184.3 650.321  15-0.47152 0.13672-0.08536-0.98322-0.94540 0.14006
   1  -5  10 11356.1 690.192   9 0.28724 0.04875-0.92925-0.13792-0.18089 0.98327
   1  -5  10 11796.7 722.868   7 0.80187-0.47082-0.59732-0.47466 0.15322 0.65617
   1  -5  10 11314.8 715.375  24 0.83355-0.49958-0.24188-0.82616 0.63146 0.17305
   1  -5  11 21075.2 1050.62  24 0.82562-0.47846-0.25417-0.81374 0.63704 0.24466
  -1  -5 -11 20882.5 940.809  15-0.47161 0.12364-0.07748-0.99110-0.94608 0.06365
   1  -5  11 22063.7 1041.27  21 0.81998-0.47406-0.24906-0.81972 0.64681 0.23636
   1  -5  11 20066.7 985.437  13 0.85414-0.50903-0.47325-0.59602 0.35784 0.52768
  -1  -5 -11 21056.9 942.340   6-0.01067-0.33681-0.14109-0.92911-0.97718 0.09445
  -1  -5 -12 15548.9 762.068  15-0.47163 0.11049-0.07553-0.99304-0.94624-0.01328
   1  -5  12 14804.0 827.438  21 0.80795-0.44895-0.26258-0.80619 0.65674 0.30361
  -1  -5 -12 13961.2 730.465   6-0.01052-0.35013-0.13657-0.93362-0.97778 0.01792
   1  -5  12 14686.6 837.551  24 0.81473-0.45437-0.27042-0.79735 0.64420 0.31469
   1  -5  12 14767.9 812.505  13 0.83719-0.47878-0.48100-0.58861 0.39977 0.56266
   1  -5  13 1203.65 237.574  21 0.79257-0.42051-0.27909-0.78968 0.66857 0.36896
   1  -5  13 928.723 212.545  24 0.80058-0.42703-0.29055-0.77708 0.65273 0.38336
  -1  -5 -13 874.340 182.343   6-0.01058-0.36325-0.13825-0.93192-0.97756-0.05944
  -1  -5 -13 743.902 185.003  15-0.47159 0.09728-0.07960-0.98897-0.94590-0.09071
   1  -5  13 980.611 208.999  13 0.81723-0.44554-0.48788-0.58206 0.44270 0.59665
  -1  -5 -14 171.339 107.662  15-0.47145 0.08397-0.08986-0.97870-0.94498-0.16873
   1  -5  14 65.7827 120.635  21 0.77350-0.38836-0.29852-0.77025 0.68203 0.43268
  -1  -5 -14 43.8714 97.0708   6-0.01084-0.37615-0.14639-0.92376-0.97645-0.13768
   1  -5  14 154.955 130.539  24 0.78271-0.39597-0.31460-0.75289 0.66239 0.45088
   1  -5  14-11.4719 102.150  13 0.79385-0.40887-0.49374-0.57654 0.48663 0.62963
  -1  -5 -15 177.581 120.983  15-0.47112 0.07047-0.10676-0.96180-0.94324-0.24756
   1  -5  15-27.5588 124.130  24 0.76020-0.36026-0.34297-0.72438 0.67304 0.51742
   1  -5  15 4.35224 87.9255  13 0.76649-0.36822-0.49838-0.57224 0.53166 0.66151
  -1  -5 -15 76.5236 90.0975   6-0.01132-0.38884-0.16142-0.90872-0.97421-0.21705
  -1  -5 -16 293.342 112.949  15-0.47040 0.05658-0.13105-0.93750-0.94025-0.32764
   1  -5  16 84.8344 104.830  24 0.73237-0.31923-0.37553-0.69168 0.68420 0.58346
  -1  -5 -16 210.906 108.518   6-0.01205-0.40128-0.18410-0.88602-0.97040-0.29800
   1  -5  17 523.555 135.028  24 0.69715-0.27082-0.41335-0.65373 0.69562 0.64922
  -1  -5 -17 429.859 109.086  15-0.46899 0.04200-0.16356-0.90499-0.93535-0.40963
  -1  -4  19 359.388 122.445  10 0.56689-0.51839-0.44916-0.40751 0.77854 0.65295
  -1  -4  19 57.8052 93.2801  12 0.50251-0.45170-0.20232-0.65379 0.91454 0.52007
  -1  -4  18 1978.37 264.580  10 0.60822-0.57288-0.44147-0.41502 0.75517 0.59927
  -1  -4  18 1416.78 206.005  24 0.60094-0.56521-0.50172-0.35129 0.71493 0.63847
  -1  -4  18 1747.27 239.470  12 0.54202-0.50455-0.19363-0.66250 0.89888 0.45837
  -1  -4  17 424.293 152.139  10 0.64348-0.62130-0.43365-0.42265 0.73273 0.54466
  -1  -4  17 627.873 163.393  24 0.64149-0.61895-0.46681-0.38633 0.70866 0.56755
  -1  -4  16 520.906 159.653  24 0.67378-0.66444-0.43665-0.41663 0.70178 0.49724
  -1  -4  16 626.879 180.463  10 0.67372-0.66471-0.42591-0.43021 0.71142 0.48892
  -1  -4  15 4357.56 433.263  10 0.69965-0.70380-0.41842-0.43751 0.69147 0.43182
   1  -4 -15 4313.70 357.604   5 0.45057-0.44990 0.00205-0.85776-0.80159-0.32424
  -1  -4  15 4844.58 430.706  24 0.69997-0.70382-0.41045-0.44298 0.69481 0.42702
   1  -4 -15 5087.32 379.245  15-0.47127 0.47441-0.01316-0.84122-0.94944-0.17244
  -1  -4  14 225.220 138.171  24 0.72072-0.73777-0.38843-0.46513 0.68829 0.35635
   1  -4 -14 151.007 113.347  15-0.47099 0.48730-0.00077-0.85361-0.94963-0.09515
   1  -4 -13 3797.24 327.870  15-0.47084 0.50033 0.00441-0.85880-0.94967-0.01802
  -1  -4  13 4127.91 402.024  24 0.73698-0.76722-0.37031-0.48339 0.68249 0.28496
  -1  -4  12 9364.76 605.568  13 0.75450-0.79843-0.49981-0.35752 0.54966 0.34225
   1  -4 -12 9145.65 522.701  15-0.47090 0.51355 0.00254-0.85693-0.94966 0.05906
  -1  -4  12 8583.33 600.623  24 0.74926-0.79269-0.35609-0.49775 0.67768 0.21258
   1  -4 -11 430.037 126.445  15-0.47113 0.52695-0.00641-0.84799-0.94956 0.13606
  -1  -4  11 923.768 212.820  24 0.75766-0.81429-0.34606-0.50791 0.67415 0.13891
  -1  -4  11 906.004 196.075  13 0.76926-0.82647-0.49800-0.35899 0.52737 0.28762
   1  -4 -10 11487.7 592.840  15-0.47145 0.54044-0.02256-0.83185-0.94920 0.21278
  -1  -4  10 12981.1 685.027  13 0.78146-0.85197-0.49610-0.36056 0.50776 0.23032
  -1  -4  10 13292.7 1196.16   2 0.78198-0.85188-0.44469-0.41146 0.56430 0.17353
  -1  -4  10 13012.7 716.439  24 0.76250-0.83233-0.34017-0.51395 0.67203 0.06385
  -1  -4   9 18544.9 875.894  24 0.76390-0.84692-0.33845-0.51581 0.67140-0.01272
  -1  -4   9 16821.9 752.989   9 0.28233-0.36296-0.92679 0.07397-0.19654 0.85269
   1  -4  -9 17836.8 756.130  15-0.47169 0.55385-0.04612-0.80829-0.94821 0.28889
  -1  -4   8 19817.3 816.210   9 0.25368-0.34744-0.90880 0.05620-0.28274 0.86242
  -1  -4   8 23500.9 1526.86   2 0.79289-0.88919-0.43747-0.41863 0.55380 0.02961
  -1  -4   8 22889.9 947.259  24 0.76103-0.85725-0.34197-0.51242 0.67268-0.09119
   1  -4  -8 19881.1 812.323  15-0.47162 0.56695-0.07711-0.77730-0.94611 0.36389
   1  -4  -7 13147.6 654.042   5 0.44992-0.34243 0.01280-0.86843-0.80195 0.29508
  -1  -4   7 14946.2 709.688  24 0.75414-0.86355-0.35029-0.50424 0.67565-0.17135
  -1  -4   7 14949.5 1152.48   2 0.79236-0.90186-0.43783-0.41825 0.55432-0.04813
  -1  -4   7 14161.9 669.791   5 0.26188-0.37131-0.88040 0.02445-0.34353 0.85017
   1  -4  -7 14280.6 624.932  15-0.47089 0.57939-0.11564-0.73877-0.94221 0.43708
  -1  -4   6 4316.85 337.955   5 0.28916-0.41194-0.84253-0.01343-0.39709 0.82636
  -1  -4   6 4288.05 577.696   2 0.78689-0.90959-0.44148-0.41457 0.55963-0.13065
   1  -4  -6 4610.26 340.951   5 0.45164-0.33080-0.01765-0.83797-0.80069 0.37120
  -1  -4   6 4328.02 340.947  24 0.74247-0.86508-0.36401-0.49066 0.68038-0.25328
   1  -4  -6 4613.24 310.497  15-0.46909 0.59076-0.16153-0.69289-0.93569 0.50765
   1  -4  -5 13969.0 628.817   5 0.45319-0.31900-0.05552-0.80009-0.79809 0.44597
  -1  -4   5 13247.6 624.178  24 0.72514-0.86094-0.38358-0.47122 0.68677-0.33686
  -1  -4   5 12251.3 610.632   5 0.31455-0.45069-0.80029-0.05568-0.44794 0.79984
  -1  -4   5 13867.4 988.659   2 0.77519-0.91109-0.44903-0.40700 0.57063-0.21886
   1  -4  -5 12836.6 563.779  15-0.46574 0.60058-0.21449-0.63994-0.92556 0.57462
  -1  -4   4 2013.34 350.709   2 0.75523-0.90433-0.46115-0.39486 0.58834-0.31378
   1  -4  -4 2066.11 202.619  15-0.46031 0.60832-0.27380-0.58063-0.91082 0.63696
  -1  -4   4 2510.30 234.428  24 0.70113-0.85013-0.40924-0.44570 0.69447-0.42174
   1  -4  -4 2104.53 227.610   5 0.45418-0.30664-0.10078-0.75482-0.79347 0.51872
  -1  -4   4 2225.86 219.246   6-0.02880-0.12100-0.73191-0.12450-0.67549 0.94974
  -1  -4   4 2507.80 245.688   5 0.33788-0.48737-0.75424-0.10174-0.49568 0.77020
   1  -4  -4 2840.91 239.393   6-0.01081 0.15955-0.14554-0.71048-0.97657 0.70270
  -1  -4   3 6806.66 399.317   5 0.35898-0.52182-0.70508-0.15091-0.53991 0.73707
   1  -4  -3 6316.54 384.279   5 0.45415-0.29326-0.15320-0.70239-0.78601 0.58864
   1  -4  -3 5902.39 356.445   6-0.01308 0.17498-0.21622-0.63981-0.96408 0.76735
   1  -4  -3 6107.21 347.674  15-0.45228 0.61347-0.33832-0.51612-0.89049 0.69373
  -1  -4   3 5655.28 349.239   6-0.02693-0.13604-0.66713-0.18926-0.73791 0.93503
  -1  -4   3 6457.25 384.329  24 0.66897-0.83116-0.44129-0.41379 0.70292-0.50739
  -1  -4   2 12683.0 553.210   6-0.02486-0.15128-0.59699-0.25938-0.79415 0.91413
   1  -4  -2 11970.9 533.445  15-0.44124 0.61559-0.40656-0.44788-0.86380 0.74413
  -1  -4   2 12881.9 559.315  15-0.41973 0.24324-0.50670-0.34826-0.81389 0.93366
   1  -4  -2 11806.9 559.337   5 0.45256-0.27831-0.21231-0.64327-0.77486 0.65485
   1  -4  -2 12602.9 554.289   6-0.01551 0.19058-0.29292-0.56313-0.94453 0.82493
  -1  -4   2 13656.4 591.792   5 0.37772-0.55391-0.65367-0.20233-0.58029 0.70008
   1  -4  -1 5298.35 326.530   6-0.01804 0.20629-0.37382-0.48225-0.91667 0.87421
   1  -4  -1 4970.61 311.185  15-0.42687 0.61439-0.47677-0.37767-0.83025 0.78767
  -1  -4   1 4766.82 309.441  15-0.43768 0.24802-0.42546-0.42949-0.85540 0.89807
   1  -4  -1 5554.83 343.512   5 0.44884-0.26124-0.27731-0.57826-0.75911 0.71648
  -1  -4   1 5203.11 322.273   6-0.02263-0.16668-0.52306-0.33330-0.84319 0.88603
  -1  -4   1 5635.74 345.237   5 0.39401-0.58356-0.60099-0.25502-0.61653 0.65895
  -1  -4   0 8685.81 441.965   5 0.40786-0.61075-0.54818-0.30784-0.64845 0.61350
  -1  -4   0 8171.95 432.051  23-0.95424 0.75067-0.22600-0.62774-0.35777 0.32161
  -1  -4   0 8451.22 425.715  15-0.45136 0.24853-0.34471-0.51024-0.88822 0.85380
  -1  -4   0 8662.15 429.699   6-0.02032-0.18216-0.44726-0.40908-0.88437 0.85008
   1  -4   0 8345.08 429.006   6-0.02061 0.22202-0.45666-0.39943-0.87972 0.91439
   1  -4   0 8203.76 436.832   5 0.44242-0.24147-0.34710-0.50846-0.73793 0.77266
   1  -4   1 8313.70 428.982   5 0.43280-0.21850-0.42025-0.43530-0.71060 0.82271
  -1  -4  -1 6826.21 390.751   6-0.01798-0.19767-0.37172-0.48461-0.91749 0.80607
  -1  -4  -1 7301.68 396.428  15-0.46106 0.24505-0.26667-0.58827-0.91278 0.80127
  -1  -4  -1 7984.88 411.439   5 0.41930-0.63555-0.49642-0.35961-0.67599 0.56366
   1  -4   1 8305.22 450.518   9-0.02152 0.23872-0.53687-0.31544-0.83325 0.94677
  -1  -4  -1 7781.76 425.478  23-0.96133 0.74465-0.19916-0.65475-0.35320 0.23985
   1  -4   1 8253.27 417.161   6-0.02311 0.23770-0.53893-0.31718-0.83345 0.94525
   1  -4   2 15434.8 966.870   2 0.97807-0.74942-0.20150-0.65454 0.21990-0.03066
   1  -4   2 17833.3 690.244   6-0.02549 0.25324-0.61818-0.23795-0.77825 0.96719
  -1  -4  -2 16419.5 671.993   5 0.42850-0.65810-0.44693-0.40911-0.69923 0.50953
  -1  -4  -2 16792.9 675.358  15-0.46724 0.23807-0.19339-0.66155-0.92993 0.74133
   1  -4   2 17646.1 701.696   5 0.41957-0.19192-0.49511-0.36043-0.67665 0.86613
   1  -4   2 17148.9 718.168   9 0.01742 0.21290-0.60634-0.24618-0.77882 0.96881
  -1  -4  -2 17103.9 679.421   6-0.01568-0.21314-0.29855-0.55776-0.94284 0.75428
  -1  -4  -2 16600.2 701.853  23-0.96578 0.73598-0.18051-0.67357-0.34988 0.15934
   1  -4   3 35105.9 1138.64   5 0.40245-0.16144-0.56988-0.28565-0.63583 0.90268
   1  -4   3 31886.3 1569.52   2 0.97791-0.73606-0.20204-0.65402 0.22066 0.04579
  -1  -4  -3 32704.2 1110.90  15-0.47055 0.22821-0.12650-0.72844-0.94086 0.67516
   1  -4   3 32496.0 1107.94   6-0.02766 0.26858-0.69222-0.16392-0.71507 0.98115
  -1  -4  -3 32083.2 1141.04  23-0.96821 0.72530-0.16956-0.68469-0.34787 0.08014
  -1  -4  -3 33111.0 1114.76   6-0.01350-0.22849-0.22964-0.62665-0.96112 0.69543
   1  -4   3 33255.3 1152.69   9 0.05646 0.18698-0.67096-0.18179-0.71724 0.98370
  -1  -4  -3 32175.9 1099.30   5 0.43566-0.67861-0.40085-0.45520-0.71838 0.45131
   1  -4   3 31972.4 1112.49  24 0.89645-0.65487-0.12516-0.72997 0.57188-0.30733
   1  -4   4 50986.5 1611.55  24 0.90594-0.65116-0.10308-0.75192 0.55933-0.21758
   1  -4   4 47329.6 1547.54   6-0.02958 0.28368-0.75938-0.09678-0.64525 0.98846
   1  -4   4 52287.4 1588.51   5 0.38132-0.12696-0.64275-0.21277-0.58820 0.93242
  -1  -4  -4 49458.3 1610.04  23-0.96900 0.71298-0.16586-0.68856-0.34718 0.00226
  -1  -4  -4 50461.1 1571.73   6-0.01149-0.24367-0.16652-0.68975-0.97340 0.63057
   1  -4   4 47804.6 1562.06  21 0.91702-0.66261-0.11033-0.74472 0.53305-0.19015
  -1  -4  -4 51408.9 1553.70   5 0.44103-0.69734-0.35926-0.49680-0.73376 0.38932
   1  -4   4 51638.9 1617.71   9 0.09482 0.16175-0.72941-0.12355-0.64972 0.99265
  -1  -4  -4 49837.4 1583.46  15-0.47169 0.21618-0.06657-0.78837-0.94693 0.60414
   1  -4   4 46272.3 2110.62   2 0.97634-0.72128-0.20736-0.64872 0.22805 0.11562
   1  -4   5 18617.1 775.726  21 0.92264-0.65516-0.09965-0.75539 0.52346-0.10337
  -1  -4  -5 18317.8 762.945  15-0.47130 0.20262-0.01456-0.84036-0.94941 0.52952
   1  -4   5 17318.7 804.583   7 0.79492-0.52844-0.47475-0.38195-0.23771 0.66052
  -1  -4  -5 18839.0 728.440   5 0.44492-0.71458-0.32306-0.53301-0.74574 0.32393
   1  -4   5 19114.1 801.333  24 0.91154-0.64357-0.08914-0.76572 0.55120-0.13227
  -1  -4  -5 18038.1 773.594  23-0.96832 0.69919-0.16904-0.68556-0.34777-0.07434
   1  -4   5 18279.6 776.770   9 0.13185 0.13785-0.78086-0.07233-0.57760 0.99701
   1  -4   5 17253.3 747.348   5 0.35622-0.08851-0.71199-0.14351-0.53405 0.95564
   1  -4   5 17867.8 1195.79   2 0.97347-0.70521-0.21633-0.63978 0.24051 0.18037
   1  -4   6 9571.84 537.237  21 0.92481-0.64426-0.09538-0.75965 0.51959-0.02233
   1  -4   6 8520.62 829.940   2 0.96926-0.68780-0.22817-0.62797 0.25698 0.24111
   1  -4   6 8961.10 554.132   7 0.80574-0.52634-0.50112-0.35588-0.17463 0.67459
   1  -4   6 9186.98 520.766   9 0.16706 0.11576-0.82487-0.02854-0.50220 0.99808
  -1  -4  -6 9438.24 517.474  23-0.96617 0.68393-0.17878-0.67598-0.34956-0.14974
  -1  -4  -6 8562.17 453.823   5 0.44762-0.73063-0.29303-0.56305-0.75474 0.25555
   1  -4   6 8788.54 482.095   5 0.32730-0.04624-0.77608-0.07942-0.47390 0.97286
  -1  -4  -6 9814.35 523.017  15-0.46998 0.18813 0.02944-0.88437-0.94949 0.45252
   1  -4   6 10008.6 558.032  24 0.91424-0.63307-0.08216-0.77256 0.54707-0.05095
   1  -4   7 7.17706 114.737   9 0.20012 0.09583-0.86138 0.00775-0.42467 0.99702
   1  -4   7 84.6758 108.659  21 0.92430-0.63068-0.09639-0.75864 0.52051 0.05394
  -1  -4  -7 76.5384 104.942  15-0.46822 0.17320 0.06553-0.92045-0.94819 0.37412
   1  -4   7 91.4592 98.3105  24 0.91460-0.62024-0.08120-0.77338 0.54650 0.02681
   1  -4   7 0.28416 107.127   5 0.29483-0.00041-0.83372-0.02177-0.40836 0.98469
   1  -4   7 305.415 143.705   7 0.81264-0.52034-0.52456-0.33273-0.11245 0.68957
  -1  -4  -7 131.602 97.7180  23-0.96238 0.66704-0.19488-0.66005-0.35245-0.22404
   1  -4   7 46.7455 135.581   2 0.96358-0.66892-0.24230-0.61386 0.27668 0.29862
   1  -4   8 1262.89 344.864   2 0.95628-0.64842-0.25830-0.59788 0.29905 0.35347
   1  -4   8 1507.16 242.074  24 0.91295-0.60539-0.08553-0.76892 0.54907 0.10144
  -1  -4  -8 1006.11 182.433  23-0.95666 0.64820-0.21721-0.63790-0.35630-0.29738
   1  -4   8 1490.15 233.713  21 0.92150-0.61481-0.10184-0.75318 0.52544 0.12619
  -1  -4  -8 1539.51 216.939  15-0.46640 0.15820 0.09398-0.94890-0.94628 0.29512
   1  -4   8 1871.99 252.985   9 0.23085 0.07822-0.89056 0.03670-0.34598 0.99480
   1  -4   8 1183.84 211.564   7 0.81592-0.51070-0.54526-0.31233-0.05118 0.70545
   1  -4   9 1619.43 248.292  21 0.91660-0.59683-0.11112-0.74390 0.53376 0.19506
   1  -4   9 1912.33 283.729  24 0.90939-0.58864-0.09457-0.75973 0.55439 0.17331
   1  -4   9 1341.15 242.063   7 0.81576-0.49764-0.56337-0.29452 0.00924 0.72219
   1  -4   9 1394.31 233.471   9 0.25916 0.06304-0.91270 0.05862-0.26688 0.99217
  -1  -4  -9 1565.11 228.603  15-0.46479 0.14343 0.11517-0.97009-0.94435 0.21610
   1  -4   9 1014.52 351.737   2 0.94715-0.62609-0.27586-0.58035 0.32364 0.40609
  -1  -4  -9 1667.91 225.189  23-0.94851 0.62694-0.24573-0.60955-0.36096-0.36991
  -1  -4 -10 2321.86 264.201  23-0.93727 0.60259-0.28057-0.57488-0.36625-0.44181
  -1  -4 -10 2718.42 300.347  15-0.46358 0.12905 0.12950-0.98441-0.94280 0.13745
   1  -4  10 2718.57 343.942   7 0.81234-0.48131-0.57901-0.27917 0.06887 0.73971
   1  -4  10 2013.38 289.343   9 0.28505 0.05027-0.92818 0.07388-0.18790 0.98966
   1  -4  10 2156.52 293.604  21 0.90960-0.57677-0.12376-0.73126 0.54495 0.26104
   1  -4  10 2398.82 317.635  24 0.90392-0.56998-0.10792-0.74625 0.56211 0.24278
  -1  -4 -11 5989.58 458.045  15-0.46288 0.11518 0.13733-0.99223-0.94187 0.05943
   1  -4  11 6432.28 542.238   7 0.80573-0.46179-0.59229-0.26619 0.12782 0.75791
  -1  -4 -11 5964.45 423.917  23-0.92201 0.57422-0.32199-0.53363-0.37193-0.51332
   1  -4  11 5854.10 486.824  21 0.90043-0.55453-0.13943-0.71559 0.55860 0.32458
   1  -4  11 5213.49 467.616  13 0.88707-0.54146-0.44931-0.40675 0.25081 0.63378
   1  -4  11 6700.47 524.391  24 0.89641-0.54928-0.12525-0.72878 0.57193 0.31015
   1  -4  12 14852.9 819.233  21 0.88892-0.52995-0.15787-0.69714 0.57434 0.38601
   1  -4  12 13436.8 809.988  13 0.87399-0.51509-0.46081-0.39559 0.29905 0.66245
   1  -4  12 13737.8 804.940  24 0.88664-0.52631-0.14636-0.70753 0.58356 0.37572
  -1  -4 -12 14158.4 744.241  15-0.46273 0.10186 0.13896-0.99386-0.94167-0.01787
   1  -4  13 5151.64 484.654  13 0.85801-0.48583-0.47117-0.38557 0.34736 0.69106
   1  -4  13 6059.22 493.436  24 0.87428-0.50076-0.17114-0.68261 0.59674 0.43973
  -1  -4 -13 4839.26 412.150  15-0.46313 0.08908 0.13459-0.98949-0.94220-0.09443
   1  -4  13 4944.27 454.061  21 0.87480-0.50275-0.17894-0.67607 0.59190 0.44564
   1  -4  14 2536.37 339.117  13 0.83890-0.45343-0.48031-0.37676 0.39580 0.71953
   1  -4  14 2455.29 334.707  21 0.85771-0.47260-0.20255-0.65246 0.61100 0.50372
  -1  -4 -14 1782.36 262.180  15-0.46403 0.07682 0.12431-0.97920-0.94339-0.17033
   1  -4  14 2012.53 300.043  24 0.85889-0.47217-0.19959-0.65402 0.61123 0.50243
   1  -4  15 12828.5 784.380  13 0.81634-0.41758-0.48814-0.36926 0.44448 0.74777
  -1  -4 -15 10837.4 636.265  15-0.46535 0.06497 0.10804-0.96293-0.94505-0.24576
   1  -4  15 11674.0 719.376  21 0.83719-0.43901-0.22869-0.62632 0.63143 0.56048
   1  -4  15 11633.3 706.699  24 0.83985-0.43993-0.23182-0.62165 0.62679 0.56406
   1  -4  16 10447.2 653.395  21 0.81258-0.40133-0.25744-0.59756 0.65299 0.61610
   1  -4  16 10806.6 698.942  13 0.78991-0.37786-0.49454-0.36320 0.49351 0.77565
  -1  -4 -16 10090.1 583.008  15-0.46698 0.05343 0.08551-0.94039-0.94693-0.32098
   1  -4  16 9538.19 623.850  24 0.81632-0.40321-0.26809-0.58524 0.64319 0.62485
   1  -4  17 413.163 162.233  21 0.78299-0.35866-0.28900-0.56600 0.67549 0.67078
   1  -4  17 255.292 140.932  24 0.78706-0.36075-0.30889-0.54431 0.66015 0.68508
   1  -4  17 359.486 153.806  13 0.75898-0.33364-0.49931-0.35877 0.54305 0.80302
  -1  -4 -17 292.383 135.648  15-0.46874 0.04201 0.05615-0.91102-0.94865-0.39635
   1  -4  18 7912.92 484.492  24 0.74991-0.31041-0.35532-0.49774 0.67741 0.74501
  -1  -4 -18 7554.86 450.373  15-0.47038 0.03049 0.01894-0.87382-0.94964-0.47245
   1  -4  19 511.235 143.156  10 0.70047-0.24757-0.41817-0.43879 0.69080 0.80978
  -1  -3  21 1157.96 190.544  10 0.52306-0.44839-0.45577-0.18795 0.80023 0.78485
  -1  -3  21 994.755 171.514  12 0.52796-0.45041-0.19680-0.44514 0.90473 0.68465
  -1  -3  20 5794.39 461.448  10 0.57651-0.51500-0.44751-0.19603 0.77336 0.73467
  -1  -3  19 1628.98 265.551  10 0.62173-0.57338-0.43862-0.20473 0.74686 0.68412
  -1  -3  18 1047.09 229.701  10 0.66059-0.62541-0.42939-0.21377 0.72092 0.63301
  -1  -3  17 6956.46 483.844  24 0.69518-0.67268-0.41536-0.22390 0.69618 0.58041
  -1  -3  17 6792.09 567.326  10 0.69429-0.67226-0.42004-0.22294 0.69573 0.58115
  -1  -3  16 261.070 128.956  24 0.72800-0.71869-0.38041-0.25899 0.68577 0.51364
   1  -3 -16 277.030 126.610  15-0.45819 0.44842 0.18303-0.82373-0.93523-0.26376
  -1  -3  15 3466.59 346.597  24 0.75452-0.75840-0.34983-0.28971 0.67549 0.44672
   1  -3 -15 3218.00 306.891  15-0.45568 0.45908 0.20411-0.84481-0.93146-0.19043
  -1  -3  14 5588.20 461.560  21 0.77306-0.79205-0.29895-0.34226 0.68233 0.36398
   1  -3 -14 5689.06 396.351  15-0.45387 0.47045 0.21826-0.85897-0.92868-0.11612
  -1  -3  14 4712.54 409.911  24 0.77593-0.79300-0.32337-0.31631 0.66577 0.37925
  -1  -3  14 5835.28 497.782  13 0.74855-0.76541-0.50040-0.14440 0.55826 0.48655
  -1  -3  13 8462.71 544.095  24 0.79273-0.82300-0.30130-0.33852 0.65712 0.31071
  -1  -3  13 9322.42 615.234  13 0.76811-0.79825-0.49816-0.14630 0.52916 0.43873
   1  -3 -13 8429.69 494.360  15-0.45290 0.48265 0.22553-0.86625-0.92717-0.04053
  -1  -3  13 8808.89 578.704  21 0.78923-0.82130-0.28258-0.35863 0.67102 0.29810
   1  -3 -12 6159.69 402.921  15-0.45287 0.49579 0.22572-0.86644-0.92713 0.03652
  -1  -3  12 6519.48 488.017  13 0.78525-0.82868-0.49543-0.14870 0.50144 0.38953
  -1  -3  12 6110.07 458.018  21 0.80194-0.84707-0.26913-0.37208 0.66147 0.23047
  -1  -3  12 6028.60 450.554  24 0.80570-0.84916-0.28340-0.35656 0.64974 0.24090
  -1  -3  12 6209.95 812.230   2 0.79920-0.84273-0.43314-0.20907 0.54752 0.34467
   1  -3 -11 2865.98 255.910  15-0.45385 0.50994 0.21841-0.85913-0.92865 0.11513
  -1  -3  11 3131.13 318.397  13 0.80014-0.85686-0.49236-0.15142 0.47539 0.33868
  -1  -3  11 2802.67 535.155   2 0.81450-0.87123-0.42217-0.22002 0.53163 0.28335
  -1  -3  11 3384.44 327.279  21 0.81131-0.86952-0.25885-0.38237 0.65402 0.16073
  -1  -3  11 2790.18 293.577  24 0.81514-0.87180-0.26983-0.37026 0.64394 0.16950
  -1  -3  10 318.795 119.492  21 0.81735-0.88862-0.25206-0.38916 0.64903 0.08854
  -1  -3  10 147.028 197.869   2 0.82678-0.89671-0.41282-0.22934 0.51814 0.21962
  -1  -3  10 225.534 110.509  24 0.82120-0.89105-0.26086-0.37937 0.64001 0.09624
  -1  -3  10 386.724 125.444  13 0.81286-0.88286-0.48914-0.15431 0.45138 0.28577
   1  -3 -10 157.950 86.9626  15-0.45582 0.52508 0.20296-0.84368-0.93168 0.19525
  -1  -3   9 1559.92 192.258   9 0.29883-0.38012-0.93420 0.29424-0.14279 0.79832
   1  -3  -9 1908.63 197.552  15-0.45869 0.54112 0.17859-0.81932-0.93596 0.27663
  -1  -3   9 1975.10 235.816  24 0.82386-0.90691-0.25685-0.38352 0.63824 0.02083
  -1  -3   9 1887.70 231.907  21 0.81988-0.90423-0.24917-0.39206 0.64689 0.01350
  -1  -3   9 1734.44 213.116  13 0.82345-0.90675-0.48595-0.15716 0.42993 0.23031
  -1  -3   9 1593.75 390.059   2 0.83600-0.91914-0.40545-0.23669 0.50752 0.15303
  -1  -3   8 29404.7 1078.79  21 0.81856-0.91597-0.25069-0.39054 0.64801-0.06480
  -1  -3   8 26866.7 1563.04   2 0.84202-0.93836-0.40047-0.24164 0.50036 0.08298
  -1  -3   8 29007.2 1070.30  24 0.82292-0.91917-0.25826-0.38225 0.63886-0.05699
  -1  -3   7 4773.85 586.683   2 0.84446-0.95401-0.39841-0.24369 0.49739 0.00874
  -1  -3   6 46770.8 2015.30   2 0.84270-0.96545-0.39990-0.24217 0.49954-0.07062
  -1  -3   5 39674.1 1745.99   2 0.83564-0.97159-0.40575-0.23629 0.50795-0.15625
  -1  -3   4 3857.31 445.626   2 0.82144-0.97059-0.41695-0.22507 0.52409-0.24960
  -1  -3   3 22503.5 1112.15   2 0.79700-0.95935-0.43467-0.20733 0.54973-0.35245
   1  -3  -2 4659.73 395.139  17 0.46207-0.28449-0.02714-0.61569-0.79303 0.67532
  -1  -3   2 5418.62 461.825   2 0.75693-0.93248-0.46015-0.18182 0.58688-0.46681
   1  -3  -1 83538.3 2625.72   2 0.98483-0.79582-0.04363-0.59835 0.00285-0.04531
  -1  -3   1 92198.8 2739.32   2 0.69165-0.88041-0.49433-0.14762 0.63732-0.59446
   1  -3   0 11994.0 679.517   2 0.98468-0.78248-0.04286-0.59914 0.00181 0.03294
  -1  -3   0 12465.3 634.467   2 0.58337-0.78533-0.53639-0.10554 0.70090-0.73526
   1  -3   1 18303.8 934.642   2 0.98594-0.77053-0.04992-0.59211 0.01142 0.10054
   1  -3   2 263761. 7399.86   2 0.98779-0.75918-0.06208-0.57997 0.02802 0.16116
   1  -3   3 20092.1 1080.37   2 0.98955-0.74774-0.07780-0.56427 0.04950 0.21689
   1  -3   4 7719.21 653.635   2 0.99072-0.73571-0.09610-0.54599 0.07456 0.26904
   1  -3   5 59191.1 2313.79   2 0.99089-0.72268-0.11635-0.52577 0.10234 0.31847
   1  -3   6 34328.8 1662.78   2 0.98973-0.70832-0.13808-0.50406 0.13223 0.36579
   1  -3   7 5606.67 385.930  21 0.97133-0.67773 0.03139-0.67267 0.39673 0.17773
  -1  -3  -7 5368.30 355.581  22-0.55749 0.26574 0.28697-0.93261-0.86089 0.28385
  -1  -3  -7 5421.92 380.460   3-0.99227 0.69929-0.06762-0.57082-0.26852-0.30516
   1  -3   7 5076.51 603.198   2 0.98697-0.69235-0.16099-0.48118 0.16383 0.41141
   1  -3   7 4494.95 330.117   9 0.21131 0.08398-0.87257 0.23180-0.39682 0.96855
   1  -3   7 5244.48 396.324   7 0.80603-0.51375-0.50196-0.14154-0.17252 0.74882
  -1  -3  -7 5791.20 342.915  23-0.98779 0.69290-0.03051-0.61110-0.31879-0.25723
   1  -3   8 12357.1 663.605   7 0.81335-0.50816-0.52779-0.11600-0.10334 0.75679
   1  -3   8 11448.0 944.666   2 0.98237-0.67455-0.18484-0.45735 0.19680 0.45564
   1  -3   8 11137.6 574.225   9 0.24355 0.06487-0.90109 0.26010-0.31136 0.95956
  -1  -3  -8 11645.8 540.119  23-0.98532 0.67732-0.06041-0.58137-0.32559-0.32761
   1  -3   8 11877.3 618.273  21 0.96798-0.66131 0.01775-0.65902 0.41069 0.24095
  -1  -3  -8 11995.3 579.922  22-0.56096 0.25624 0.30798-0.95389-0.85099 0.19671
  -1  -3  -9 11289.4 590.811  22-0.56293 0.24523 0.32076-0.96695-0.84470 0.11316
   1  -3   9 11403.0 991.737   2 0.97570-0.65468-0.20944-0.43278 0.23093 0.49873
   1  -3   9 10833.1 589.900   9 0.27233 0.04920-0.92120 0.27999-0.22758 0.95225
   1  -3   9 11682.1 671.006   7 0.81619-0.49809-0.54994-0.09414-0.03626 0.76686
   1  -3   9 12220.2 647.513  21 0.96332-0.64358 0.00097-0.64224 0.42762 0.30120
  -1  -3  -9 12185.9 555.050  23-0.98097 0.65986-0.09729-0.54467-0.33357-0.39683
   1  -3  10 6281.44 444.748   9 0.29792 0.03674-0.93386 0.29242-0.14583 0.94698
   1  -3  10 5366.93 689.438   2 0.96674-0.63251-0.23467-0.40758 0.26604 0.54083
  -1  -3 -10 6861.36 442.448  22-0.56378 0.23311 0.32650-0.97296-0.84180 0.03301
   1  -3  10 6430.34 503.911   7 0.81499-0.48398-0.56878-0.07560 0.02894 0.77882
  -1  -3 -10 6594.75 391.233  23-0.97388 0.63965-0.14128-0.50084-0.34249-0.46510
   1  -3  10 6995.80 476.733  21 0.95713-0.62431-0.01856-0.62270 0.44699 0.35901
   1  -3  11 1182.40 214.857  21 0.94916-0.60328-0.04059-0.60067 0.46840 0.41479
  -1  -3 -11 1754.14 228.572  22-0.56372 0.22007 0.32608-0.97282-0.84201-0.04403
   1  -3  11 951.262 345.172   2 0.95525-0.60782-0.26041-0.38186 0.30199 0.58209
   1  -3  11 1604.05 273.267   7 0.81008-0.46616-0.58459-0.06008 0.09247 0.79244
   1  -3  12 16053.1 814.869  21 0.93915-0.58020-0.06493-0.57632 0.49151 0.46886
   1  -3  12 16877.8 898.493   7 0.80165-0.44482-0.59758-0.04739 0.15456 0.80750
  -1  -3 -12 14698.8 755.616  22-0.56285 0.20622 0.32018-0.96719-0.84499-0.11830
   1  -3  12 13990.6 823.794  13 0.88987-0.53049-0.44630-0.19689 0.23889 0.72168
  -1  -3 -13 44165.3 1548.06  22-0.56116 0.19156 0.30924-0.95652-0.85038-0.19016
   1  -3  13 43986.9 1689.59  13 0.87611-0.50343-0.45918-0.18435 0.29190 0.74559
   1  -3  13 39692.3 1567.97  21 0.92675-0.55473-0.09149-0.54976 0.51606 0.52149
   1  -3  13 39414.6 1535.18  24 0.92183-0.54833-0.06138-0.57849 0.53455 0.50230
   1  -3  14 33084.6 1463.56  13 0.85910-0.47314-0.47055-0.17331 0.34432 0.77007
  -1  -3 -14 35381.6 1353.87  22-0.55861 0.17604 0.29354-0.94110-0.85785-0.25994
   1  -3  14 33598.0 1382.54  21 0.91159-0.52650-0.12024-0.52101 0.54184 0.57289
   1  -3  14 33740.2 1362.13  24 0.90889-0.52220-0.09583-0.54390 0.55512 0.55892
   1  -3  15 3637.04 378.565  24 0.89251-0.49262-0.13386-0.50573 0.57672 0.61451
  -1  -3 -15 4423.42 415.967  22-0.55506 0.15952 0.27320-0.92103-0.86707-0.32798
   1  -3  15 3915.54 410.053  21 0.89318-0.49502-0.15119-0.49006 0.56868 0.62324
   1  -3  15 3869.77 442.679  13 0.83867-0.43942-0.48040-0.16380 0.39633 0.79498
   1  -3  16 1851.54 289.485  21 0.87093-0.45970-0.18445-0.45679 0.59641 0.67269
   1  -3  16 1864.10 313.085  13 0.81453-0.40199-0.48867-0.15587 0.44808 0.82015
   1  -3  16 1803.03 268.585  24 0.87187-0.45878-0.17577-0.46368 0.59914 0.66928
   1  -3  17 18657.0 906.409  21 0.84402-0.41971-0.22023-0.42101 0.62490 0.72137
   1  -3  17 18627.4 984.264  13 0.78627-0.36044-0.49524-0.14964 0.49972 0.84542
  -1  -3 -17 16798.2 815.695  15-0.44817 0.02171 0.25846-0.89967-0.91965-0.42536
  -1  -3 -18 2176.97 258.813  15-0.45335 0.01373 0.22214-0.86334-0.92788-0.49422
   1  -3  18 1840.28 246.839  24 0.81252-0.37305-0.27363-0.36555 0.64558 0.77722
   1  -3  18 2343.06 324.293  13 0.75327-0.31416-0.49994-0.14527 0.55146 0.87060
   1  -3  18 1916.13 267.444  21 0.81129-0.37392-0.25888-0.38235 0.65404 0.76942
   1  -3  19 441.359 161.792  21 0.77099-0.32055-0.30099-0.34024 0.68371 0.81693
  -1  -3 -19 508.613 143.501  15-0.45871 0.00592 0.17835-0.81954-0.93600-0.56320
   1  -3  20 707.322 166.962  10 0.70495-0.23904-0.41678-0.22704 0.68717 0.88995
  -1  -3 -20 917.536 154.960  15-0.46395-0.00201 0.12520-0.76639-0.94329-0.63300
  -1  -2  22 1105.48 192.311  12 0.54423-0.45327-0.19312-0.23467 0.89793 0.76886
  -1  -2  21 3601.68 344.005  10 0.53995-0.46543-0.45340 0.02301 0.79223 0.79235
  -1  -2  20 362.997 130.204   8 0.55391-0.49244 0.09462-0.52330 0.90946 0.60161
  -1  -2  20 179.098 111.927  10 0.59321-0.53185-0.44444 0.01423 0.76401 0.74352
  -1  -2  19 5093.90 473.159  10 0.63860-0.59040-0.43481 0.00479 0.73598 0.69449
  -1  -2  19 4995.18 420.963   8 0.59407-0.54578 0.10190-0.53051 0.88748 0.54633
   1  -2 -19 4939.42 472.426  25-0.41138 0.36065 0.30407-0.72857-0.91832-0.51248
   1  -2 -18 3469.80 405.412  25-0.44603 0.40864 0.31944-0.74411-0.90157-0.45204
  -1  -2  18 3639.46 367.465   8 0.62835-0.59324 0.10812-0.53667 0.86617 0.49038
  -1  -2  18 3493.20 411.809  10 0.67785-0.64281-0.42477-0.00507 0.70835 0.64507
   1  -2 -17 3140.92 396.867  25-0.47517 0.45113 0.33217-0.75701-0.88572-0.39069
  -1  -2  17 3624.53 363.223   8 0.65771-0.63577 0.11345-0.54194 0.84585 0.43344
  -1  -2  17 3424.81 392.947  10 0.71207-0.69020-0.41453-0.01512 0.68130 0.59507
   1  -2 -16 516.890 161.501  22-0.55603 0.55172 0.27858-0.71284-0.86468-0.33889
   1  -2 -16 328.687 159.556  25-0.49935 0.48865 0.34259-0.76760-0.87126-0.32796
  -1  -2  16 478.384 151.700   8 0.68274-0.67399 0.11801-0.54643 0.82684 0.37518
   1  -2 -15 1693.59 283.172  25-0.51909 0.52174 0.35100-0.77617-0.85852-0.26352
   1  -2 -15 1248.86 236.460  22-0.55997 0.56864 0.30180-0.73579-0.85396-0.27236
  -1  -2  15 1632.58 243.827  21 0.78645-0.79240-0.28545-0.14199 0.67303 0.45047
  -1  -2  15 1316.36 223.584   8 0.70385-0.70827 0.12185-0.55021 0.80951 0.31526
  -1  -2  14 3167.62 318.560  21 0.80799-0.82701-0.26253-0.16492 0.65670 0.38961
  -1  -2  14 3409.89 369.517  13 0.75304-0.76941-0.49996 0.06837 0.55179 0.49208
   1  -2 -14 2908.83 309.952  22-0.56283 0.58447 0.32006-0.75378-0.84505-0.20402
   1  -2 -14 2853.55 349.418  25-0.53454 0.55054 0.35750-0.78285-0.84792-0.19692
  -1  -2  14 3045.54 321.379   8 0.72122-0.73882 0.12502-0.55332 0.79425 0.25326
  -1  -2  14 2333.65 260.076  24 0.80870-0.82580-0.27913-0.14666 0.64794 0.39747
  -1  -2  13 15442.3 752.818   8 0.73489-0.76567 0.12752-0.55575 0.78155 0.18869
  -1  -2  13 15212.8 730.989  21 0.82571-0.85780-0.24241-0.18504 0.64184 0.32729
  -1  -2  13 16186.7 1280.50   2 0.79403-0.82440-0.43670 0.00845 0.55268 0.41665
   1  -2 -13 14390.4 710.734  22-0.56475 0.59937 0.33323-0.76668-0.83835-0.13347
   1  -2 -13 14696.4 792.249  25-0.54563 0.57497 0.36214-0.78765-0.83997-0.12769
  -1  -2  13 14553.2 787.254  13 0.77273-0.80238-0.49750 0.06625 0.52191 0.44505
   1  -2 -13 15337.2 1225.44  17-0.57343 0.60307 0.33582-0.76184-0.83686-0.13233
  -1  -2  13 13686.1 672.540  24 0.82732-0.85761-0.25158-0.17436 0.63587 0.33234
   1  -2 -12 12218.4 681.556  25-0.55206 0.59475 0.36481-0.79049-0.83521-0.05525
   1  -2 -12 12893.2 622.274  22-0.56583 0.61342 0.34101-0.77418-0.83428-0.06028
  -1  -2  12 11568.3 606.500  24 0.84185-0.88535-0.22857-0.19751 0.62526 0.26576
  -1  -2  12 12569.5 687.837  13 0.79009-0.83303-0.49451 0.06359 0.49320 0.39684
  -1  -2  12 12519.2 1075.63   2 0.81406-0.85763-0.42250-0.00572 0.53211 0.36002
  -1  -2  12 12851.2 646.214   8 0.74473-0.78869 0.12932-0.55749 0.77202 0.12096
   1  -2 -12 11787.7 1026.58  17-0.58114 0.62417 0.33757-0.76383-0.83154-0.06030
  -1  -2  12 12973.6 637.792  21 0.83997-0.88512-0.22527-0.20218 0.62881 0.26314
  -1  -2  11 17600.0 813.720  13 0.80526-0.86149-0.49114 0.06056 0.46593 0.34720
  -1  -2  11 18630.1 783.989  21 0.85096-0.90919-0.21139-0.21607 0.61800 0.19677
  -1  -2  11 18658.6 781.729   8 0.75038-0.80751 0.13035-0.55845 0.76640 0.04933
  -1  -2  11 17034.2 1254.75   2 0.83092-0.88770-0.40955-0.01865 0.51342 0.30149
  -1  -2  11 17859.5 745.033  24 0.85275-0.90944-0.21030-0.21591 0.61650 0.19733
   1  -2 -11 17703.8 810.732  25-0.55328 0.60933 0.36532-0.79117-0.83429 0.02102
   1  -2 -11 15896.3 1162.54  17-0.58301 0.63943 0.33799-0.76448-0.83023 0.01574
   1  -2 -11 17099.1 733.181  22-0.56608 0.62664 0.34285-0.77575-0.83331 0.01599
  -1  -2  10 22426.4 1365.40   2 0.84474-0.91472-0.39817-0.03000 0.49706 0.24064
   1  -2 -10 20342.6 1264.64  17-0.57799 0.64780 0.33686-0.76358-0.83373 0.09659
  -1  -2  10 20687.3 868.463  13 0.81834-0.88785-0.48755 0.05731 0.44047 0.29575
  -1  -2  10 22678.5 860.875  21 0.85876-0.93005-0.20116-0.22631 0.60989 0.12769
   1  -2 -10 20361.5 802.593  22-0.56541 0.63895 0.33797-0.77059-0.83588 0.09582
  -1  -2   9 20820.5 1256.97   2 0.85551-0.93869-0.38875-0.03940 0.48354 0.17694
   1  -2  -9 20178.6 1190.55  17-0.56442 0.64762 0.33375-0.76071-0.84290 0.18311
   1  -2  -8 7383.46 651.359  17-0.53979 0.63638 0.32793-0.75512-0.85854 0.27609
  -1  -2   8 6799.31 664.445   2 0.86312-0.95950-0.38178-0.04634 0.47357 0.10971
   1  -2  -7 479.340 197.280  17-0.50037 0.61035 0.31820-0.74563-0.88107 0.37597
  -1  -2   7 495.874 231.003   2 0.86722-0.97681-0.37790-0.05020 0.46802 0.03804
  -1  -2   6 33403.6 1485.60   2 0.86719-0.98997-0.37793-0.05014 0.46807-0.03922
   1  -2  -6 32295.9 1407.76  17-0.44084 0.56420 0.30261-0.73027-0.90982 0.48207
   1  -2  -5 47826.7 1768.71  17-0.35424 0.49100 0.27825-0.70615-0.94166 0.59126
  -1  -2   5 49217.9 1849.60   2 0.86185-0.99784-0.38296-0.04509 0.47526-0.12362
   1  -2  -4 59954.5 2041.72  17-0.23332 0.38347 0.24134-0.66947-0.96892 0.69587
  -1  -2   4 62308.1 2137.88   2 0.84912-0.99831-0.39440-0.03363 0.49164-0.21722
  -1  -2   3 27874.4 853.259   1 0.41401-0.57742 0.02284-0.45057 0.96732-0.77062
  -1  -2   3 28204.5 1155.23   2 0.82525-0.98764-0.41401-0.01399 0.51986-0.32264
  -1  -2   2 44670.0 1262.35   1-0.08331-0.09329 0.10922-0.53706 0.96191-0.84250
   1  -2  -2 45112.0 1583.66  17 0.11284 0.06409 0.11965-0.54825-0.95221 0.83385
  -1  -2   1 44911.7 1237.78   1-0.73550 0.54571 0.17855-0.60650 0.51846-0.47634
   1  -2  -1 48195.7 1619.99  17 0.30692-0.11660 0.04140-0.47023-0.88341 0.84240
  -1  -2   0 61745.1 1781.89   2 0.58245-0.78445-0.53668 0.10874 0.70136-0.73578
   1  -2   0 50747.4 1812.10  17 0.48047-0.27676-0.03568-0.39339-0.77985 0.81618
   1  -2   1 222075. 6085.60   2 0.91753-0.70216 0.11914-0.54718-0.21691 0.32881
   1  -2   2 54926.3 1886.29   2 0.93972-0.71115 0.08153-0.50959-0.16649 0.35560
  -1  -2  -3 31928.1 938.501  17-0.77092 0.52966 0.37136-0.79849-0.64569 0.37990
   1  -2   3 36010.3 1387.02   2 0.95732-0.71555 0.04520-0.47328-0.11757 0.38389
  -1  -2  -4 74121.5 2116.21  17-0.84885 0.59420 0.37625-0.80314-0.51618 0.17304
   1  -2   4 76631.1 2545.80   2 0.97089-0.71592 0.00985-0.43796-0.06980 0.41333
   1  -2   5 97577.1 3121.46   2 0.98080-0.71263-0.02470-0.40343-0.02291 0.44365
  -1  -2  -5 92777.6 2709.48  17-0.86534 0.59730 0.37584-0.80250-0.48022 0.05974
   1  -2   6 90496.6 3158.60   2 0.98730-0.70593-0.05862-0.36954 0.02330 0.47466
   1  -2   6 95670.7 2821.02  18 0.63636-0.35415 0.49821-0.92582 0.69024-0.19195
  -1  -2  -6 94778.6 2810.44  17-0.86723 0.58580 0.37574-0.80217-0.47579-0.02203
   1  -2   7 55501.5 2197.57   2 0.99054-0.69597-0.09202-0.33616 0.06896 0.50621
   1  -2   8 820.460 248.955   2 0.99060-0.68282-0.12498-0.30322 0.11421 0.53818
   1  -2   9 29537.8 1076.80  21 0.98232-0.66260 0.10319-0.53070 0.32026 0.40857
  -1  -2  -9 28143.9 1005.38  22-0.57784 0.25966 0.53255-0.96402-0.70571-0.02507
   1  -2   9 26269.1 1486.11   2 0.98749-0.66650-0.15759-0.27064 0.15912 0.57047
  -1  -2  -9 29452.6 1090.10   3-0.99733 0.67824-0.04125-0.38303-0.22626-0.50317
   1  -2   9 29248.8 1126.08   7 0.81622-0.49814-0.55096 0.12068-0.03296 0.76275
   1  -2  10 26420.3 1059.87   7 0.81460-0.48360-0.57082 0.14024 0.03659 0.77035
  -1  -2 -10 24966.8 1012.35   3-0.99242 0.66033-0.06700-0.35698-0.26753-0.53935
   1  -2  10 25745.1 998.889  21 0.97941-0.64662 0.07547-0.50297 0.35038 0.45563
  -1  -2 -10 24247.9 928.932  22-0.57792 0.24677 0.52797-0.95971-0.70951-0.09852
   1  -2  11 12222.3 633.679  21 0.97446-0.62860 0.04595-0.47345 0.38163 0.50157
  -1  -2 -11 11318.3 571.420  22-0.57803 0.23391 0.51855-0.95057-0.71719-0.16809
   1  -2  11 10964.6 571.999   8 0.94108-0.59383 0.16570-0.59389 0.45079 0.43392
   1  -2  11 12759.4 692.107   7 0.80887-0.46496-0.58704 0.15617 0.10332 0.78077
   1  -2  12 27450.8 1091.04   8 0.92649-0.56607 0.16293-0.59118 0.49207 0.46990
   1  -2  12 27825.7 1129.54  21 0.96718-0.60825 0.01469-0.44219 0.41380 0.54658
   1  -2  12 27374.3 1675.12   2 0.95847-0.59789-0.25371-0.17459 0.29262 0.66861
  -1  -2 -12 29761.2 1100.00  22-0.57803 0.22093 0.50486-0.93714-0.72807-0.23446
   1  -2  13 1847.60 242.145   8 0.90943-0.53583 0.15972-0.58804 0.53325 0.50597
   1  -2  13 1834.72 253.201  21 0.95721-0.58521-0.01832-0.40918 0.44675 0.59080
   1  -2  13 1948.22 294.267  13 0.88059-0.50742-0.45546 0.02514 0.27600 0.76055
   1  -2  13 1496.49 396.150   2 0.94173-0.56794-0.28532-0.14301 0.33691 0.70153
  -1  -2 -13 1856.59 240.503  22-0.57777 0.20771 0.48721-0.91977-0.74158-0.29820
   1  -2  14 6536.29 478.730   8 0.88968-0.50290 0.15603-0.58441 0.57439 0.54210
   1  -2  14 6587.01 495.355  21 0.94416-0.55909-0.05313-0.37436 0.48038 0.63437
   1  -2  14 6767.33 547.921  13 0.86364-0.47719-0.46786 0.03720 0.33133 0.78213
  -1  -2 -14 6844.93 484.535  22-0.57709 0.19405 0.46578-0.89861-0.75726-0.35977
   1  -2  15 22858.5 1061.00  21 0.92756-0.52941-0.08987-0.33762 0.51457 0.67735
   1  -2  15 23325.2 1150.82  13 0.84316-0.44341-0.47851 0.04751 0.38568 0.80470
  -1  -2 -15 24950.4 1051.04  22-0.57579 0.17978 0.44059-0.87370-0.77471-0.41957
   1  -2  15 23619.1 1052.82   8 0.86692-0.46696 0.15180-0.58024 0.61551 0.57824
   1  -2  16 8891.66 656.942  13 0.81892-0.40589-0.48737 0.05604 0.43927 0.82802
   1  -2  16 8083.57 566.954  21 0.90677-0.49556-0.12870-0.29878 0.54928 0.71983
  -1  -2 -16 7446.84 532.176  22-0.57365 0.16466 0.41153-0.84491-0.79360-0.47794
   1  -2  16 8155.11 558.426   8 0.84078-0.42764 0.14696-0.57546 0.65667 0.61434
   1  -2  16 7257.21 514.409  24 0.90710-0.49404-0.10025-0.32532 0.55769 0.71111
  -1  -2 -17 1792.37 275.201  22-0.57042 0.14845 0.37833-0.81199-0.81363-0.53516
   1  -2  17 2162.67 327.750  13 0.79060-0.36428-0.49441 0.06274 0.49231 0.85190
   1  -2  17 1998.04 269.626   8 0.81073-0.38441 0.14142-0.56999 0.69790 0.65037
   1  -2  17 2145.96 300.460  21 0.88098-0.45669-0.16991-0.25757 0.58443 0.76185
   1  -2  18 361.257 148.008  21 0.84897-0.41162-0.21395-0.21352 0.62000 0.80346
   1  -2  18 320.017 160.502  13 0.75766-0.31805-0.49946 0.06746 0.54501 0.87611
  -1  -2 -18 544.663 191.334  22-0.56577 0.13083 0.34056-0.77449-0.83452-0.59152
   1  -2  18 728.839 181.443   8 0.77604-0.33654 0.13505-0.56368 0.73927 0.68626
  -1  -2 -19 780.080 191.395  22-0.55927 0.11136 0.29752-0.73172-0.85599-0.64731
   1  -2  19 767.412 178.725  21 0.80890-0.35848-0.26153-0.16594 0.65597 0.84468
   1  -2  19 1269.97 211.615   8 0.73565-0.28298 0.12766-0.55636 0.78083 0.72196
   1  -2  20 13669.2 683.484   8 0.68794-0.22208 0.11895-0.54772 0.82269 0.75735
  -1  -2 -21 2551.75 242.744  15-0.44979-0.02908 0.24760-0.67511-0.92226-0.73114
   1  -1 -22 1022.53 215.428  25-0.39897 0.30768 0.29851-0.50888-0.92380-0.73904
  -1  -1  22 1398.96 207.784   8 0.53929-0.45150 0.09197-0.30707 0.91672 0.74869
  -1  -1  21 2051.85 274.247   8 0.58918-0.51457 0.10101-0.31604 0.89032 0.69783
   1  -1 -21 1928.86 300.660  25-0.45000 0.37205 0.32118-0.53173-0.89951-0.68614
  -1  -1  21 2267.71 266.707  10 0.51188-0.43752-0.45722 0.24015 0.80529 0.77877
  -1  -1  20 8052.92 571.157   8 0.63166-0.57022 0.10872-0.32368 0.86398 0.64691
   1  -1 -20 8317.23 635.909  25-0.49295 0.42836 0.33985-0.55057-0.87520-0.63325
  -1  -1  20 7427.51 527.645  10 0.56969-0.50849-0.44869 0.23181 0.77705 0.72996
   1  -1 -19 3882.90 350.136  22-0.56053 0.51683 0.30524-0.52561-0.85232-0.58225
   1  -1 -19 4045.85 458.497  25-0.52978 0.47853 0.35551-0.56639-0.85124-0.58002
  -1  -1  19 3526.24 388.683   8 0.66832-0.62007 0.11538-0.33028 0.83799 0.59564
  -1  -1  19 3908.09 388.669  10 0.61864-0.57060-0.43929 0.22259 0.74879 0.68117
  -1  -1  18 13065.2 758.754  10 0.66081-0.62592-0.42934 0.21283 0.72077 0.63214
  -1  -1  18 13545.7 786.404   8 0.70022-0.66515 0.12119-0.33603 0.81257 0.54380
   1  -1 -18 13097.7 849.409  25-0.56174 0.52384 0.36881-0.57986-0.82785-0.52622
   1  -1 -18 12722.5 695.583  22-0.56693 0.53621 0.34932-0.56941-0.82985-0.52746
   1  -1 -17 2900.94 423.324  25-0.58956 0.56500 0.38014-0.59136-0.80530-0.47158
  -1  -1  17 3104.84 357.134  10 0.69749-0.67577-0.41908 0.20275 0.69319 0.58267
   1  -1 -17 4079.77 358.458  22-0.57143 0.55368 0.38780-0.60762-0.80808-0.47198
  -1  -1  17 3913.27 401.855   8 0.72806-0.70617 0.12627-0.34104 0.78797 0.49114
   1  -1 -16 1475.84 228.023  22-0.57445 0.56968 0.42140-0.64095-0.78733-0.41548
   1  -1 -16 1172.01 283.704  25-0.61373 0.60252 0.38979-0.60118-0.78388-0.41581
  -1  -1  16 1546.50 249.279   8 0.75233-0.74361 0.13071-0.34541 0.76442 0.43743
   1  -1 -15 3009.49 301.855  22-0.57637 0.58457 0.45054-0.66982-0.76794-0.35762
  -1  -1  15 3157.12 339.544   8 0.77336-0.77783 0.13456-0.34920 0.74222 0.38237
  -1  -1  15 3450.41 549.855   2 0.71796-0.72197-0.48151 0.26720 0.61830 0.50539
   1  -1 -15 2043.11 540.099  17-0.66563 0.66783 0.35512-0.56645-0.76365-0.36087
   1  -1 -15 3064.92 392.115  25-0.63457 0.63671 0.39793-0.60950-0.76390-0.35861
  -1  -1  14 5473.36 378.779  21 0.81734-0.83638-0.25207 0.03838 0.64904 0.39728
   1  -1 -14 5392.36 382.035  22-0.57745 0.59862 0.47543-0.69443-0.75030-0.29801
   1  -1 -14 4724.66 727.589  17-0.68520 0.70079 0.35869-0.57025-0.74501-0.30217
  -1  -1  14 5207.55 423.314   8 0.79139-0.80903 0.13787-0.35244 0.72169 0.32564
  -1  -1  14 4176.28 601.237   2 0.74859-0.76580-0.46498 0.25070 0.59396 0.45253
   1  -1 -14 5555.13 492.073  25-0.65226 0.66775 0.40472-0.61645-0.74572-0.29959
   1  -1 -13 15051.9 800.607  25-0.66687 0.69570 0.41022-0.62212-0.72981-0.23831
  -1  -1  13 14869.9 732.666   8 0.80652-0.83734 0.14065-0.35516 0.70325 0.26682
  -1  -1  13 13662.9 649.208  21 0.83791-0.87001-0.22781 0.01412 0.63076 0.33838
   1  -1 -13 15051.9 670.917  22-0.57794 0.61208 0.49608-0.71481-0.73486-0.23620
  -1  -1  13 13785.5 734.478  13 0.75156-0.78072-0.50011 0.28206 0.55395 0.41208
  -1  -1  13 15349.1 1143.91   2 0.77500-0.80541-0.44915 0.23490 0.57081 0.39846
   1  -1 -13 16138.0 1259.39  17-0.70140 0.73038 0.36148-0.57328-0.72859-0.24124
  -1  -1  12 60684.9 1976.23  13 0.76937-0.81182-0.49798 0.28027 0.52719 0.36192
  -1  -1  12 59645.9 1864.30  21 0.85458-0.89975-0.20669-0.00701 0.61429 0.27767
  -1  -1  12 62839.3 2596.17   2 0.79756-0.84117-0.43428 0.22005 0.54917 0.34288
   1  -1 -12 63541.4 2044.39  25-0.67832 0.72050 0.41446-0.62653-0.71670-0.17423
   1  -1 -12 62270.8 1867.33  22-0.57805 0.62517 0.51232-0.73078-0.72218-0.17162
  -1  -1  12 58612.5 1943.39   8 0.81877-0.86277 0.14290-0.35735 0.68742 0.20539
   1  -1 -12 60129.8 2663.11  17-0.71415 0.75653 0.36356-0.57559-0.71497-0.17751
  -1  -1  11 2684.35 442.537   2 0.81652-0.87334-0.42066 0.20645 0.52946 0.28539
  -1  -1  11 3076.66 281.019  13 0.78486-0.84060-0.49550 0.27813 0.50210 0.31010
   1  -1 -11 3197.28 532.651  17-0.72325 0.77901 0.36498-0.57724-0.70487-0.11027
  -1  -1  11 2461.43 250.191   8 0.82801-0.88519 0.14460-0.35899 0.67489 0.14066
  -1  -1  11 3165.90 492.815  18 0.61926-0.67483 0.48987-0.70341 0.71161 0.10331
  -1  -1  10 39074.1 1810.48   2 0.83202-0.90204-0.40867 0.19449 0.51216 0.22548
  -1  -1  10 42008.3 1869.39  18 0.62326-0.69217 0.49184-0.70542 0.70674 0.03092
   1  -1 -10 37901.5 1821.82  17-0.72821 0.79736 0.36573-0.57823-0.69922-0.03857
   1  -1  -9 47242.0 2022.21  17-0.72820 0.81074 0.36573-0.57846-0.69922 0.03878
  -1  -1   9 51761.4 2051.17   2 0.84402-0.92724-0.39878 0.18462 0.49793 0.16249
   1  -1  -9 46874.6 1718.04  16 0.95990-0.87488 0.04469-0.25894-0.10973-0.55097
  -1  -1   8 77893.0 2608.93  18 0.61648-0.71207 0.48850-0.70216 0.71495-0.13183
  -1  -1   8 73108.4 2587.38   2 0.85231-0.94873-0.39161 0.17747 0.48764 0.09557
   1  -1  -8 70112.6 2581.80  17-0.72182 0.81775 0.36476-0.57773-0.70648 0.12339
  -1  -1   7 18095.7 974.058   2 0.85636-0.96599-0.38799 0.17387 0.48245 0.02355
   1  -1  -7 18404.0 977.880  17-0.70668 0.81600 0.36235-0.57556-0.72303 0.21728
  -1  -1   6 42565.0 1614.49   2 0.85519-0.97802-0.38904 0.17495 0.48396-0.05518
   1  -1  -6 42213.2 1612.89  17-0.67876 0.80147 0.35754-0.57098-0.75129 0.32289
   1  -1  -5 336742. 9097.43  17-0.63120 0.76730 0.34835-0.56203-0.79362 0.44257
  -1  -1   5 340080. 9108.50   2 0.84693-0.98295-0.39630 0.18223 0.49437-0.14280
   1  -1  -4 49808.1 1731.72  17-0.55265 0.70215 0.33099-0.54490-0.85053 0.57682
  -1  -1   4 53210.8 1760.96   2 0.82809-0.97732-0.41180 0.19775 0.51666-0.24230
  -1  -1   3 756391. 19332.8   2 0.79206-0.95449-0.43803 0.22401 0.55462-0.35747
   1  -1  -3 743868. 19330.7  17-0.42651 0.58940 0.29871-0.51285-0.91587 0.71951
  -1  -1   2 723325. 18301.9   1 0.46711-0.64341 0.01190-0.22585 0.95087-0.83114
   1  -1  -2 716822. 18549.7  17-0.23658 0.41285 0.24237-0.45675-0.96843 0.84942
  -1  -1   2 713573. 18466.1   2 0.72615-0.90178-0.47727 0.26327 0.61204-0.49210
  -1  -1   1 114942. 3172.54   2 0.60696-0.79580-0.52851 0.31454 0.68882-0.64609
  -1  -1   1 114617. 3045.90   1 0.07344-0.26292 0.08483-0.29889 0.99176-0.94932
   1  -1  -1 112529. 3238.27  17 0.01198 0.17768 0.15743-0.37204-0.97086 0.92920
  -1  -1   0 12168.1 454.587   1-0.37047 0.16780 0.14719-0.36137 0.84056-0.87540
   1  -1   0 11513.6 561.674  17 0.27377-0.07071 0.05531-0.27016-0.89840 0.93409
  -1  -1  -1 73009.8 1907.04   1-0.65936 0.44351 0.17427-0.38857 0.60814-0.72027
   1  -1   1 74236.9 2081.08  17 0.49363-0.27719-0.04185-0.17323-0.77006 0.88310
  -1  -1  -2 177347. 4765.48   1-0.80811 0.57907 0.18076-0.39517 0.41440-0.60381
   1  -1   2 177281. 4660.76  18 0.83390-0.60501 0.54456-0.75839 0.05499 0.13434
  -1  -1  -3 39285.3 1271.33  16-0.08398-0.15764 0.58780-0.80162-0.80736 0.54135
   1  -1   3 41791.0 1303.49  18 0.83322-0.59099 0.55255-0.76634 0.12062 0.14599
   1  -1   4 69490.6 2269.67   2 0.92484-0.66991 0.10750-0.32162-0.20133 0.54480
   1  -1   4 72206.0 2137.95  18 0.83003-0.57447 0.55708-0.77084 0.17200 0.17187
  -1  -1  -4 67715.2 2039.23  16 0.09986-0.35457 0.56772-0.78151-0.78832 0.44507
   1  -1   5 2708.04 335.064   2 0.95344-0.68530 0.05391-0.26806-0.12932 0.55000
  -1  -1  -5 2486.88 246.121  16 0.22606-0.49387 0.54216-0.75593-0.75906 0.33858
   1  -1   5 2609.33 282.663  18 0.82513-0.55622 0.55984-0.77356 0.21819 0.20294
  -1  -1  -6 62209.0 1962.97  16 0.30480-0.58572 0.52107-0.73481-0.73375 0.23603
   1  -1   6 64232.4 2114.95  18 0.81865-0.53641 0.56126-0.77494 0.26194 0.23646
   1  -1   6 59714.9 2209.14   2 0.97266-0.69133 0.00444-0.21861-0.06246 0.56035
   1  -1   7 19205.8 963.372  18 0.81060-0.51503 0.56150-0.77514 0.30434 0.27133
   1  -1   7 18770.6 1020.84   2 0.98448-0.68995-0.04181-0.17238 0.00038 0.57473
  -1  -1  -7 17970.3 842.364  16 0.34948-0.64350 0.50723-0.72095-0.71681 0.14185
   1  -1   8 19904.2 1045.97  18 0.80095-0.49204 0.56059-0.77419 0.34593 0.30701
  -1  -1  -8 19792.1 932.434  16 0.37017-0.67728 0.50033-0.71403-0.70830 0.05610
   1  -1   8 19219.1 1082.07   2 0.99016-0.68242-0.08551-0.12871 0.06005 0.59227
   1  -1   9 1523.06 320.735   2 0.99049-0.66955-0.12717-0.08707 0.11722 0.61231
   1  -1   9 1165.26 266.217  18 0.78963-0.46739 0.55853-0.77210 0.38699 0.34321
   1  -1  10 8882.61 726.190  18 0.77656-0.44097 0.55529-0.76882 0.42770 0.37977
  -1  -1 -10 8240.98 433.311  22-0.55631 0.22469 0.70433-0.92134-0.52728-0.27999
   1  -1  10 7989.00 718.897   2 0.98595-0.65180-0.16720-0.04706 0.17240 0.63433
  -1  -1 -11 4312.99 339.129   3-0.99371 0.64850-0.06138-0.14874-0.25856-0.62662
   1  -1  11 4104.34 328.345  21 0.98313-0.63729 0.11686-0.33060 0.30512 0.57808
   1  -1  11 3351.97 300.633   8 0.97218-0.62497 0.17176-0.38623 0.32243 0.56209
  -1  -1 -11 3598.08 287.614  22-0.56072 0.21613 0.68588-0.90318-0.55053-0.33399
   1  -1  11 4080.28 521.431  18 0.76161-0.41269 0.55081-0.76429 0.46817 0.41657
   1  -1  11 3611.83 499.129   2 0.97678-0.62944-0.20590-0.00839 0.22601 0.65794
   1  -1  12 1505.13 215.734   8 0.96207-0.60169 0.16975-0.38428 0.37424 0.58755
  -1  -1 -12 1897.84 214.572  22-0.56503 0.20746 0.66474-0.88230-0.57574-0.38602
   1  -1  12 1361.31 203.651  21 0.97968-0.62077 0.07752-0.29125 0.34818 0.61220
   1  -1  12 1249.72 206.250  13 0.88813-0.52776-0.44820 0.23142 0.24637 0.71233
   1  -1  12 1432.40 345.320   2 0.96307-0.60252-0.24350 0.02919 0.27836 0.68280
   1  -1  12 1376.29 326.409  18 0.74466-0.38240 0.54500-0.75845 0.50846 0.45355
   1  -1  13 473.410 143.003  13 0.87238-0.49872-0.46201 0.24489 0.30435 0.73127
   1  -1  13 581.819 156.431   8 0.94915-0.57559 0.16725-0.38184 0.42447 0.61458
   1  -1  13 105.810 188.644  18 0.72551-0.34992 0.53776-0.75117 0.54863 0.49064
  -1  -1 -13 631.115 275.460  17-0.86252 0.48670 0.37596-0.58652-0.48669-0.55322
  -1  -1 -13 472.136 133.564  22-0.56903 0.19849 0.64088-0.85872-0.60250-0.43652
   1  -1  13 225.281 168.734   2 0.94471-0.57096-0.28020 0.06587 0.32973 0.70865
   1  -1  13 727.473 162.506  21 0.97257-0.60059 0.03692-0.25065 0.39103 0.64654
   1  -1  14 9958.94 924.374  18 0.70396-0.31503 0.52895-0.74232 0.58872 0.52782
   1  -1  14 9092.12 895.761   2 0.92145-0.53450-0.31615 0.10179 0.38033 0.73525
   1  -1  14 9915.01 633.350  13 0.85310-0.46615-0.47379 0.25634 0.36060 0.75193
  -1  -1 -14 11013.1 602.357  22-0.57253 0.18902 0.61424-0.83235-0.63050-0.48578
   1  -1  14 9167.23 604.685   8 0.93336-0.54662 0.16423-0.37889 0.47349 0.64282
  -1  -1 -14 10113.8 980.898  17-0.84036 0.45115 0.37620-0.58653-0.53316-0.58410
   1  -1  14 10339.6 595.283  21 0.96147-0.57642-0.00514-0.20859 0.43372 0.68103
  -1  -1 -15 12590.6 673.911  22-0.57534 0.17885 0.58464-0.80302-0.65948-0.53404
   1  -1  15 12203.2 676.534  21 0.94589-0.54777-0.04889-0.16484 0.47634 0.71560
   1  -1  15 12225.7 729.433   8 0.91455-0.51463 0.16068-0.37541 0.52154 0.67203
  -1  -1 -15 12419.9 738.721  25-0.76285 0.36134 0.44334-0.65392-0.59795-0.59434
   1  -1  15 11667.9 721.426  13 0.83020-0.42997-0.48364 0.26586 0.41547 0.77397
  -1  -1 -16 37685.3 1415.92  22-0.57725 0.16779 0.55183-0.77049-0.68926-0.58152
   1  -1  16 37807.4 1511.32   8 0.89250-0.47941 0.15656-0.37134 0.56885 0.70198
   1  -1  16 37404.2 1414.22  21 0.92517-0.51398-0.09466-0.11906 0.51894 0.75018
  -1  -1 -16 37493.3 1521.97  25-0.73617 0.32131 0.43477-0.64519-0.64038-0.62910
   1  -1  16 37363.9 1512.63  13 0.80348-0.38995-0.49157 0.27345 0.46925 0.79711
   1  -1  17 16532.0 901.642  13 0.77255-0.34574-0.49753 0.27906 0.52219 0.82108
   1  -1  17 16397.4 894.268   8 0.86688-0.44060 0.15179-0.36664 0.61559 0.73250
  -1  -1 -17 16720.2 823.613  22-0.57804 0.15561 0.51547-0.73440-0.71967-0.62836
  -1  -1 -17 15072.3 879.851  25-0.70588 0.27768 0.42439-0.63464-0.68263-0.66404
   1  -1  18 8798.30 622.269   8 0.83719-0.39774 0.14630-0.36121 0.66190 0.76345
  -1  -1 -18 8793.83 568.672  22-0.57744 0.14203 0.47505-0.69426-0.75057-0.67471
  -1  -1 -18 8657.31 627.042  25-0.67132 0.22976 0.41187-0.62195-0.72478-0.69909
  -1  -1 -19 11459.2 734.386  25-0.63152 0.17662 0.39675-0.60666-0.76691-0.73415
  -1  -1 -19 13840.9 720.936  22-0.57508 0.12670 0.42987-0.64935-0.78183-0.72070
   1  -1  19 13357.3 767.313   8 0.80276-0.35013 0.13996-0.35493 0.70793 0.79468
   1  -1  20 2905.37 295.089  10 0.71018-0.24457-0.41513 0.19797 0.68287 0.89323
  -1  -1 -20 3030.48 314.269  22-0.57048 0.10912 0.37888-0.59863-0.81332-0.76647
   1  -1  20 3259.36 340.668   8 0.76257-0.29675 0.13258-0.34763 0.75384 0.82603
   1  -1  21 1260.69 205.684   8 0.71503-0.23604 0.12389-0.33900 0.79979 0.85734
  -1  -1 -21 1243.59 201.861  22-0.56288 0.08855 0.32043-0.54046-0.84487-0.81217
  -1   0  22 174.079 98.6719  12 0.55351-0.46243-0.19097 0.19142 0.89386 0.77306
   1   0 -22-58.9553 123.739  25-0.48059 0.38878 0.33452-0.33128-0.88258-0.78072
  -1   0  22-35.8191 73.5363   8 0.57872-0.49098 0.09911-0.10049 0.89624 0.76899
   1   0 -21 1792.67 303.585  25-0.52718 0.44872 0.35441-0.35135-0.85304-0.73308
  -1   0  21 2096.48 281.274   8 0.62646-0.55189 0.10777-0.10908 0.86741 0.72056
   1   0 -20 10786.1 758.409  25-0.56725 0.50214 0.37107-0.36817-0.82355-0.68537
  -1   0  20 11969.6 733.902   8 0.66741-0.60602 0.11522-0.11646 0.83867 0.67204
  -1   0  19 3886.43 416.518   8 0.70299-0.65478 0.12170-0.12288 0.81023 0.62322
   1   0 -19 3235.20 438.602  25-0.60219 0.55042 0.38521-0.38248-0.79433-0.63740
   1   0 -18 1430.64 317.294  25-0.63290 0.59448 0.39729-0.39473-0.76555-0.58899
  -1   0  18 1858.55 300.669   8 0.73412-0.69909 0.12738-0.12850 0.78228 0.57391
   1   0 -18 1346.84 202.903  22-0.57693 0.54574 0.46198-0.46735-0.75996-0.59660
   1   0 -17-21.9893 89.3932  22-0.57803 0.55981 0.50583-0.51093-0.72731-0.55200
  -1   0  17-22.1339 95.4809  10 0.64046-0.61889-0.43437 0.43137 0.73475 0.54059
  -1   0  17 87.9807 122.610   8 0.76146-0.73961 0.13238-0.13343 0.75500 0.52393
   1   0 -17 70.1713 179.886  25-0.66002 0.63495 0.40765-0.40526-0.73738-0.53997
   1   0 -16 9385.95 528.709  22-0.57750 0.57225 0.54505-0.54987-0.69513-0.50692
  -1   0  16 9388.01 628.745   8 0.78546-0.77679 0.13678-0.13777 0.72860 0.47307
  -1   0  16 8353.97 545.275  10 0.67658-0.66818-0.42512 0.42231 0.70930 0.48899
   1   0 -16 8985.04 679.089  25-0.68398 0.67225 0.41653-0.41431-0.71000-0.49016
   1   0 -15 13144.0 813.329  25-0.70511 0.70673 0.42412-0.42207-0.68363-0.43934
  -1   0  15 13083.9 696.589  10 0.70790-0.71266-0.41586 0.41323 0.68475 0.43649
   1   0 -15 13801.1 1264.71  17-0.73526 0.73681 0.36676-0.36386-0.69099-0.43419
  -1   0  15 14533.3 1223.00  18 0.64768-0.64988 0.50362-0.50306 0.67526 0.44883
   1   0 -15 14341.6 669.697  22-0.57566 0.58339 0.58026-0.58481-0.66359-0.46120
  -1   0  15 14222.9 771.826   8 0.80647-0.81098 0.14064-0.14156 0.70330 0.42111
  -1   0  14 2487.53 298.957   8 0.82473-0.84242 0.14400-0.14486 0.67940 0.36776
  -1   0  14 2713.04 514.379  18 0.66606-0.68159 0.51220-0.51168 0.64940 0.39743
   1   0 -14 2438.15 245.705  22-0.57279 0.59350 0.61189-0.61617-0.63287-0.41467
   1   0 -14 2561.10 537.469  17-0.75520 0.77014 0.36947-0.36681-0.66647-0.38136
   1   0 -14 3036.57 351.480  25-0.72365 0.73862 0.43056-0.42867-0.65853-0.38725
  -1   0  13 1256.94 196.828   8 0.84040-0.87126 0.14689-0.14768 0.65723 0.31266
   1   0 -13 1323.65 234.485  25-0.73974 0.76805 0.43595-0.43424-0.63502-0.33356
  -1   0  13 1310.57 294.311   2 0.70312-0.73358-0.48888 0.48861 0.62922 0.33998
  -1   0  13 1393.72 178.258  20 0.53242-0.56154 0.67466-0.67509 0.59473 0.37456
  -1   0  13 1370.68 364.148  18 0.68211-0.71098 0.51946-0.51898 0.62503 0.34453
   1   0 -13 1235.81 376.684  17-0.77246 0.80079 0.37153-0.36910-0.64358-0.32690
   1   0 -13 1170.31 158.999  22-0.56913 0.60280 0.64023-0.64424-0.60321-0.36709
  -1   0  12 4351.58 341.448   8 0.85355-0.89760 0.14932-0.15005 0.63727 0.25537
  -1   0  12 4038.16 555.777  18 0.69592-0.73813 0.52552-0.52508 0.60255 0.28975
   1   0 -12 4088.00 366.330  25-0.75347 0.79513 0.44040-0.43885-0.61352-0.27788
   1   0 -12 3328.44 550.999  17-0.78712 0.82884 0.37305-0.37085-0.62276-0.27038
   1   0 -12 3717.18 489.194  16 0.89755-0.85214 0.15254-0.15252-0.25500-0.63749
  -1   0  12 3854.12 480.562   2 0.72906-0.77272-0.47573 0.47548 0.60977 0.28223
   1   0 -11 55378.5 2391.26  17-0.79918 0.85428 0.37411-0.37216-0.60456-0.21123
   1   0 -11 55130.8 2174.08  16 0.92831-0.86980 0.10653-0.10654-0.19322-0.62203
  -1   0  11 53078.3 2149.72   2 0.75016-0.80702-0.46408 0.46386 0.59264 0.22214
  -1   0  11 58211.9 2386.14  18 0.70749-0.76304 0.53044-0.53004 0.58248 0.23255
   1   0 -10 5548.64 557.860  16 0.95387-0.88226 0.05832-0.05835-0.12817-0.60984
  -1   0  10 7195.80 597.401   2 0.76644-0.83650-0.45446 0.45426 0.57855 0.15902
   1   0 -10 5585.34 621.930  17-0.80850 0.87700 0.37481-0.37309-0.58974-0.14869
  -1   0  10 5384.56 588.912  18 0.71675-0.78564 0.53426-0.53390 0.56551 0.17225
  -1   0   9 20212.6 1163.47  18 0.72348-0.80570 0.53696-0.53664 0.55262 0.10788
   1   0  -9 20731.7 1183.80  17-0.81479 0.89667 0.37522-0.37373-0.57935-0.08174
  -1   0   9 22670.5 1103.96   2 0.77759-0.86085-0.44751 0.44734 0.56841 0.09195
  -1   0   8 8856.46 620.430   2 0.78287-0.87933-0.44412 0.44397 0.56347 0.01968
  -1   0   8 10193.5 714.791  18 0.72724-0.82280 0.53844-0.53816 0.54519 0.03803
   1   0  -8 9207.03 705.682  17-0.81745 0.91273 0.37537-0.37412-0.57484-0.00891
  -1   0   7 21894.7 1023.78   2 0.78081-0.89048-0.44545 0.44532 0.56540-0.05947
  -1   0   7 23745.7 746.443  19-0.61938 0.50929 0.77002-0.77054 0.04430 0.46455
  -1   0   7 22424.4 1079.24  18 0.72721-0.83610 0.53843-0.53819 0.54527-0.03931
   1   0  -7 23845.8 1136.28  17-0.81540 0.92406 0.37525-0.37423-0.57832 0.07192
   1   0  -6 2222.01 307.181  17-0.80655 0.92861 0.37468-0.37389-0.59290 0.16385
  -1   0   6 2385.30 278.891   2 0.76875-0.89161-0.45305 0.45294 0.57649-0.14777
  -1   0   6 2178.55 286.789  18 0.72180-0.84403 0.53629-0.53608 0.55590-0.12720
  -1   0   6 2616.26 168.704  19-0.58164 0.45839 0.80825-0.80870-0.01027 0.44152
  -1   0   5 76324.6 2027.82  19-0.53755 0.40113 0.84274-0.84312-0.06782 0.42148
  -1   0   5 71526.5 2306.18  18 0.70788-0.84345 0.53060-0.53043 0.58178-0.23035
  -1   0   5 75742.7 2297.54   2 0.74174-0.87781-0.46884 0.46876 0.59963-0.24812
   1   0  -5 72896.7 2364.72  17-0.78688 0.92233 0.37302-0.37247-0.62311 0.27141
  -1   0   4 225074. 6012.07   2 0.69075-0.84002-0.49475 0.49469 0.63794-0.36365
   1   0  -4 224715. 6096.47  17-0.74819 0.89703 0.36855-0.36823-0.67531 0.40096
  -1   0   4 223754. 6015.55  18 0.67889-0.82779 0.51802-0.51790 0.63005-0.35590
  -1   0   3 966248. 25165.3  18 0.62026-0.78250 0.49037-0.49028 0.71040-0.51351
   1   0  -3 999999. 25239.2  17-0.67328 0.83551 0.35654-0.35646-0.75652 0.55951
  -1   0   3 999322. 25178.0   2 0.59973-0.76220-0.53099 0.53096 0.69262-0.49553
  -1   0   2 939.025 119.280   1 0.56211-0.73810-0.00874 0.00868 0.91077-0.79072
   1   0  -2 943.863 151.463  17-0.52803 0.70365 0.32508-0.32523-0.86557 0.74591
   1   0  -1 9698.58 463.890  17-0.26561 0.45461 0.25150-0.25188-0.96347 0.92116
  -1   0   1 8993.68 395.036   1 0.27670-0.46588 0.04942-0.04959 0.99290-0.95014
  -1   0   0 53070.8 1574.04   1-0.10141-0.10095 0.11188-0.11216 0.95686-0.99139
   1   0   0 55903.3 1626.87  17 0.10120 0.10120 0.12411-0.12473-0.95494 0.98998
   1   0   1 38318.4 1179.20  17 0.43855-0.22276-0.01635 0.01550-0.80905 0.92144
  -1   0  -1 34395.4 1126.83   1-0.43457 0.21902 0.15433-0.15473 0.80026-0.91207
  -1   0  -2 190786. 5164.45   1-0.65468 0.42595 0.17396-0.17448 0.61314-0.80224
   1   0   2 195233. 5098.05  18 0.63122-0.40230 0.33151-0.33140-0.58160 0.77104
  -1   0  -3 2899.88 266.425   1-0.78650 0.54459 0.18034-0.18097 0.44772-0.71410
   1   0   3 3427.12 281.109  18 0.73277-0.49052 0.42057-0.42043-0.40031 0.66702
  -1   0  -3 3397.60 295.499  16 0.47785-0.71977 0.45910-0.45873-0.65665 0.39057
   1   0   4 212828. 5961.70  18 0.78523-0.52963 0.47280-0.47261-0.25822 0.60220
  -1   0  -4 215432. 5986.14   1-0.86597 0.61087 0.18051-0.18126 0.31156-0.65523
  -1   0  -4 229660. 5981.00  16 0.54871-0.80373 0.42648-0.42609-0.61514 0.27182
   1   0   5 11751.1 617.888   2 0.92399-0.65590 0.10888-0.10904-0.20318 0.62380
   1   0   5 9650.00 637.796  18 0.81297-0.54404 0.50537-0.50514-0.14458 0.56582
  -1   0  -5 11244.0 636.796  16 0.58803-0.85615 0.40622-0.40580-0.58912 0.16857
   1   0   6 1588.08 238.034   2 0.96015-0.67886 0.03852-0.03870-0.10856 0.60638
   1   0   6 1146.88 267.125  18 0.82720-0.54493 0.52673-0.52647-0.05004 0.54856
  -1   0  -6 1379.81 240.136  16 0.60697-0.88818 0.39584-0.39540-0.57575 0.07795
  -1   0  -7-130.741 167.436  16 0.61207-0.90639 0.39297-0.39250-0.57204-0.00299
   1   0   7 1.33394 113.706   2 0.98060-0.68610-0.02385 0.02365-0.02406 0.59910
  -1   0  -8 1132.35 267.340  16 0.60714-0.91456 0.39574-0.39525-0.57562-0.07665
   1   0   8 1046.93 329.957  18 0.83374-0.52480 0.55079-0.55045 0.10427 0.54877
   1   0   8 1080.17 233.737   2 0.98975-0.68205-0.08011 0.07988 0.05266 0.59959
   1   0   9 624.778 266.598  18 0.83015-0.50787 0.55698-0.55660 0.17058 0.55973
   1   0   9 606.632 198.757   2 0.99022-0.66932-0.13169 0.13144 0.12343 0.60603
  -1   0  -9 593.236 244.616  16 0.59437-0.91489 0.40279-0.40227-0.58471-0.14480
   1   0  10 7067.05 715.932  18 0.82324-0.48763 0.56042-0.56001 0.23223 0.57535
  -1   0 -10 6241.13 609.541  16 0.57503-0.90865 0.41310-0.41256-0.59798-0.20877
   1   0  10 6361.28 570.695   2 0.98352-0.64942-0.17967 0.17939 0.18965 0.61703
   1   0  11 222.047 112.799   8 0.98118-0.63402 0.17365-0.17440 0.25004 0.63431
   1   0  11-51.3526 191.167  18 0.81345-0.46450 0.56155-0.56109 0.29038 0.59447
  -1   0 -11-6.17847 163.402  16 0.54980-0.89652 0.42595-0.42538-0.61445-0.26953
  -1   0 -11-7.77168 67.1867  22-0.51439 0.16933 0.81125-0.81382-0.36048-0.52328
   1   0  11 295.575 163.019   2 0.97049-0.62319-0.22484 0.22454 0.25235 0.63153
   1   0  11-250.454 98.4640  13 0.88169-0.53412-0.45448 0.45124 0.27190 0.60895
   1   0  12 765.407 226.182   2 0.95149-0.59099-0.26780 0.26748 0.31234 0.64876
   1   0  12 980.906 163.645  13 0.86421-0.50334-0.46751 0.46394 0.32967 0.62810
   1   0  12 753.108 282.510  18 0.80097-0.43868 0.56059-0.56010 0.34586 0.61626
  -1   0 -12 1097.19 174.152  22-0.52706 0.16902 0.78692-0.78977-0.40454-0.55647
   1   0  12 1220.86 207.644   8 0.97450-0.61416 0.17223-0.17304 0.30757 0.65404
   1   0  13 1099.50 324.624  18 0.78589-0.41027 0.55769-0.55715 0.39927 0.64011
   1   0  13 1572.67 245.621   8 0.96457-0.59105 0.17024-0.17112 0.36286 0.67602
   1   0  13 1576.92 222.857  13 0.84338-0.46923-0.47841 0.47450 0.38514 0.64954
  -1   0 -13 1307.29 192.618  22-0.53849 0.16748 0.76030-0.76342-0.44801-0.59025
   1   0  14 9821.27 976.503  18 0.76818-0.37922 0.55287-0.55229 0.45106 0.66559
   1   0  14 10393.5 599.272  13 0.81915-0.43171-0.48731 0.48306 0.43882 0.67278
  -1   0 -14 8619.01 526.407  22-0.54867 0.16469 0.73119-0.73458-0.49103-0.62449
   1   0  14 9661.71 624.220   8 0.95146-0.56476 0.16769-0.16863 0.41635 0.69978
   1   0  15 4646.23 439.856   8 0.93514-0.53526 0.16457-0.16558 0.46843 0.72496
   1   0  15 4003.83 377.009  13 0.79130-0.39057-0.49427 0.48968 0.49109 0.69742
  -1   0 -15 3951.37 358.467  22-0.55756 0.16061 0.69935-0.70301-0.53368-0.65908
   1   0  16 1591.71 282.993   8 0.91548-0.50242 0.16086-0.16193 0.51937 0.75128
  -1   0 -16 1304.37 227.265  22-0.56508 0.15515 0.66447-0.66841-0.57606-0.69396
   1   0  16 927.251 197.795  13 0.75949-0.34547-0.49925 0.49433 0.54229 0.72313
  -1   0 -17 1566.22 252.833  22-0.57109 0.14818 0.62614-0.63036-0.61822-0.72904
   1   0  17 2590.32 345.963   8 0.89222-0.46598 0.15650-0.15764 0.56941 0.77850
  -1   0 -18 49905.6 1754.71  22-0.57540 0.13952 0.58383-0.58831-0.66025-0.76428
   1   0  18 52051.5 1920.95   8 0.86498-0.42557 0.15144-0.15263 0.61877 0.80640
  -1   0 -18 48522.9 1924.47  25-0.73925 0.29718 0.43579-0.43225-0.63577-0.78857
   1   0  19 15662.7 876.151   8 0.83320-0.38060 0.14556-0.14682 0.66762 0.83481
  -1   0 -19 15646.1 910.414  25-0.70480 0.24938 0.42401-0.42030-0.68405-0.81748
  -1   0 -19 15994.3 800.865  22-0.57774 0.12889 0.53676-0.54152-0.70218-0.79959
  -1   0 -20 18323.9 832.233  22-0.57769 0.11587 0.48384-0.48888-0.74410-0.83493
   1   0  20 17841.8 901.071   8 0.79602-0.33025 0.13872-0.14004 0.71616 0.86353
  -1   0 -20 15599.9 895.937  25-0.66482 0.19606 0.40945-0.40558-0.73209-0.84663
  -1   0 -21-56.5357 124.177  25-0.61775 0.13564 0.39137-0.38733-0.78014-0.87577
  -1   0 -21 128.881 92.6568  22-0.57460 0.09980 0.42334-0.42865-0.78608-0.87020
   1   0  21 107.350 95.3605   8 0.75217-0.27322 0.13068-0.13207 0.76458 0.89237
   1   1 -22 1085.42 214.568  25-0.52129 0.42896 0.35193-0.13508-0.85704-0.80673
  -1   1  22 1311.84 208.496   8 0.57749-0.48979 0.09889 0.11345 0.89692 0.76813
  -1   1  21 2717.78 315.134   8 0.62685-0.55232 0.10784 0.10456 0.86716 0.72064
   1   1 -21 2051.18 328.860  25-0.56711 0.48813 0.37101-0.15433-0.82366-0.76292
  -1   1  20 8324.07 590.945   8 0.66896-0.60761 0.11550 0.09697 0.83751 0.67303
   1   1 -20 7782.15 634.968  25-0.60656 0.54093 0.38695-0.17043-0.79042-0.71897
   1   1 -19 4069.88 482.877  25-0.64100 0.58872 0.40042-0.18407-0.75742-0.67478
  -1   1  19 4302.45 431.166   8 0.70541-0.65724 0.12214 0.09040 0.80817 0.62510
   1   1 -18 12408.7 837.175  25-0.67133 0.63239 0.41188-0.19570-0.72476-0.63025
  -1   1  18 12801.4 678.315  20 0.44868-0.41137 0.67579-0.46317 0.65284 0.70253
  -1   1  18 13086.0 786.620   8 0.73723-0.70224 0.12795 0.08466 0.77932 0.57669
  -1   1  17 3888.08 355.057  20 0.49656-0.47255 0.67619-0.46353 0.62109 0.65704
   1   1 -17 4169.33 477.852  25-0.69817 0.67258 0.42165-0.20565-0.69255-0.58527
  -1   1  17 4106.70 414.922   8 0.76512-0.74331 0.13305 0.07962 0.75114 0.52762
   1   1 -16 1363.36 284.263  25-0.72197 0.70973 0.42998-0.21415-0.66089-0.53974
  -1   1  16 1561.95 270.429   8 0.78959-0.78096 0.13754 0.07519 0.72380 0.47769
  -1   1  16 1414.51 214.029  20 0.53890-0.52820 0.67420-0.46150 0.58970 0.61118
   1   1 -15 2592.72 350.652  25-0.74307 0.74418 0.43705-0.22138-0.62993-0.49351
  -1   1  15 3028.33 341.464   8 0.81101-0.81556 0.14147 0.07132 0.69754 0.42669
  -1   1  15 2628.62 277.102  20 0.57659-0.57919 0.67033-0.45760 0.55882 0.56483
   1   1 -15 3305.04 580.895  16 0.80204-0.79624 0.25739-0.04311-0.39460-0.72967
  -1   1  14 5020.92 372.996  20 0.61025-0.62615 0.66499-0.45221 0.52858 0.51784
  -1   1  14 5337.41 431.395   8 0.82964-0.84737 0.14490 0.06796 0.67263 0.37435
   1   1 -14 5272.96 468.164  25-0.76174 0.77619 0.44299-0.22750-0.59983-0.44642
   1   1 -14 4834.35 666.579  16 0.84013-0.82122 0.22032-0.00607-0.34545-0.70159
  -1   1  14 5367.14 701.050  18 0.71218-0.72769 0.53239-0.31793 0.57399 0.47295
   1   1 -14 4330.67 691.625  17-0.78859 0.80287 0.37319-0.15630-0.62060-0.42788
  -1   1  13 13481.7 652.126  20 0.64030-0.66951 0.65849-0.44568 0.49914 0.47003
   1   1 -13 12491.0 1033.35  16 0.87365-0.84164 0.18295 0.03128-0.29566-0.67414
   1   1 -13 12650.6 1129.30  17-0.80596 0.83363 0.37463-0.15798-0.59384-0.37729
  -1   1  13 15961.0 1176.28  18 0.72860-0.75744 0.53897-0.32455 0.54248 0.42719
  -1   1  13 13844.0 702.558   8 0.84566-0.87657 0.14786 0.06506 0.64940 0.32032
  -1   1  12 58131.1 1913.90   8 0.85918-0.90327 0.15036 0.06262 0.62830 0.26416
   1   1 -12 58896.7 2638.19  17-0.82102 0.86208 0.37556-0.15914-0.56870-0.32509
  -1   1  12 61781.6 2592.62  18 0.74306-0.78524 0.54443-0.33005 0.51200 0.38041
   1   1 -12 58770.3 2505.40  16 0.90296-0.85785 0.14511 0.06909-0.24503-0.64752
  -1   1  12 60589.7 1858.99  20 0.66707-0.70958 0.65114-0.43828 0.47072 0.42122
  -1   1  11 2930.80 261.750   8 0.87021-0.92748 0.15241 0.06064 0.60990 0.20529
   1   1 -11 2742.66 455.162  16 0.92825-0.87005 0.10663 0.10755-0.19335-0.62197
  -1   1  11 3097.74 482.466  18 0.75570-0.81121 0.54886-0.33452 0.48282 0.33232
   1   1 -11 2957.37 503.029  17-0.83385 0.88830 0.37606-0.15988-0.54558-0.27085
  -1   1  10 37880.3 1802.25  18 0.76658-0.83543 0.55238-0.33807 0.45532 0.28255
   1   1 -10 37892.1 1863.41  17-0.84445 0.91230 0.37624-0.16029-0.52509-0.21400
  -1   1  10 43104.1 1243.86  19-0.61328 0.54274 0.77686-0.56336 0.03507 0.70638
   1   1 -10 37474.5 1798.14  16 0.94962-0.87831 0.06730 0.14685-0.14031-0.59777
  -1   1   9 49482.6 1740.51   2 0.56996-0.65326-0.54058 0.75439 0.70739-0.04710
  -1   1   9 51603.8 2050.50  18 0.77574-0.85793 0.55507-0.34081 0.43006 0.23054
   1   1  -9 51200.2 2107.51  17-0.85276 0.93399 0.37622-0.16050-0.50803-0.15371
   1   1  -9 49498.8 2058.62  16 0.96699-0.88258 0.02687 0.18725-0.08558-0.57527
  -1   1   9 51398.0 1469.18  19-0.56028 0.47658 0.82614-0.61257-0.03887 0.70273
   1   1  -8 74456.8 2597.77  17-0.85854 0.95316 0.37610-0.16062-0.49558-0.08881
  -1   1   8 69350.2 2224.72   2 0.55435-0.65085-0.54522 0.75906 0.71460-0.13152
  -1   1   8 72832.2 2539.25  18 0.78318-0.87871 0.55703-0.34281 0.40783 0.17551
  -1   1   8 71244.8 1979.64  19-0.49767 0.40081 0.86669-0.65306-0.11546 0.70172
   1   1  -7 18891.1 1000.29  17-0.86128 0.96929 0.37601-0.16076-0.48948-0.01756
  -1   1   7 18812.6 980.755  18 0.78878-0.89764 0.55835-0.34416 0.38984 0.11622
  -1   1   7 18700.8 787.784   2 0.51927-0.62897-0.55473 0.76859 0.72955-0.22369
  -1   1   7 18921.6 635.521  19-0.42424 0.31420 0.89695-0.68324-0.19475 0.70342
   1   1  -6 41510.0 1558.87  17-0.85997 0.98137 0.37605-0.16104-0.49241 0.06271
  -1   1   6 39681.7 1524.85  18 0.79225-0.91444 0.55908-0.34494 0.37809 0.05071
  -1   1   6 39924.0 1167.59  19-0.33861 0.21541 0.91444-0.70067-0.27637 0.70745
  -1   1   5 348299. 8793.56  19-0.23960 0.10324 0.91572-0.70188-0.35920 0.71268
  -1   1   5 335243. 9127.00  18 0.79287-0.92840 0.55921-0.34510 0.37593-0.02439
   1   1  -5 331643. 9149.32  17-0.85246 0.98725 0.37622-0.16144-0.50867 0.15632
   1   1  -4 50365.2 1719.76  17-0.83394 0.98212 0.37606-0.16152-0.54541 0.27041
  -1   1   4 54650.5 1486.79  19-0.12685-0.02268 0.89638-0.68248-0.44085 0.71674
  -1   1   4 51502.9 1691.14  18 0.78884-0.93772 0.55836-0.34429 0.38964-0.11537
  -1   1   3 695677. 18502.5  18 0.77502-0.93723 0.55487-0.34084 0.43213-0.23513
   1   1  -3 761756. 18600.7  17-0.79257 0.95414 0.37355-0.15924-0.61467 0.41701
  -1   1   2 713191. 17964.3   1 0.48392-0.65961 0.00835 0.20548 0.94482-0.82445
  -1   1   2 671604. 17854.0  18 0.73294-0.90848 0.54065-0.32666 0.53363-0.41389
   1   1  -2 736566. 17951.6  17-0.69601 0.87097 0.36057-0.14650-0.73415 0.61385
  -1   1   1 116265. 3177.14   1 0.22693-0.41580 0.05850 0.15522 0.99671-0.95363
   1   1  -1 120826. 3131.33  17-0.45393 0.64228 0.30612-0.09228-0.90401 0.86105
  -1   1   0 13019.4 578.826  16 0.32844-0.53136 0.51392-0.29945-0.72503 0.69059
  -1   1   0 12508.6 520.514   1-0.09625-0.10581 0.11112 0.10248 0.95834-0.99254
   1   1   0 11870.2 452.032  17 0.07007 0.13168 0.13591 0.07770-0.96150 0.99589
  -1   1  -1 72529.1 2090.71   1-0.39731 0.18207 0.15025 0.06324 0.82434-0.93583
   1   1   2 182841. 4893.13  18 0.54718-0.31823 0.26340-0.04935-0.68802 0.87757
  -1   1  -2 177927. 4860.38   1-0.61588 0.38745 0.17116 0.04221 0.65270-0.84147
  -1   1  -3 41047.5 1381.79   1-0.75703 0.51542 0.17943 0.03383 0.48982-0.75588
   1   1   3 39102.7 1373.31  18 0.65117-0.40888 0.34827-0.13418-0.55168 0.81849
  -1   1  -4 71441.2 2291.24   1-0.84572 0.59092 0.18086 0.03228 0.35020-0.69355
   1   1   4 74658.5 2327.19  18 0.72110-0.46547 0.40975-0.19562-0.42571 0.76980
   1   1   5 2279.34 217.491   2 0.92336-0.65531 0.10991 0.10392-0.20456 0.62510
   1   1   5 2811.45 358.720  18 0.76748-0.49852 0.45427-0.24011-0.31297 0.73432
  -1   1  -5 2274.77 323.838  16 0.68924-0.95766 0.34541-0.13081-0.51028 0.08966
   1   1   6 62396.8 1933.39   2 0.97132-0.69007 0.00856 0.20525-0.06804 0.56580
   1   1   6 62712.6 2319.93  18 0.79784-0.51555 0.48685-0.27265-0.21242 0.71104
  -1   1  -6 64776.1 2275.87  16 0.69445-0.97597 0.34188-0.12726-0.50568 0.00782
   1   1   7 16129.3 1068.35  18 0.81708-0.52144 0.51092-0.29668-0.12204 0.69792
  -1   1  -7 16936.8 989.548  16 0.69157-0.98619 0.34383-0.12919-0.50823-0.06687
   1   1   7 16345.0 729.496   2 0.98919-0.69474-0.07400 0.28778 0.04431 0.53067
  -1   1  -8 19508.9 1121.93  16 0.68236-0.99008 0.34999-0.13532-0.51626-0.13608
   1   1   8 19469.1 842.222   2 0.98924-0.68159-0.14333 0.35709 0.13947 0.51272
   1   1   9 2235.78 513.746  18 0.83339-0.51108 0.54179-0.32747 0.03599 0.69444
  -1   1  -9 653.662 264.790  16 0.66786-0.98869 0.35942-0.14472-0.52854-0.20103
  -1   1 -10 7980.45 764.338  16 0.64868-0.98260 0.37143-0.15670-0.54415-0.26267
   1   1  10 8382.70 868.267  18 0.83368-0.49803 0.55105-0.33669 0.10665 0.70104
  -1   1 -10 9032.02 444.885  22-0.42571 0.09315 0.90464-0.69221-0.11300-0.69274
   1   1  10 8818.85 502.005   8 0.98461-0.65067 0.17456 0.03847 0.17066 0.63626
  -1   1 -11 3866.74 292.542  22-0.45162 0.10609 0.88676-0.67461-0.17783-0.70516
   1   1  11 3178.01 561.110  18 0.82993-0.48094 0.55718-0.34278 0.17325 0.71171
   1   1  11 3742.41 336.392   8 0.98249-0.63538 0.17395 0.03902 0.23267 0.65151
  -1   1 -11 3150.12 520.668  16 0.62512-0.97214 0.38549-0.17074-0.56237-0.32168
   1   1  12 1326.00 216.351   8 0.97670-0.61641 0.17269 0.04022 0.29173 0.66970
   1   1  12 1866.59 453.705  18 0.82262-0.46030 0.56058-0.34614 0.23658 0.72564
  -1   1 -12 977.971 312.746  16 0.59726-0.95738 0.40121-0.18643-0.58267-0.37862
  -1   1 -12 1375.83 191.156  22-0.47464 0.11613 0.86547-0.65359-0.23972-0.72052
  -1   1 -13 134.338 203.662  16 0.56502-0.93825 0.41828-0.20348-0.60462-0.43390
   1   1  13 825.636 168.801  20 0.79303-0.41808 0.58706-0.37441 0.29543 0.74337
   1   1  13 684.632 186.326   8 0.96749-0.59402 0.17082 0.04202 0.34847 0.69022
  -1   1 -13 770.816 158.800  22-0.49512 0.12364 0.84092-0.62932-0.29924-0.73826
   1   1  13 837.670 385.910  18 0.81206-0.43641 0.56154-0.34706 0.29729 0.74219
   1   1  14 10474.0 663.859   8 0.95497-0.56831 0.16837 0.04441 0.40336 0.71260
  -1   1 -14 10321.0 584.212  22-0.51330 0.12885 0.81313-0.60181-0.35685-0.75790
  -1   1 -14 10939.9 1032.71  16 0.52815-0.91448 0.43644-0.22162-0.62787-0.48790
   1   1  14 12541.2 1143.28  18 0.79837-0.40938 0.56020-0.34568 0.35589 0.76086
  -1   1 -15 11658.6 645.608  22-0.52934 0.13192 0.78200-0.57094-0.41292-0.77908
   1   1  15 11451.3 720.717   8 0.93911-0.53928 0.16533 0.04739 0.45677 0.73645
  -1   1 -16 37683.9 1416.98  22-0.54331 0.13291 0.74728-0.53650-0.46777-0.80148
   1   1  16 37620.7 1534.47   8 0.91979-0.50678 0.16167 0.05098 0.50900 0.76147
   1   1  17 16325.8 919.734   8 0.89676-0.47057 0.15735 0.05524 0.56031 0.78742
  -1   1 -17 16683.4 829.314  22-0.55519 0.13181 0.70862-0.49812-0.52168-0.82483
   1   1  18 10089.1 679.073   8 0.86962-0.43025 0.15230 0.06022 0.61093 0.81407
  -1   1 -18 8845.64 577.725  22-0.56489 0.12854 0.66547-0.45523-0.57490-0.84886
  -1   1 -19 12556.7 818.734  25-0.74205 0.28612 0.43671-0.21939-0.63150-0.87050
   1   1  19 13141.7 780.557   8 0.83778-0.38523 0.14640 0.06605 0.66105 0.84120
  -1   1 -19 13192.6 698.601  22-0.57221 0.12289 0.61699-0.40703-0.62769-0.87332
  -1   1 -20 2455.92 348.389  25-0.70521 0.23594 0.42415-0.20667-0.68350-0.89569
  -1   1 -20 3215.53 311.801  22-0.57679 0.11449 0.56193-0.35224-0.68034-0.89792
   1   1  20 3171.45 350.142   8 0.80036-0.33463 0.13951 0.07288 0.71089 0.86862
  -1   1 -21 1080.13 214.084  25-0.66173 0.17910 0.40829-0.19063-0.73551-0.92087
  -1   1 -21 1093.68 184.438  22-0.57797 0.10270 0.49821-0.28880-0.73323-0.92229
   1   1  21 1040.66 193.135   8 0.75598-0.27707 0.13138 0.08095 0.76070 0.89608
   1   2 -22 511.248 174.882  25-0.52630 0.43346 0.35404 0.07642-0.85364-0.81061
   1   2 -21 2852.25 367.530  25-0.57467 0.49518 0.37410 0.05619-0.81764-0.76942
  -1   2  21 3425.41 319.886   8 0.58643-0.51194 0.10051 0.32562 0.89190 0.69572
  -1   2  20 313.668 127.264  20 0.40817-0.34433 0.67348-0.24769 0.67692 0.83281
  -1   2  20 200.289 111.016   8 0.63338-0.57207 0.10903 0.31716 0.86283 0.64752
   1   2 -20 270.196 184.987  25-0.61582 0.54967 0.39061 0.03952-0.78194-0.72792
   1   2 -19 4707.59 497.945  25-0.65144 0.59864 0.40441 0.02555-0.74659-0.68608
  -1   2  19 5282.52 424.456  20 0.46536-0.41483 0.67623-0.25041 0.64220 0.79029
  -1   2  19 4903.88 426.643   8 0.67334-0.62521 0.11630 0.30996 0.83417 0.59892
  -1   2  18 3508.79 361.337  20 0.51498-0.47775 0.67561-0.24975 0.60784 0.74742
  -1   2  18 3487.00 367.972   8 0.70779-0.67284 0.12257 0.30375 0.80613 0.54971
   1   2 -18 3729.06 465.409  25-0.68262 0.64316 0.41603 0.01375-0.71163-0.64385
  -1   2  17 3397.04 361.176  20 0.55864-0.53472 0.67244-0.24653 0.57390 0.70412
   1   2 -17 3493.28 438.115  25-0.71007 0.68396 0.42586 0.00376-0.67712-0.60117
  -1   2  17 3453.95 366.043   8 0.73768-0.71591 0.12803 0.29836 0.77889 0.49969
  -1   2  16 418.836 142.430   8 0.76366-0.75508 0.13278 0.29367 0.75268 0.44864
  -1   2  16 298.554 133.962  20 0.59741-0.58679 0.66725-0.24131 0.54043 0.66035
   1   2 -16 542.228 227.584  25-0.73433 0.72157 0.43416-0.00471-0.64312-0.55797
   1   2 -15 1662.79 294.708  25-0.75578 0.75637 0.44113-0.01185-0.60975-0.51416
  -1   2  15 1819.21 252.113   8 0.78620-0.79079 0.13691 0.28960 0.72775 0.39630
  -1   2  15 1686.73 252.817  20 0.63200-0.63469 0.66046-0.23448 0.50752 0.61602
  -1   2  14 2568.04 306.579  20 0.66294-0.67893 0.65238-0.22635 0.47525 0.57106
  -1   2  14 3259.20 323.002   8 0.80558-0.82335 0.14047 0.28610 0.70442 0.34238
  -1   2  14 3013.84 562.925  18 0.73329-0.74877 0.54078-0.11238 0.53289 0.51415
   1   2 -14 2910.09 572.070  17-0.79449 0.80812 0.37372 0.05739-0.61176-0.43737
   1   2 -14 3065.49 573.294  16 0.82735-0.80874 0.23331 0.19512-0.36270-0.68440
   1   2 -13 13541.6 1178.65  16 0.85754-0.82584 0.20156 0.22685-0.32048-0.64938
  -1   2  13 14797.1 1183.16  18 0.74968-0.77849 0.54679-0.11843 0.49705 0.47273
  -1   2  13 14862.3 735.759   8 0.82201-0.85296 0.14350 0.28314 0.68308 0.28646
   1   2 -13 16636.5 1317.94  17-0.81197 0.83899 0.37504 0.05583-0.58404-0.38774
  -1   2  13 14600.6 737.111  20 0.69062-0.71992 0.64327-0.21720 0.44373 0.52534
   1   2 -12 11522.9 1051.55  16 0.88419-0.83939 0.16999 0.25839-0.27835-0.61428
  -1   2  12 12459.6 1024.57  18 0.76410-0.80625 0.55160-0.12328 0.46180 0.43071
  -1   2  12 12560.0 645.066  20 0.71533-0.75793 0.63337-0.20727 0.41311 0.47872
   1   2 -12 13072.8 1117.87  17-0.82713 0.86754 0.37583 0.05481-0.55789-0.33654
  -1   2  12 12656.1 627.165   8 0.83558-0.87970 0.14600 0.28071 0.66423 0.22805
  -1   2  11 17534.8 745.979   8 0.84622-0.90353 0.14796 0.27881 0.64855 0.16646
  -1   2  11 17194.6 773.969  20 0.73730-0.79320 0.62292-0.19678 0.38357 0.43102
  -1   2  11 18987.2 1225.93  18 0.77670-0.83219 0.55533-0.12705 0.42728 0.38796
   1   2 -11 19422.6 1310.35  17-0.84008 0.89387 0.37620 0.05421-0.53371-0.28337
   1   2 -11 16686.8 1223.01  16 0.90756-0.84966 0.13858 0.28978-0.23628-0.57911
   1   2 -10 20071.6 1294.16  17-0.85085 0.91804 0.37624 0.05394-0.51204-0.22770
   1   2 -10 21000.9 1327.20  16 0.92785-0.85684 0.10730 0.32103-0.19426-0.54390
  -1   2  10 22294.9 1301.76  18 0.78762-0.85644 0.55809-0.12984 0.39368 0.34430
  -1   2  10 21503.6 860.048  20 0.75668-0.82589 0.61217-0.18599 0.35534 0.38201
  -1   2   9 22045.6 750.704  19-0.42136 0.33771 0.89782-0.47003-0.19767 0.86134
  -1   2   9 21199.1 1218.14  18 0.79694-0.87910 0.55996-0.13176 0.36127 0.29944
   1   2  -9 20468.7 1238.33  17-0.85942 0.94000 0.37607 0.05387-0.49363-0.16876
   1   2  -9 20444.8 1262.09  16 0.94520-0.86110 0.07615 0.35216-0.15226-0.50866
   1   2  -8 6001.99 632.616  16 0.95973-0.86252 0.04509 0.38319-0.11027-0.47341
  -1   2   8 6261.09 602.768  18 0.80475-0.90024 0.56106-0.13290 0.33047 0.25298
   1   2  -8 5834.09 601.820  17-0.86562 0.95959 0.37583 0.05388-0.47957-0.10547
  -1   2   8 7102.22 352.279  19-0.33108 0.23427 0.91521-0.48735-0.28307 0.86915
   1   2  -7 182.970 211.246  16 0.97151-0.86121 0.01412 0.41413-0.06827-0.43817
  -1   2   7 253.344 155.494  18 0.81112-0.91995 0.56152-0.13339 0.30187 0.20431
   1   2  -7 662.638 225.648  17-0.86906 0.97642 0.37564 0.05383-0.47146-0.03623
   1   2  -6 33367.6 1395.32  17-0.86892 0.98967 0.37565 0.05359-0.47180 0.04145
  -1   2   6 32265.3 1041.60  19-0.12683 0.00369 0.89637-0.46838-0.44087 0.87175
  -1   2   6 33513.6 1387.53  18 0.81609-0.93826 0.56147-0.13339 0.27647 0.15244
  -1   2   5 47585.9 1399.85  19-0.01728-0.11902 0.85859-0.43054-0.50863 0.86193
  -1   2   5 45385.9 1669.30  18 0.81964-0.95515 0.56114-0.13309 0.25594 0.09571
   1   2  -5 44716.2 1667.63  17-0.86342 0.99756 0.37593 0.05308-0.48463 0.13164
  -1   2   4 60504.9 2017.83  18 0.82161-0.97045 0.56080-0.13280 0.24342 0.03096
   1   2  -4 61864.5 2021.65  17-0.84846 0.99599 0.37625 0.05252-0.51698 0.24133
  -1   2   4 65909.1 1818.77  19 0.09261-0.24208 0.80270-0.37457-0.56565 0.84135
  -1   2   3 25950.2 979.890   1 0.46763-0.62983 0.01179 0.41605 0.95069-0.75272
  -1   2   3 27252.0 858.171  19 0.19850-0.36114 0.73142-0.30323-0.60998 0.80808
  -1   2   3 26179.8 968.414  18 0.82128-0.98346 0.56087-0.13290 0.24557-0.04846
   1   2  -3 25736.7 974.423  17-0.81335 0.97427 0.37513 0.05340-0.58175 0.38345
  -1   2   2 48600.5 1438.55  18 0.81548-0.99099 0.56150-0.13357 0.27977-0.15993
  -1   2   2 45429.9 1493.67  16 0.02576-0.20278 0.57823-0.14962-0.79931 0.91928
   1   2  -2 47579.9 1453.22  17-0.72415 0.89846 0.36512 0.06318-0.70385 0.58289
  -1   2   2 50958.5 1544.49   1 0.27695-0.45233 0.04937 0.37836 0.99288-0.87219
  -1   2   1 54613.1 1568.07   1 0.01958-0.20815 0.09349 0.33412 0.98429-0.94089
  -1   2   1 50543.1 1366.42  18 0.78067-0.96953 0.55639-0.12850 0.41551-0.37294
  -1   2   1 50646.8 1610.48  16 0.27817-0.46829 0.52866-0.10003-0.74295 0.78568
  -1   2   0 56212.9 1659.84   1-0.26717 0.06541 0.13459 0.29291 0.89475-0.92864
  -1   2   0 52662.1 1781.97  16 0.44478-0.64800 0.47277-0.04411-0.67390 0.63939
  -1   2  -1 217846. 5730.51   1-0.51754 0.30259 0.16271 0.26467 0.73950-0.85067
  -1   2  -1 211055. 5938.40  16 0.55082-0.76715 0.42544 0.00324-0.61380 0.50206
  -1   2  -2 56480.4 1948.36  16 0.61748-0.84690 0.38990 0.03881-0.56807 0.37909
   1   2   2 56148.6 1840.88  18 0.56435-0.33537 0.27703 0.15096-0.66848 0.85814
  -1   2  -2 55590.1 1739.86   1-0.69633 0.46820 0.17655 0.25071 0.56665-0.75510
   1   2   3 38400.9 1417.17  18 0.64484-0.40252 0.34292 0.08511-0.56140 0.82833
  -1   2  -3 36522.3 1495.14  16 0.65864-0.90117 0.36526 0.06347-0.53613 0.26991
  -1   2  -3 38176.7 1330.18   1-0.81095 0.56964 0.18079 0.24636 0.40983-0.67557
  -1   2  -4 78861.4 2443.73   1-0.88266 0.62816 0.17994 0.24709 0.27697-0.62000
   1   2   4 78828.5 2563.15  18 0.70551-0.44986 0.39559 0.03247-0.45729 0.80148
  -1   2  -4 76364.5 2642.35  16 0.68287-0.93849 0.34966 0.07910-0.51582 0.17237
   1   2   5 102045. 3256.64  18 0.75028-0.48129 0.43724-0.00913-0.35882 0.78028
  -1   2  -5 97924.7 3284.79  16 0.69533-0.96405 0.34128 0.08750-0.50490 0.08420
  -1   2  -6 92590.8 3269.37  16 0.69919-0.98102 0.33863 0.09017-0.50144 0.00351
   1   2   6 101194. 3356.97  18 0.78266-0.50033 0.47004-0.04190-0.26674 0.76547
  -1   2  -7 61421.7 2417.16  16 0.69643-0.99135 0.34053 0.08830-0.50392-0.07125
   1   2   7 60019.2 2498.36  18 0.80542-0.50975 0.49583-0.06764-0.18078 0.75677
   1   2   8 709.668 355.953  18 0.82061-0.51161 0.51601-0.08779-0.10029 0.75355
  -1   2  -8 1023.71 319.381  16 0.68826-0.99629 0.34606 0.08280-0.51114-0.14127
  -1   2  -9 27409.5 1567.27  16 0.67545-0.99657 0.35453 0.07436-0.52217-0.20747
   1   2   9 24622.2 1640.36  18 0.82970-0.50737 0.53163-0.10337-0.02453 0.75505
  -1   2  -9 29036.4 987.003  22-0.31517-0.00488 0.93300-0.50558 0.12557-0.85330
  -1   2 -10 24220.1 902.830  22-0.35509 0.02206 0.92996-0.50282 0.04514-0.85012
   1   2  10 23531.2 1622.50  18 0.83373-0.49805 0.54345-0.11515 0.04724 0.76056
  -1   2 -10 22989.7 1463.70  16 0.65844-0.99267 0.36539 0.06352-0.53630-0.27059
   1   2  10 24664.5 964.341   8 0.98367-0.64978 0.17424 0.25251 0.21128 0.59546
  -1   2 -11 10949.4 1010.53  16 0.63747-0.98480 0.37821 0.05072-0.55294-0.33118
  -1   2 -11 11139.1 560.334  22-0.39073 0.04474 0.92084-0.49397-0.03177-0.85046
   1   2  11 12022.3 1154.39  18 0.83340-0.48439 0.55203-0.12369 0.11565 0.76941
   1   2  11 11707.3 615.429   8 0.97922-0.63214 0.17322 0.25347 0.27050 0.61350
  -1   2 -12 25859.1 1712.10  16 0.61261-0.97304 0.39266 0.03630-0.57165-0.38971
   1   2  12 31010.0 1941.58  18 0.82920-0.46685 0.55774-0.12936 0.18127 0.78106
  -1   2 -12 30300.4 1109.38  22-0.42263 0.06366 0.90640-0.47980-0.10560-0.85389
   1   2  12 28086.2 1151.02   8 0.97136-0.61111 0.17160 0.25503 0.32730 0.63395
   1   2  13 1973.54 269.663   8 0.96023-0.58680 0.16939 0.25717 0.38222 0.65630
  -1   2 -13 1594.26 222.376  22-0.45120 0.07925 0.88710-0.46077-0.17675-0.85999
   1   2  13 1601.54 451.551  18 0.82144-0.44575 0.56084-0.13242 0.24457 0.79503
  -1   2 -13 1578.23 483.593  16 0.58380-0.95733 0.40848 0.02051-0.59203-0.44657
  -1   2 -14 6840.13 470.803  22-0.47674 0.09182 0.86321-0.43717-0.24564-0.86835
   1   2  14 7201.01 510.339  20 0.79145-0.40328 0.58831-0.16246 0.29827 0.81766
   1   2  14 6717.38 511.067   8 0.94583-0.55922 0.16661 0.25988 0.43565 0.68013
  -1   2 -15 24702.3 1047.13  22-0.49950 0.10160 0.83482-0.40904-0.31265-0.87859
   1   2  15 23848.8 1103.76   8 0.92807-0.52828 0.16323 0.26320 0.48791 0.70513
   1   2  15 23635.5 1055.08  20 0.75841-0.35693 0.61113-0.18532 0.35272 0.84045
   1   2  16 8723.20 610.304   8 0.90672-0.49375 0.15921 0.26715 0.53928 0.73102
  -1   2 -16 8442.89 553.192  22-0.51960 0.10873 0.80179-0.37629-0.37816-0.89033
   1   2  16 8495.01 557.360  20 0.72004-0.30525 0.63127-0.20549 0.40698 0.86342
   1   2  17 1917.23 292.871   8 0.88142-0.45527 0.15449 0.27181 0.58998 0.75757
  -1   2 -17 2006.61 280.289  22-0.53711 0.11326 0.76380-0.33858-0.44253-0.90321
   1   2  17 2259.33 276.441  20 0.67548-0.24739 0.64849-0.22275 0.46131 0.88633
   1   2  18 323.661 127.477   8 0.85165-0.41232 0.14897 0.27727 0.64024 0.78457
  -1   2 -18 496.836 152.951  22-0.55197 0.11515 0.72026-0.29530-0.50614-0.91685
  -1   2 -19 1411.95 230.158  22-0.56400 0.11420 0.67015-0.24547-0.56943-0.93082
   1   2  19 1442.34 228.926   8 0.81660-0.36409 0.14250 0.28368 0.69028 0.81180
  -1   2 -19 1517.43 310.289  25-0.75413 0.29768 0.44061-0.00967-0.61244-0.89003
   1   2  20 15033.5 753.046   8 0.77506-0.30937 0.13487 0.29124 0.74035 0.83899
  -1   2 -20 14266.9 675.235  22-0.57280 0.11004 0.61179-0.18739-0.63297-0.94453
  -1   2 -20 13908.2 816.984  25-0.71756 0.24777 0.42847 0.00263-0.66699-0.91266
   1   2  21 2470.45 262.905   8 0.72501-0.24615 0.12572 0.30033 0.79079 0.86581
  -1   2 -21 2201.48 305.179  25-0.67388 0.19074 0.41282 0.01845-0.72185-0.93500
  -1   3  20 6465.58 445.831  20 0.43640-0.37265 0.67527-0.03624 0.66040 0.84922
   1   3 -20 5222.04 471.773  25-0.59207 0.52541 0.38115 0.26259-0.80316-0.70717
   1   3 -19 1853.59 314.092  25-0.63181 0.57849 0.39686 0.24671-0.76663-0.66651
  -1   3  19 1844.41 261.426  20 0.49119-0.44074 0.67628-0.03721 0.62484 0.80754
   1   3 -18 1172.77 269.906  25-0.66600 0.62603 0.40989 0.23351-0.73077-0.62518
  -1   3  18 1250.16 229.981  20 0.53858-0.50144 0.67422-0.03511 0.58996 0.76519
  -1   3  17 7761.22 570.196  20 0.58016-0.55632 0.66986-0.03071 0.55574 0.72216
   1   3 -17 7530.81 611.648  25-0.69574 0.66912 0.42079 0.22245-0.69560-0.58316
  -1   3  16 221.973 145.519  20 0.61694-0.60641 0.66369-0.02450 0.52223 0.67844
   1   3 -16 393.447 197.996  25-0.72177 0.70849 0.42991 0.21315-0.66117-0.54040
  -1   3  15 3696.72 395.054  20 0.64965-0.65242 0.65610-0.01687 0.48947 0.63396
   1   3 -15 3802.52 424.506  25-0.74460 0.74467 0.43754 0.20535-0.62757-0.49680
  -1   3  14 5625.70 477.678  20 0.67878-0.69486 0.64740-0.00813 0.45754 0.58865
   1   3 -14 5212.22 486.824  25-0.76462 0.77804 0.44388 0.19884-0.59493-0.45225
  -1   3  13 9037.57 592.302  20 0.70474-0.73412 0.63783 0.00148 0.42655 0.54241
  -1   3  13 8774.57 895.474  18 0.75074-0.77952 0.54716 0.09514 0.49459 0.47530
   1   3 -13 7942.19 920.090  17-0.79188 0.81824 0.37349 0.27161-0.61571-0.35672
  -1   3  12 6325.32 729.610  18 0.76554-0.80766 0.55206 0.09020 0.45804 0.43458
   1   3 -12 6836.36 823.129  17-0.80729 0.84704 0.37473 0.27014-0.59170-0.30338
   1   3 -12 4480.97 715.553  16 0.84427-0.79977 0.21597 0.42660-0.33966-0.55304
  -1   3  12 6817.15 495.151  20 0.72781-0.77049 0.62764 0.01170 0.39663 0.49509
  -1   3  11 3246.29 333.829  20 0.74821-0.80420 0.61706 0.02232 0.36795 0.44653
   1   3 -11 2400.93 468.758  16 0.86682-0.80922 0.19100 0.45154-0.30640-0.50906
  -1   3  11 3270.46 513.333  18 0.77841-0.83387 0.55580 0.08642 0.42228 0.39307
   1   3 -11 2157.87 507.892  17-0.82020 0.87334 0.37552 0.26912-0.57012-0.24762
   1   3 -10 409.493 243.859  16 0.88663-0.81593 0.16690 0.47562-0.27421-0.46401
  -1   3  10 523.711 157.822  20 0.76613-0.83542 0.60633 0.03310 0.34074 0.39651
  -1   3  10 496.202 184.824  18 0.78949-0.85828 0.55850 0.08368 0.38749 0.35060
   1   3 -10 337.750 207.283  17-0.83061 0.89714 0.37596 0.26844-0.55158-0.18881
  -1   3   9 1620.21 221.278  20 0.78169-0.86429 0.59571 0.04376 0.31527 0.34473
   1   3  -9 2189.45 438.029  16 0.90390-0.82009 0.14379 0.49870-0.24327-0.41771
  -1   3   9 1134.50 282.196  18 0.79889-0.88102 0.56028 0.08186 0.35392 0.30690
   1   3  -9 2329.73 411.457  17-0.83839 0.91831 0.37617 0.26800-0.53697-0.12607
  -1   3   8 27155.6 1013.47  20 0.79497-0.89088 0.58550 0.05401 0.29192 0.29084
  -1   3   8 28012.5 1391.37  18 0.80673-0.90220 0.56125 0.08085 0.32194 0.26161
   1   3  -8 26509.6 1430.09  17-0.84322 0.93653 0.37623 0.26770-0.52755-0.05814
   1   3  -8 24710.4 1476.66  16 0.91878-0.82187 0.12185 0.52062-0.21382-0.36993
   1   3  -7 4222.64 544.032  16 0.93141-0.82141 0.10130 0.54114-0.18618-0.32033
  -1   3   7 4306.23 465.972  18 0.81310-0.92190 0.56155 0.08052 0.29212 0.21416
  -1   3   7 3737.75 291.451  19-0.11766 0.00774 0.89391-0.25176-0.44697 0.95527
   1   3  -7 3343.89 448.605  17-0.84440 0.95110 0.37624 0.26745-0.52520 0.01686
  -1   3   6 41133.8 1358.37  19-0.01808-0.10500 0.85893-0.21672-0.50818 0.93888
  -1   3   6 44684.6 1617.93   1 0.53547-0.65782-0.00280 0.64488 0.92351-0.49337
  -1   3   6 42124.2 1685.97  18 0.81807-0.94020 0.56132 0.08070 0.26534 0.16367
   1   3  -6 43066.8 1723.08  17-0.84053 0.96062 0.37620 0.26726-0.53283 0.10183
   1   3  -6 42502.8 1886.84  16 0.94191-0.81881 0.08245 0.55996-0.16077-0.26850
  -1   3   5 39892.4 1424.18   1 0.45147-0.58700 0.01517 0.62680 0.95613-0.60327
   1   3  -5 35236.8 1640.82  16 0.95038-0.81418 0.06573 0.57667-0.13818-0.21385
  -1   3   5 39959.8 1499.72  18 0.82166-0.95713 0.56079 0.08119 0.24310 0.10865
  -1   3   5 36928.7 1238.53  19 0.07815-0.21440 0.81109-0.16881-0.55877 0.91189
   1   3  -5 36668.3 1480.56  17-0.82862 0.96210 0.37589 0.26734-0.55521 0.20156
  -1   3   4 3787.72 322.891   1 0.32901-0.47772 0.03957 0.60229 0.98586-0.71029
  -1   3   4 2688.11 252.530  19 0.16860-0.31801 0.75334-0.11100-0.59855 0.87407
  -1   3   4 3455.39 329.947  18 0.82382-0.97263 0.56027 0.08168 0.22810 0.04638
   1   3  -4 3679.68 448.965  16 0.95686-0.80755 0.05172 0.59064-0.11925-0.15555
   1   3  -3 21831.8 1079.05  16 0.96130-0.79890 0.04134 0.60100-0.10519-0.09237
   1   3  -2 4997.94 448.479  16 0.96349-0.78799 0.03594 0.60637-0.09788-0.02244
   1   3  -1 86273.0 2629.10  16 0.96274-0.77413 0.03782 0.60447-0.10042 0.05733
  -1   3   1 80641.4 2559.40  16 0.27389-0.46432 0.52984 0.11298-0.74436 0.78702
  -1   3   0 10434.3 657.528  16 0.41489-0.61841 0.48434 0.15850-0.68840 0.65382
   1   3   0 12073.1 623.393  16 0.95712-0.75542 0.05112 0.59114-0.11844 0.15259
   1   3   1 17162.6 836.563  18 0.55419-0.33851 0.26895 0.37294-0.68016 0.79266
  -1   3  -1 15691.5 880.111  16 0.50825-0.72488 0.44569 0.19718-0.63964 0.52783
  -1   3  -2 253504. 7370.33  16 0.57016-0.79989 0.41564 0.22725-0.60123 0.41218
   1   3   2 269471. 7234.48  18 0.62419-0.39517 0.32566 0.31627-0.59166 0.78142
   1   3   3 21102.7 1029.04  18 0.68121-0.43886 0.37409 0.26788-0.50215 0.76919
  -1   3  -3 18425.1 1075.24  16 0.61075-0.85358 0.39371 0.24920-0.57300 0.30671
  -1   3  -4 6007.73 623.114  16 0.63642-0.89235 0.37884 0.26410-0.55375 0.21023
   1   3   4 8800.61 668.154  18 0.72648-0.47080 0.41471 0.22729-0.41419 0.75850
  -1   3  -5 54580.5 2387.73  16 0.65122-0.92025 0.36987 0.27310-0.54212 0.12135
   1   3   5 67500.1 2419.71  18 0.76165-0.49263 0.44842 0.19363-0.32917 0.75074
   1   3   6 40559.1 1857.35  18 0.78832-0.50596 0.47616 0.16593-0.24765 0.74648
  -1   3  -6 35122.7 1776.43  16 0.65778-0.93991 0.36580 0.27719-0.53684 0.03883
  -1   3  -7 4437.84 605.826  16 0.65779-0.95302 0.36579 0.27723-0.53682-0.03842
   1   3   7 5573.67 707.106  18 0.80786-0.51216 0.49883 0.14329-0.16970 0.74580
   1   3   8 10243.7 999.363  18 0.82139-0.51236 0.51718 0.12499-0.09512 0.74849
  -1   3  -8 8896.87 886.621  16 0.65239-0.96072 0.36915 0.27389-0.54119-0.11129
   1   3   9 11272.9 1118.24  18 0.82978-0.50741 0.53180 0.11040-0.02360 0.75424
  -1   3  -9 12070.9 571.307  22-0.26076-0.05976 0.92708-0.28494 0.22723-0.95420
  -1   3  -9 11066.5 1028.44  16 0.64228-0.96371 0.37532 0.26775-0.54920-0.18052
   1   3  10 6494.59 876.391  18 0.83368-0.49797 0.54316 0.09908 0.04523 0.76267
  -1   3 -10 6765.88 421.666  22-0.30545-0.02805 0.93274-0.29087 0.14437-0.94859
  -1   3 -10 5764.94 784.707  16 0.62793-0.96246 0.38385 0.25924-0.56025-0.24671
  -1   3 -11 1325.58 463.768  16 0.60958-0.95721 0.39437 0.24875-0.57385-0.31034
   1   3  11 1317.12 480.217  18 0.83353-0.48449 0.55161 0.09067 0.11173 0.77344
  -1   3 -11 1447.34 206.533  22-0.34635-0.00012 0.93123-0.28963 0.06322-0.94469
  -1   3 -12 14929.4 719.925  22-0.38370 0.02426 0.92318-0.28187-0.01616-0.94256
   1   3  12 14913.2 734.048   8 0.95102-0.59080 0.16761 0.47274 0.41792 0.54316
  -1   3 -12 13400.4 1261.40  16 0.58734-0.94807 0.40659 0.23655-0.58960-0.37183
   1   3  13 42780.9 1578.05   8 0.93538-0.56199 0.16462 0.47566 0.46773 0.57061
  -1   3 -13 45850.2 1571.18  22-0.41771 0.04529 0.90907-0.26803-0.09384-0.94214
   1   3  14 34913.4 1359.41   8 0.91653-0.52996 0.16106 0.47916 0.51688 0.59872
  -1   3 -14 35271.8 1332.89  22-0.44857 0.06318 0.88917-0.24840-0.16997-0.94325
   1   3  15 3179.81 337.294   8 0.89414-0.49439 0.15686 0.48329 0.56560 0.62726
  -1   3 -15 3511.65 345.591  22-0.47645 0.07809 0.86353-0.22303-0.24482-0.94566
   1   3  15 4109.10 416.220  20 0.76681-0.36542 0.60589 0.03317 0.33966 0.85339
  -1   3 -16 2056.72 283.299  22-0.50144 0.09010 0.83201-0.19178-0.31867-0.94906
   1   3  16 2083.69 276.973   8 0.86777-0.45484 0.15195 0.48813 0.61407 0.65604
   1   3  16 2216.38 309.215  20 0.73201-0.31731 0.62559 0.01343 0.39090 0.87939
   1   3  17 18476.6 892.833  20 0.69150-0.26350 0.64294-0.00396 0.44268 0.90484
   1   3  17 16786.9 840.197   8 0.83677-0.41066 0.14622 0.49380 0.66251 0.68487
  -1   3 -17 18472.6 854.487  22-0.52354 0.09923 0.79414-0.15419-0.39194-0.95305
  -1   3 -18 2169.21 256.604  22-0.54268 0.10539 0.74905-0.10938-0.46513-0.95710
   1   3  18 1906.36 256.347  20 0.64407-0.20277 0.65755-0.01861 0.49527 0.92949
   1   3  18 1981.08 251.576   8 0.80016-0.36087 0.13948 0.50048 0.71114 0.71350
  -1   3 -19 519.064 153.683  22-0.55858 0.10832 0.69515-0.05575-0.53900-0.96048
   1   3  19 269.927 117.356  20 0.58775-0.13314 0.66877-0.02987 0.54909 0.95292
  -1   3 -19 495.547 197.272  25-0.74315 0.28619 0.43707 0.20748-0.62981-0.87313
  -1   3 -20 665.698 199.481  25-0.70307 0.23275 0.42340 0.22132-0.68629-0.89384
  -1   4  19 230.726 120.913  20 0.47896-0.42860 0.67636 0.17596 0.63320 0.79908
  -1   4  18 2325.50 286.889  20 0.52710-0.49005 0.67499 0.17737 0.59879 0.75625
  -1   4  17 415.915 157.814  20 0.56886-0.54511 0.67130 0.18110 0.56540 0.71240
  -1   4  16 656.166 195.991  20 0.60548-0.59504 0.66586 0.18657 0.53303 0.66753
  -1   4  15 5175.18 466.332  20 0.63778-0.64064 0.65911 0.19337 0.50171 0.62162
  -1   4  14 169.209 152.548  20 0.66634-0.68251 0.65136 0.20116 0.47152 0.57457
  -1   4  13 3873.46 396.140  20 0.69161-0.72108 0.64290 0.20965 0.44255 0.52629
  -1   4  12 8348.36 582.214  20 0.71389-0.75666 0.63400 0.21860 0.41497 0.47664
  -1   4  11 840.345 206.849  20 0.73343-0.78951 0.62489 0.22775 0.38895 0.42543
  -1   4  10 11337.6 653.050  20 0.75041-0.81980 0.61582 0.23685 0.36472 0.37242
   1   4 -10 10916.6 1086.40  16 0.82030-0.74991 0.24022 0.61648-0.37187-0.36643
   1   4  -9 17636.3 1350.07  16 0.83641-0.75292 0.22416 0.63252-0.35055-0.31051
  -1   4   9 16393.8 796.241  20 0.76495-0.84764 0.60708 0.24564 0.34258 0.31731
  -1   4   8 18115.7 817.148  20 0.77712-0.87312 0.59896 0.25379 0.32294 0.25972
   1   4  -8 17853.3 1316.48  16 0.84983-0.75323 0.21003 0.64662-0.33175-0.25206
  -1   4   7 13431.5 650.571  20 0.78692-0.89621 0.59182 0.26097 0.30627 0.19915
   1   4  -7 12306.4 1023.44  16 0.86054-0.75084 0.19819 0.65843-0.31600-0.19058
  -1   4   6 4196.21 319.681  20 0.79424-0.91684 0.58609 0.26674 0.29326 0.13492
  -1   4   6 3957.43 332.084  19 0.00974-0.13277 0.84651 0.00991-0.52367 0.95419
   1   4  -6 4135.53 572.902  16 0.86840-0.74561 0.18915 0.66744-0.30394-0.12540
  -1   4   5 12826.2 632.685  19 0.09310-0.22930 0.80241 0.05409-0.56588 0.91881
   1   4  -5 12045.5 923.050  16 0.87313-0.73723 0.18357 0.67300-0.29649-0.05561
   1   4  -4 2104.55 363.991  16 0.87412-0.72512 0.18238 0.67417-0.29490 0.02004
  -1   4   4 1787.30 243.721  19 0.16949-0.31885 0.75271 0.10385-0.59891 0.87424
  -1   4   3 6245.00 415.901  19 0.23820-0.40072 0.70002 0.15661-0.62374 0.82148
   1   4  -3 5948.57 571.424  16 0.87030-0.70820 0.18693 0.66959-0.30098 0.10335
   1   4   1 8482.75 616.764  18 0.65617-0.44046 0.35251 0.50332-0.54383 0.65644
  -1   4  -2 14610.1 983.185  16 0.46686-0.69690 0.46374 0.39333-0.66252 0.47340
   1   4   2 18617.5 984.862  18 0.70037-0.47132 0.39099 0.46488-0.46720 0.65707
   1   4   3 35608.4 1551.70  18 0.73693-0.49455 0.42448 0.43143-0.39085 0.65799
  -1   4  -3 29878.7 1576.73  16 0.51431-0.75745 0.44291 0.41419-0.63611 0.36975
  -1   4  -4 42935.0 2084.91  16 0.54634-0.80257 0.42765 0.42947-0.61664 0.27304
   1   4   4 54702.9 2138.15  18 0.76649-0.51078 0.45327 0.40267-0.31576 0.66017
   1   4   5 19280.5 1220.87  18 0.78979-0.52074 0.47778 0.37821-0.24247 0.66415
  -1   4  -5 16530.6 1191.25  16 0.56686-0.83620 0.41733 0.43981-0.60341 0.18258
  -1   4  -6 7976.02 833.139  16 0.57847-0.86091 0.41130 0.44588-0.59566 0.09758
   1   4   6 8487.31 864.264  18 0.80753-0.52514 0.49843 0.35760-0.17120 0.67014
  -1   4  -7-305.036 235.827  16 0.58292-0.87846 0.40894 0.44826-0.59263 0.01732
   1   4   7 80.6779 319.100  18 0.82036-0.52463 0.51563 0.34044-0.10195 0.67817
   1   4   8 488.963 343.596  18 0.82878-0.51972 0.52973 0.32637-0.03464 0.68811
  -1   4  -8 1517.67 407.840  16 0.58140-0.89003 0.40975 0.44747-0.59367-0.05888
  -1   4  -9 1749.80 222.761  22-0.23744-0.08355 0.92146-0.06460 0.26834-0.99455
  -1   4  -9 1178.00 400.641  16 0.57469-0.89643 0.41328 0.44397-0.59821-0.13158
   1   4   9 1868.98 504.580  18 0.83321-0.51081 0.54102 0.31512 0.03093 0.69981
  -1   4 -10 2542.23 275.820  22-0.28272-0.05124 0.93074-0.07416 0.18721-0.99066
   1   4  10 3026.12 615.207  18 0.83393-0.49820 0.54972 0.30647 0.09496 0.71305
  -1   4 -11 6532.78 450.605  22-0.32518-0.02175 0.93288-0.07656 0.10590-0.98661
  -1   4 -12 13836.9 706.974  22-0.36479 0.00488 0.92813-0.07209 0.02471-0.98267
  -1   4 -13 5629.93 430.777  22-0.40156 0.02867 0.91668-0.06091-0.05624-0.97898
   1   4  14 2614.08 364.927  20 0.78215-0.39416 0.59536 0.25699 0.31447 0.80123
  -1   4 -14 2727.18 299.858  22-0.43550 0.04964 0.89854-0.04305-0.13697-0.97549
   1   4  15 11410.5 708.999  20 0.75260-0.35129 0.61457 0.23774 0.36148 0.83146
  -1   4 -15 11326.6 630.646  22-0.46663 0.06780 0.87354-0.01832-0.21768-0.97204
  -1   4 -16 11039.9 605.699  22-0.49494 0.08313 0.84116 0.01378-0.29871-0.96826
   1   4  16 11647.3 694.119  20 0.71820-0.30359 0.63210 0.22017 0.40939 0.86079
   1   4  17 323.392 160.823  20 0.67805-0.25014 0.64764 0.20459 0.45838 0.88904
  -1   4 -17 539.174 148.365  22-0.52033 0.09554 0.80041 0.05425-0.38067-0.96355
   1   4  18 8505.83 523.723  20 0.63077-0.18955 0.66074 0.19145 0.50875 0.91591
  -1   4 -18 8007.76 569.293  25-0.74131 0.29717 0.43647 0.42152-0.63263-0.79358
  -1   5  18 549.050 140.441  20 0.47760-0.44064 0.67635 0.38925 0.63411 0.72082
  -1   5  17 340.861 138.275  20 0.52300-0.49934 0.67522 0.39042 0.60188 0.67581
  -1   5  16 247.955 137.695  20 0.56199-0.55163 0.67208 0.39360 0.57114 0.62931
  -1   5  15 214.471 132.268  20 0.59582-0.59877 0.66751 0.39821 0.54187 0.58135
  -1   5  14 91.9571 148.665  20 0.62533-0.64158 0.66195 0.40382 0.51411 0.53187
  -1   5  13 3895.74 392.083  20 0.65108-0.68064 0.65572 0.41008 0.48796 0.48078
  -1   5  12 1897.45 289.558  20 0.67347-0.71634 0.64913 0.41671 0.46357 0.42793
  -1   5  11 1738.53 278.233  20 0.69279-0.74896 0.64247 0.42341 0.44114 0.37312
  -1   5  10 35153.5 1379.91  20 0.70922-0.77869 0.63599 0.42993 0.42093 0.31609
  -1   5   9 46114.3 1651.14  20 0.72285-0.80562 0.62998 0.43598 0.40327 0.25651
  -1   5   8 30622.7 1200.76  20 0.73368-0.82976 0.62476 0.44124 0.38860 0.19395
  -1   5   7 12126.5 639.807  20 0.74162-0.85101 0.62066 0.44538 0.37746 0.12785
  -1   5   5 4337.33 372.713  19 0.05842-0.19457 0.82202 0.24870-0.54909 0.90184
  -1   5   4 3451.94 337.240  19 0.12671-0.27601 0.78166 0.28912-0.58109 0.85624
  -1   5   3 7627.99 509.361  19 0.18784-0.35031 0.73940 0.33145-0.60601 0.80356
  -1   5  -9 10000.8 583.088  22-0.24283-0.07862 0.92291 0.14867 0.25895-0.98440
  -1   5 -10 11273.2 626.310  22-0.28675-0.04768 0.93123 0.14007 0.17971-0.98241
  -1   5 -11 21757.6 941.251  22-0.32876-0.01864 0.93273 0.13830 0.09879-0.97874
  -1   5 -12 14803.7 732.317  22-0.36870 0.00832 0.92726 0.14350 0.01639-0.97359
  -1   5 -13 802.562 161.202  22-0.40643 0.03308 0.91456 0.15592-0.06744-0.96701
   1   5  13 906.857 237.764  20 0.77377-0.39917 0.60127 0.46436 0.32846 0.70990
  -1   5 -14 199.683 120.998  22-0.44187 0.05554 0.89416 0.17605-0.15290-0.95881
   1   5  14 341.399 176.453  20 0.74646-0.35855 0.61803 0.44756 0.37050 0.74510
   1   5  15 353.301 159.700  20 0.71470-0.31349 0.63364 0.43191 0.41392 0.77891
   1   5  16 518.098 168.610  20 0.67761-0.26309 0.64779 0.41773 0.45888 0.81119
   1   5  17 454.726 140.043  20 0.63386-0.20604 0.66003 0.40545 0.50566 0.84165
  -1   6  15 2288.41 249.568  20 0.51088-0.51391 0.67578 0.60319 0.61084 0.51226
  -1   6  14 1630.68 226.921  20 0.54414-0.56048 0.67379 0.60522 0.58559 0.46028
  -1   6  13 3540.13 337.823  20 0.57228-0.60192 0.67089 0.60816 0.56251 0.40612
  -1   6  12 3034.36 320.100  20 0.59597-0.63892 0.66749 0.61160 0.54174 0.34965
  -1   6  11 4913.64 407.324  20 0.61564-0.67189 0.66395 0.61518 0.52347 0.29068
  -1   6  10 236.180 133.629  20 0.63151-0.70107 0.66057 0.61859 0.50801 0.22891
  -1   6   3 2355.55 303.918  19 0.10743-0.26985 0.79377 0.49129-0.57249 0.76987
  -1   6   2 3814.57 380.875  19 0.15860-0.33419 0.76035 0.52478-0.59454 0.71432
  -1   6   1 2642.11 330.557  19 0.20343-0.39218 0.72766 0.55754-0.61177 0.65396
  -1   6  -8 332.693 159.931  22-0.23179-0.07717 0.91984 0.36673 0.27810-0.92554
  -1   6  -9 13001.0 664.371  22-0.27488-0.04705 0.92962 0.35668 0.20164-0.92633
   1   6  10 15656.4 828.632  20 0.78176-0.44716 0.59565 0.68335 0.31514 0.49139
  -1   6 -10 15518.5 731.304  22-0.31708-0.01782 0.93301 0.35302 0.12184-0.92378
  -1   6 -11 3520.37 308.072  22-0.35816 0.01028 0.92943 0.35632 0.03871-0.91790
   1   6  11 4047.14 386.964  20 0.76163-0.41372 0.60916 0.66980 0.34776 0.53601
   1   6  12 541.905 181.246  20 0.73814-0.37693 0.62248 0.65644 0.38238 0.57863
   1   6  13 646.554 168.650  20 0.71074-0.33623 0.63534 0.64354 0.41899 0.61926
   1   6  14 1804.03 232.001  20 0.67867-0.29085 0.64744 0.63141 0.45767 0.65782
  -1   7  -7 340.290 133.510  22-0.25344-0.04301 0.92550 0.57607 0.24029-0.80970
   2  -7 -11-77.1387 100.287   9-0.02495 0.28804-0.53052-0.95833-0.83770 0.06999
  -2  -7  11 100.654 77.1005  24 0.30120-0.55964-0.68614-0.80945 0.70272 0.07469
  -2  -7  10 280.479 112.563  24 0.30413-0.57576-0.68484-0.81089 0.70323-0.00302
   2  -7 -10 327.013 123.332   6-0.02332 0.29458-0.54567-0.95228-0.82919 0.12713
   2  -7 -10 152.748 110.949   9-0.02113 0.29735-0.53759-0.95148-0.83274 0.14150
   2  -7 -10 136.462 100.285   5 0.41687-0.14825-0.50819-0.98908-0.67003-0.03418
  -2  -7   9 1283.62 190.026  24 0.30069-0.58552-0.68637-0.80950 0.70263-0.07960
   2  -7  -9 1280.15 208.272   9-0.01496 0.30430-0.54892-0.94038-0.82457 0.20980
   2  -7  -9 1030.71 181.010   5 0.41680-0.13483-0.50852-0.98874-0.66986 0.04302
   2  -7  -9 1490.62 202.343   6-0.02369 0.30812-0.55800-0.93997-0.82119 0.19627
   2  -7  -8 1483.69 201.724   6-0.02420 0.32180-0.57493-0.92306-0.80979 0.26201
  -2  -7   8 1577.02 219.002  24 0.29104-0.58906-0.69061-0.80540 0.70088-0.15505
   2  -7  -8 1868.62 263.190   9-0.00662 0.30909-0.56404-0.92547-0.81325 0.27495
   2  -7  -8 1334.54 210.933   5 0.41557-0.12024-0.51432-0.98293-0.66686 0.11739
   2  -7  -7 1400.39 210.521   6-0.02483 0.33560-0.59593-0.90208-0.79492 0.32428
   2  -7  -7 1276.30 232.476   9 0.00375 0.31184-0.58253-0.90721-0.79872 0.33689
   2  -7  -7 1070.33 198.685   5 0.41321-0.10453-0.52507-0.97217-0.66118 0.18908
  -2  -7   7 863.662 166.578  24 0.27509-0.58630-0.69741-0.79874 0.69783-0.22919
   2  -7  -6 416.286 134.730   6-0.02556 0.34950-0.62051-0.87751-0.77644 0.38293
   2  -7  -6 353.784 152.695   9 0.01603 0.31268-0.60395-0.88601-0.78088 0.39553
   2  -7  -6 564.697 162.389   5 0.40971-0.08768-0.54037-0.95686-0.65284 0.25811
  -2  -7   6 248.908 109.071  24 0.25259-0.57700-0.70659-0.78969 0.69320-0.30175
  -2  -7   5 682.666 146.165  24 0.22312-0.56072-0.71791-0.77851 0.68657-0.37231
   2  -7  -5 244.251 146.515   9 0.03009 0.31175-0.62787-0.86231-0.75961 0.45072
   2  -7  -5 425.842 158.348   5 0.40500-0.06962-0.55983-0.93739-0.64176 0.32440
   2  -7  -5 346.020 133.543   6-0.02637 0.36348-0.64816-0.84988-0.75418 0.43780
   2  -7  -4 219.122 145.375   5 0.39896-0.05023-0.58310-0.91411-0.62781 0.38782
   2  -7  -4 171.162 109.032   6-0.02726 0.37754-0.67833-0.81973-0.72792 0.48868
   2  -7  -4 18.4085 138.232   9 0.04580 0.30916-0.65382-0.83658-0.73476 0.50235
   2  -7  -3 6460.31 483.810   5 0.39148-0.02939-0.60979-0.88741-0.61080 0.44819
   2  -7  -3 7097.30 511.794   9 0.06302 0.30507-0.68131-0.80932-0.70620 0.55026
   2  -7  -3 6473.68 439.996   6-0.02819 0.39164-0.71042-0.78765-0.69748 0.53538
   2  -7  -2 2476.44 285.737   6-0.02914 0.40576-0.74380-0.75429-0.66271 0.57773
   2  -7  -2 2928.82 354.162   9 0.08158 0.29964-0.70981-0.78103-0.67383 0.59436
   2  -7  -2 2714.71 324.949   5 0.38237-0.00693-0.63950-0.85770-0.59052 0.50527
   2  -7  -1 8592.50 561.605   5 0.37146 0.01733-0.67177-0.82541-0.56669 0.55881
   2  -7  -1 8601.42 567.539   9 0.10132 0.29302-0.73880-0.75227-0.63757 0.63457
   2  -7   0 11817.2 668.648   9 0.12205 0.28542-0.76773-0.72356-0.59739 0.67086
   2  -7   0 11176.9 640.883   5 0.35857 0.04357-0.70612-0.79106-0.53904 0.60854
  -2  -7   0 10356.0 606.955   5 0.26579-0.67134-0.87540-0.62269-0.35114 0.28126
  -2  -7  -1 3601.17 334.293   5 0.27412-0.69303-0.86427-0.63383-0.36745 0.22019
   2  -7   1 4148.38 374.246   5 0.34347 0.07203-0.74198-0.75518-0.50729 0.65416
   2  -7   1 4653.68 410.084   9 0.14356 0.27704-0.79605-0.69547-0.55330 0.70325
   2  -7   2 16034.7 791.706   5 0.32594 0.10291-0.77877-0.71838-0.47111 0.69536
  -2  -7  -2 17773.5 793.666   5 0.28050-0.71276-0.85532-0.64279-0.37998 0.15535
  -2  -7  -2 15931.2 752.375   6-0.02911-0.40206-0.74268-0.75591-0.66394 0.44104
   2  -7   2 17621.7 842.657   9 0.16565 0.26807-0.82321-0.66853-0.50536 0.73178
  -2  -7  -3 312.820 129.811   6-0.02841-0.41593-0.71817-0.78041-0.68971 0.38968
   2  -7   3 644.869 169.875   5 0.30574 0.13646-0.81579-0.68135-0.43017 0.73179
   2  -7   3 493.986 178.769   9 0.18811 0.25874-0.84869-0.64327-0.45365 0.75654
   2  -7   4 13551.3 685.207   5 0.28258 0.17297-0.85232-0.64482-0.38408 0.76306
  -2  -7  -4 13915.5 675.406   6-0.02776-0.42974-0.69573-0.80283-0.71176 0.33459
   2  -7   4 15243.5 764.958   9 0.21072 0.24925-0.87200-0.62018-0.39829 0.77765
   2  -7   5 7070.68 495.102   9 0.23330 0.23980-0.89266-0.59974-0.33941 0.79524
  -2  -7  -5 6317.51 415.151   6-0.02719-0.44349-0.67593-0.82262-0.73009 0.27579
  -2  -7  -6 1043.62 177.137   6-0.02670-0.45714-0.65933-0.83919-0.74470 0.21327
   2  -7   6 1055.89 210.087   9 0.25564 0.23059-0.91022-0.58241-0.27711 0.80942
  -2  -7  -7 1071.43 167.373   6-0.02633-0.47069-0.64654-0.85197-0.75553 0.14696
   2  -7   7 844.397 183.807   9 0.27756 0.22180-0.92422-0.56863-0.21150 0.82027
  -2  -7  -8 1475.65 181.939   6-0.02608-0.48411-0.63820-0.86029-0.76239 0.07668
   2  -7   8 1494.79 223.121   9 0.29889 0.21359-0.93422-0.55885-0.14259 0.82784
  -2  -7  -9 227.470 99.4751  15-0.42042-0.10351-0.50395-0.99224-0.81545 0.05276
   2  -6 -15 134.441 93.4492   6-0.01664 0.22218-0.32880-0.95501-0.93312-0.15465
  -2  -6  15 199.217 105.804  24 0.39246-0.59814-0.64139-0.63977 0.71551 0.37104
   2  -6 -14 131.697 111.947   5 0.44332-0.22787-0.33877-0.94460-0.74070-0.27297
   2  -6 -14 192.547 98.3184   6-0.01633 0.23504-0.31899-0.96484-0.93639-0.07425
  -2  -6  14 300.409 134.138  24 0.41767-0.63655-0.62745-0.65385 0.71779 0.29157
  -2  -6  13 2235.01 289.901  24 0.43581-0.66788-0.61698-0.66446 0.71908 0.21309
   2  -6 -13 1786.35 230.142   6-0.01624 0.24812-0.31607-0.96777-0.93734 0.00383
   2  -6 -13 1664.05 227.432   5 0.44531-0.21650-0.31910-0.96425-0.74698-0.18932
  -2  -6  12 753.284 189.693  24 0.44784-0.69311-0.60981-0.67176 0.71976 0.13522
   2  -6 -12 917.972 179.542   5 0.44642-0.20426-0.30701-0.97633-0.75065-0.10828
   2  -6 -12 945.377 178.448   6-0.01634 0.26139-0.31945-0.96442-0.93624 0.07987
   2  -6 -11 250.646 142.768   5 0.44689-0.19138-0.30161-0.98173-0.75225-0.02931
   2  -6 -11 162.263 114.791   6-0.01663 0.27485-0.32868-0.95520-0.93316 0.15393
  -2  -6  11 251.175 138.614  24 0.45433-0.71279-0.60588-0.67583 0.72007 0.05772
  -2  -6  10 2695.48 324.830  24 0.45557-0.72723-0.60512-0.67673 0.72013-0.01953
   2  -6 -10 2123.19 283.086   5 0.44683-0.17797-0.30232-0.98101-0.75204 0.04786
   2  -6 -10 2309.38 274.017   6-0.01710 0.28849-0.34347-0.94043-0.92803 0.22593
  -2  -6   9 453.210 166.105  24 0.45164-0.73650-0.60751-0.67448 0.71995-0.09654
   2  -6  -9 489.304 170.004   5 0.44627-0.16405-0.30875-0.97456-0.75013 0.12332
   2  -6  -9 447.114 167.669   6-0.01772 0.30229-0.36355-0.92037-0.92064 0.29567
   2  -6  -8 628.930 177.986   6-0.01850 0.31624-0.38864-0.89529-0.91071 0.36288
   2  -6  -8 452.762 168.531   5 0.44516-0.14959-0.32061-0.96269-0.74651 0.19706
  -2  -6   8 388.570 155.334  24 0.44249-0.74054-0.61302-0.66911 0.71947-0.17326
   2  -6  -7 1651.06 261.826   5 0.44344-0.13452-0.33766-0.94564-0.74106 0.26899
   2  -6  -7 1669.87 248.412   6-0.01943 0.33033-0.41843-0.86552-0.89789 0.42720
  -2  -6   7 1313.03 228.427  24 0.42791-0.73915-0.62158-0.66068 0.71856-0.24954
   2  -6  -6 1593.97 242.697   6-0.02048 0.34455-0.45254-0.83142-0.88177 0.48821
   2  -6  -6 1392.15 250.086   5 0.44099-0.11871-0.35967-0.92362-0.73362 0.33891
  -2  -6   6 1818.19 254.592  24 0.40757-0.73201-0.63312-0.64928 0.71695-0.32512
   2  -6  -5 1305.31 219.462   6-0.02164 0.35889-0.49051-0.79348-0.86192 0.54549
   2  -6  -5 1684.63 269.953   5 0.43764-0.10201-0.38640-0.89687-0.72393 0.40660
  -2  -6   5 1543.53 229.318  24 0.38104-0.71867-0.64747-0.63508 0.71429-0.39965
  -2  -6   4 5458.56 426.727  24 0.34777-0.69860-0.66438-0.61830 0.71010-0.47266
   2  -6  -4 5747.03 424.671   6-0.02290 0.37331-0.53175-0.75225-0.83790 0.59861
   2  -6  -4 6080.87 477.457   5 0.43321-0.08423-0.41758-0.86568-0.71170 0.47174
   2  -6  -4 6476.91 501.809   9-0.02534 0.37964-0.52979-0.74775-0.83821 0.60518
   2  -6  -3 266.189 164.682   5 0.42748-0.06515-0.45288-0.83038-0.69659 0.53400
   2  -6  -3 325.672 145.547   6-0.02422 0.38780-0.57558-0.70844-0.80934 0.64718
  -2  -6   3 296.234 127.484  24 0.30712-0.67115-0.68350-0.59932 0.70375-0.54350
  -2  -6   3 214.185 134.047   5 0.27285-0.63811-0.86601-0.41810-0.36495 0.52721
   2  -6  -3 177.577 162.698   9-0.00509 0.37252-0.56679-0.71097-0.81113 0.65457
  -2  -6   2 2428.92 267.498  24 0.25836-0.63558-0.70428-0.57867 0.69442-0.61136
  -2  -6   2 2229.85 291.263   5 0.28768-0.66629-0.84475-0.43937-0.39417 0.47906
   2  -6  -2 2555.93 278.576   6-0.02558 0.40233-0.62121-0.66283-0.77590 0.69088
   2  -6  -2 2163.31 315.060   9 0.01672 0.36384-0.60514-0.67285-0.77986 0.69977
   2  -6  -2 2123.66 299.769   5 0.42021-0.04453-0.49189-0.79135-0.67824 0.59302
   2  -6  -1 10045.7 572.237   6-0.02695 0.41687-0.66777-0.61629-0.73736 0.72947
  -2  -6   1 10361.0 585.719   6-0.02890-0.36262-0.73537-0.54922-0.67182 0.68028
   2  -6  -1 10375.0 641.912   9 0.03989 0.35379-0.64415-0.63405-0.74424 0.74063
   2  -6  -1 10034.3 617.375   5 0.41116-0.02212-0.53414-0.74909-0.65627 0.64842
  -2  -6   1 10179.4 601.468   5 0.30088-0.69283-0.82395-0.46019-0.42043 0.42794
   2  -6   0 15087.1 728.922   6-0.02830 0.43139-0.71432-0.56975-0.69359 0.76284
  -2  -6   0 15698.5 750.480   6-0.02780-0.37689-0.69718-0.58740-0.71037 0.64170
  -2  -6   0 15974.7 776.747   5 0.31242-0.71773-0.80412-0.48003-0.44364 0.37378
   2  -6   0 14699.8 778.221   5 0.40005 0.00234-0.57905-0.70417-0.63029 0.69982
   2  -6   0 16688.4 829.753   9 0.06418 0.34263-0.68313-0.59530-0.70422 0.77708
   2  -6   1 8379.62 542.975   5 0.38662 0.02911-0.62596-0.65726-0.59995 0.74685
   2  -6   1 7271.64 477.233   6-0.02960 0.44586-0.75992-0.52417-0.64463 0.79102
  -2  -6  -1 7039.09 470.025   6-0.02670-0.39116-0.65923-0.62532-0.74478 0.59898
  -2  -6  -1 7384.22 494.347   5 0.32231-0.74097-0.78582-0.49833-0.46370 0.31647
   2  -6   1 8047.79 563.142   9 0.08933 0.33061-0.72135-0.55730-0.65983 0.80915
  -2  -6  -2 4723.17 397.481  15-0.42376-0.00771-0.49015-0.79239-0.82309 0.60004
  -2  -6  -2 5771.94 424.549   5 0.33051-0.76252-0.76963-0.51453-0.48048 0.25588
   2  -6   2 4927.72 415.862   5 0.37063 0.05846-0.67411-0.60910-0.56488 0.78915
  -2  -6  -2 4132.15 358.947   6-0.02561-0.40542-0.62228-0.66226-0.77507 0.55212
   2  -6   2 4469.58 416.810   9 0.11506 0.31800-0.75815-0.52072-0.61118 0.83698
  -2  -6  -3 10363.2 585.956   6-0.02456-0.41964-0.58704-0.69748-0.80131 0.50124
  -2  -6  -3 10908.7 622.344  15-0.43277-0.01187-0.44980-0.83274-0.84391 0.54376
   2  -6   3 10772.3 663.441   9 0.14109 0.30510-0.79288-0.48622-0.55849 0.86076
   2  -6   3 10059.1 613.175   5 0.35182 0.09062-0.72267-0.56052-0.52478 0.82642
   2  -6   4 3751.49 356.693   5 0.32996 0.12583-0.77074-0.51244-0.47936 0.85837
  -2  -6  -4 3634.57 341.880   6-0.02357-0.43380-0.55419-0.73032-0.82369 0.44648
   2  -6   4 3764.25 393.944   9 0.16714 0.29217-0.82497-0.45435-0.50202 0.88076
  -2  -6  -4 4142.81 375.310  15-0.44004-0.01776-0.41303-0.86951-0.86097 0.48374
  -2  -6  -5 91.5720 107.136   6-0.02267-0.44787-0.52435-0.76014-0.84241 0.38806
  -2  -6  -5 130.916 124.144  15-0.44581-0.02517-0.38031-0.90222-0.87472 0.42039
   2  -6   5 146.625 127.184   5 0.30482 0.16432-0.81734-0.46583-0.42834 0.88473
   2  -6   5 91.4431 152.220   9 0.19296 0.27948-0.85390-0.42564-0.44206 0.89728
   2  -6   6 2141.08 263.128  24 0.77172-0.28862-0.32870-0.95380 0.66779-0.13792
  -2  -6  -6 2185.33 263.244   6-0.02187-0.46184-0.49810-0.78637-0.85769 0.32621
   2  -6   6 2523.40 288.008   5 0.27617 0.20633-0.86144-0.42172-0.37146 0.90522
   2  -6   6 2802.72 347.357   9 0.21830 0.26726-0.87924-0.40052-0.37895 0.91063
  -2  -6  -6 2648.93 307.056  15-0.45028-0.03387-0.35204-0.93049-0.88556 0.35414
   2  -6   7 2050.04 268.322  24 0.77692-0.28062-0.32209-0.96027 0.66529-0.05823
  -2  -6  -7 2054.60 254.497   6-0.02120-0.47568-0.47596-0.80849-0.86977 0.26115
   2  -6   7 2298.52 320.460   9 0.24296 0.25573-0.90063-0.37935-0.31298 0.92114
  -2  -6  -7 2135.92 286.858  15-0.45365-0.04367-0.32850-0.95402-0.89388 0.28536
   2  -6   8 1601.38 243.066  24 0.77794-0.26845-0.32079-0.96144 0.66478 0.01947
  -2  -6  -8 1446.52 218.112   6-0.02066-0.48939-0.45841-0.82603-0.87884 0.19308
   2  -6   8 1439.83 264.210   9 0.26675 0.24507-0.91775-0.36246-0.24445 0.92908
  -2  -6  -8 1501.74 236.761  15-0.45609-0.05440-0.30996-0.97256-0.89999 0.21438
   2  -6   9 2181.11 285.266  24 0.77514-0.25245-0.32438-0.95771 0.66616 0.09529
  -2  -6  -9 2278.00 258.839   6-0.02028-0.50295-0.44590-0.83852-0.88503 0.12215
   2  -6   9 2269.46 290.660   7 0.80199-0.28197-0.59718-0.68832 0.15248 0.61435
   2  -6   9 2135.81 308.528   9 0.28950 0.23544-0.93031-0.35013-0.17359 0.93469
  -2  -6  -9 1982.71 262.693  15-0.45773-0.06593-0.29662-0.98589-0.90415 0.14145
  -2  -6 -10 1670.97 216.434   6-0.02006-0.51633-0.43893-0.84547-0.88839 0.04837
   2  -6  10 1355.68 230.556  24 0.76863-0.23274-0.33259-0.94937 0.66924 0.16939
  -2  -6 -10 1492.52 221.872  15-0.45865-0.07818-0.28872-0.99379-0.90652 0.06673
  -2  -6 -11 804.793 175.277  15-0.45890-0.09110-0.28652-0.99598-0.90717-0.00972
  -2  -6 -11 656.190 145.151   6-0.02003-0.52953-0.43808-0.84630-0.88880-0.02836
   2  -6  11 748.664 177.435  24 0.75812-0.20904-0.34550-0.93631 0.67395 0.24188
   2  -6  12-20.4339 105.079  24 0.74378-0.18150-0.36250-0.91918 0.67987 0.31314
  -2  -6 -12-90.2517 95.6350  15-0.45846-0.10471-0.29039-0.99211-0.90602-0.08796
   2  -6  13 129.608 106.001  24 0.72448-0.14902-0.38431-0.89723 0.68700 0.38321
  -2  -6 -13 173.443 90.2006  15-0.45721-0.11913-0.30088-0.98161-0.90284-0.16823
  -2  -5  17 886.880 166.272  10 0.42743-0.60730-0.46534-0.60414 0.83795 0.40541
   2  -5 -17 476.698 131.191   6-0.01049 0.18982-0.13540-0.93432-0.97793-0.26416
   2  -5 -17 520.883 118.200   5 0.45268-0.27703-0.20933-0.86012-0.77549-0.47026
  -2  -5  17 666.944 148.186  24 0.44186-0.62119-0.61339-0.45361 0.71944 0.52188
  -2  -5  16-97.7206 106.875  24 0.47852-0.67104-0.59075-0.47639 0.72086 0.44327
  -2  -5  16 51.8664 80.7773  10 0.45812-0.65116-0.46294-0.60636 0.82718 0.33913
   2  -5 -16-10.0018 88.4964   5 0.45390-0.26490-0.16850-0.90094-0.78341-0.38497
  -2  -5  15 0.40678 103.540  24 0.50696-0.71268-0.57199-0.49529 0.72102 0.36591
   2  -5 -15 121.607 105.674   5 0.45429-0.25194-0.13786-0.93157-0.78843-0.30258
  -2  -5  15 49.7156 85.7865  10 0.48239-0.68859-0.46060-0.60851 0.81779 0.27147
   2  -5 -14 1897.94 261.828   5 0.45430-0.23860-0.11556-0.95386-0.79159-0.22205
  -2  -5  14 2239.45 285.326  10 0.50086-0.72022-0.45855-0.61038 0.81011 0.20209
  -2  -5  14 2108.28 291.053  24 0.52856-0.74747-0.55701-0.51040 0.72056 0.28919
   2  -5 -13 10599.1 634.258   5 0.45418-0.22513-0.10056-0.96885-0.79349-0.14278
  -2  -5  13 11184.2 671.425  10 0.51379-0.74632-0.45697-0.61177 0.80444 0.13071
  -2  -5  13 10890.5 685.613  24 0.54460-0.77670-0.54546-0.52209 0.71987 0.21268
  -2  -5  12 7599.53 563.626  24 0.55525-0.80055-0.53758-0.53012 0.71925 0.13612
   2  -5 -12 5634.46 465.621   5 0.45407-0.21166-0.09223-0.97717-0.79447-0.06443
   2  -5 -11 1505.13 252.202   5 0.45403-0.19828-0.09020-0.97919-0.79470 0.01317
  -2  -5  11 1795.07 293.801  24 0.56133-0.81982-0.53300-0.53483 0.71883 0.05934
   2  -5 -10 3543.25 349.021   6-0.01059 0.28212-0.13868-0.93116-0.97750 0.27535
  -2  -5  10 4199.57 419.923  24 0.56254-0.83423-0.53208-0.53589 0.71874-0.01776
   2  -5 -10 3006.06 341.771   5 0.45410-0.18499-0.09426-0.97512-0.79424 0.09008
   2  -5  -9 1774.17 259.985   6-0.01141 0.29610-0.16401-0.90585-0.97380 0.34879
   2  -5  -9 1697.08 271.982   5 0.45422-0.17176-0.10430-0.96507-0.79304 0.16625
  -2  -5   9 1777.61 281.676  24 0.55905-0.84393-0.53473-0.53338 0.71899-0.09520
   2  -5  -8 6486.02 460.094   6-0.01241 0.31028-0.19549-0.87439-0.96828 0.42040
   2  -5  -8 6493.76 483.451   5 0.45432-0.15851-0.12029-0.94907-0.79096 0.24154
   2  -5  -8 5976.80 394.064  15-0.43915 0.73598-0.41778-0.65005-0.85886 0.31112
  -2  -5   8 5768.86 471.448  24 0.55053-0.84861-0.54109-0.52715 0.71954-0.17294
   2  -5  -7 13644.0 690.791   6-0.01361 0.32465-0.23303-0.83687-0.96034 0.48960
   2  -5  -7 13356.4 721.293   5 0.45426-0.14510-0.14219-0.92715-0.78777 0.31572
   2  -5  -7 12998.4 622.489  15-0.43319 0.74318-0.44781-0.62003-0.84488 0.37422
  -2  -5   7 13440.5 730.817  24 0.53709-0.84836-0.55092-0.51747 0.72023-0.25083
  -2  -5   6 5531.21 432.894  24 0.51790-0.84236-0.56449-0.50403 0.72085-0.32864
   2  -5  -6 5494.79 408.071   6-0.01499 0.33919-0.27639-0.79352-0.94929 0.55568
   2  -5  -6 5753.00 441.724   5 0.45387-0.13135-0.16998-0.89936-0.78315 0.38847
   2  -5  -6 5143.04 360.904  15-0.42559 0.74876-0.48232-0.58552-0.82731 0.43375
   2  -5  -5 255.128 141.973   5 0.45290-0.11703-0.20358-0.86575-0.77670 0.45939
  -2  -5   5 110.807 123.332   5 0.26233-0.60063-0.87984-0.19031-0.34440 0.66142
   2  -5  -5 404.856 144.008   6-0.01652 0.35390-0.32519-0.74474-0.93434 0.61786
  -2  -5   5 299.967 122.705  24 0.49270-0.83036-0.58153-0.48713 0.72105-0.40603
   2  -5  -4 21999.8 890.985   6-0.01820 0.36874-0.37879-0.69116-0.91470 0.67536
  -2  -5   4 22007.8 946.727   5 0.28191-0.63357-0.85329-0.21687-0.38276 0.62241
   2  -5  -4 22138.2 952.080   5 0.45107-0.10185-0.24283-0.82649-0.76793 0.52800
  -2  -5   4 21147.1 927.609  24 0.46082-0.81167-0.60189-0.46691 0.72034-0.48251
  -2  -5   3 5949.26 408.768  23-0.90627 0.53984-0.35966-0.70732-0.37651 0.53718
  -2  -5   3 6694.75 427.628   6-0.02937-0.33568-0.75199-0.31858-0.65363 0.81632
  -2  -5   3 7533.35 481.184   5 0.29988-0.66489-0.82559-0.24458-0.41843 0.58071
  -2  -5   3 7774.11 484.799  24 0.42162-0.78567-0.62520-0.44373 0.71810-0.55746
   2  -5  -3 6439.42 417.853   6-0.01998 0.38370-0.43634-0.63363-0.88962 0.72742
   2  -5  -3 6437.92 462.559   5 0.44806-0.08549-0.28747-0.78184-0.75631 0.59375
  -2  -5   2 2504.49 273.257   5 0.31619-0.69455-0.79729-0.27288-0.45126 0.53617
  -2  -5   2 1937.92 229.661  23-0.92434 0.54480-0.31603-0.75113-0.37115 0.45463
  -2  -5   2 2179.68 241.171   6-0.02799-0.35023-0.70373-0.36683-0.70406 0.78961
  -2  -5   2 2393.18 260.983  24 0.37425-0.75150-0.65101-0.41806 0.71351-0.63006
   2  -5  -2 2310.35 265.426   5 0.44350-0.06757-0.33712-0.73218-0.74124 0.65605
   2  -5  -2 2119.95 230.378   6-0.02183 0.39872-0.49674-0.57325-0.85846 0.77339
  -2  -5   1 2339.44 271.697  23-0.93721 0.54456-0.28074-0.78658-0.36627 0.37256
  -2  -5   1 3064.72 277.524   6-0.02653-0.36486-0.65344-0.41709-0.74973 0.75814
   2  -5  -1 2753.80 268.958   6-0.02371 0.41377-0.55868-0.51132-0.82074 0.81281
  -2  -5   1 2738.59 277.413  24 0.31792-0.70836-0.67858-0.39064 0.70557-0.69931
  -2  -5   1 3088.39 296.192   5 0.33082-0.72254-0.76900-0.30119-0.48112 0.48866
   2  -5  -1 2513.90 279.980   5 0.43699-0.04771-0.39120-0.67808-0.72211 0.71429
   2  -5  -1 3001.57 313.161   9-0.01273 0.40575-0.55299-0.51236-0.82157 0.81734
  -2  -5   0 2406.88 254.476  15-0.43332 0.02846-0.44716-0.62171-0.84519 0.77631
  -2  -5   0 2057.81 238.573   6-0.02501-0.37955-0.60216-0.46836-0.79035 0.72163
  -2  -5   0 2317.78 257.870   5 0.34376-0.74883-0.74134-0.32886-0.50790 0.43806
   2  -5   0 2245.27 263.586   5 0.42815-0.02552-0.44901-0.62027-0.69832 0.76787
   2  -5   0 2012.03 268.080   9 0.01586 0.39029-0.60364-0.46192-0.78115 0.85338
  -2  -5   0 2505.94 276.356  23-0.94622 0.54045-0.25320-0.81430-0.36213 0.29123
  -2  -5   0 2575.06 259.014  24 0.25186-0.65549-0.70688-0.36247 0.69304-0.76398
   2  -5   0 2252.55 243.170   6-0.02556 0.42879-0.62074-0.44928-0.77626 0.84547
  -2  -5  -1 13528.6 660.048  15-0.44455 0.02652-0.38777-0.68110-0.87170 0.72573
  -2  -5  -1 13758.2 651.203   6-0.02348-0.39425-0.55095-0.51955-0.82579 0.67994
   2  -5   1 14061.7 655.571   6-0.02735 0.44374-0.68144-0.38860-0.72509 0.87142
  -2  -5  -1 14453.1 673.320   5 0.35500-0.77342-0.71499-0.35522-0.53148 0.38428
   2  -5   1 14311.0 689.708   5 0.41657-0.00059-0.50961-0.55966-0.66930 0.81623
  -2  -5  -1 13293.0 695.218  23-0.95230 0.53342-0.23288-0.83479-0.35890 0.21081
   2  -5   1 14572.1 729.959   9 0.04544 0.37384-0.65322-0.41257-0.73535 0.88406
  -2  -5  -2 375.027 146.122  23-0.95608 0.52409-0.21932-0.84852-0.35666 0.13138
   2  -5   2 228.445 122.350   6-0.02901 0.45858-0.73936-0.33070-0.66754 0.89101
   2  -5   2 305.902 130.258   5 0.40191 0.02742-0.57196-0.49730-0.63459 0.85888
  -2  -5  -2 287.618 127.761   6-0.02196-0.40894-0.50093-0.56955-0.85609 0.63310
  -2  -5  -2 225.943 115.564  15-0.45318 0.02198-0.33189-0.73698-0.89272 0.66966
  -2  -5  -2 366.051 126.315   5 0.36455-0.79632-0.69066-0.37956-0.55180 0.32722
   2  -5   2 217.042 162.894   9 0.07560 0.35680-0.70076-0.36526-0.68444 0.90962
  -2  -5  -3 2147.29 243.638   6-0.02050-0.42357-0.45315-0.61732-0.88147 0.58134
   2  -5   3 2668.03 284.163   5 0.38385 0.05884-0.63484-0.43440-0.59379 0.89546
  -2  -5  -3 2713.43 299.539  23-0.95800 0.51290-0.21215-0.85586-0.35545 0.05297
   2  -5   3 2055.87 288.756   9 0.10594 0.33958-0.74538-0.32085-0.62881 0.93046
  -2  -5  -3 2310.62 259.681  15-0.45959 0.01522-0.28042-0.78844-0.90894 0.60878
  -2  -5  -4 12598.0 680.430  23-0.95829 0.50008-0.21106-0.85712-0.35526-0.02440
   2  -5   4 12407.7 690.003   9 0.13606 0.32259-0.78638-0.28008-0.56895 0.94707
  -2  -5  -4 13058.6 633.027   6-0.01912-0.43812-0.40856-0.66190-0.90227 0.52501
   2  -5   4 11863.5 635.064   5 0.36214 0.09389-0.69697-0.37227-0.54666 0.92569
  -2  -5  -4 12812.9 651.682  15-0.46415 0.00661-0.23404-0.83482-0.92111 0.54386
   2  -5   4 11926.6 638.438  24 0.87371-0.41702-0.17224-0.89666 0.59731-0.22144
  -2  -5  -5 4555.48 378.055  15-0.46725-0.00346-0.19328-0.87558-0.92996 0.47562
   2  -5   5 4235.43 411.008   7 0.79872-0.33035-0.48326-0.58726-0.21803 0.67544
  -2  -5  -5 4667.01 358.500   6-0.01786-0.45255-0.36796-0.70247-0.91895 0.46455
   2  -5   5 4369.10 375.079  24 0.88049-0.41061-0.15893-0.90984 0.59031-0.13725
  -2  -5  -5 4486.97 402.455  23-0.95703 0.48571-0.21581-0.85255-0.35607-0.10079
   2  -5   5 4099.30 357.275   5 0.33660 0.13279-0.75697-0.31226-0.49304 0.94945
   2  -5   5 4499.98 412.143   9 0.16562 0.30616-0.82317-0.24351-0.50543 0.96002
   2  -5   6 951.846 222.436   7 0.80761-0.32633-0.50660-0.56422-0.16067 0.69523
  -2  -5  -6 741.954 184.469  23-0.95418 0.46975-0.22621-0.84231-0.35781-0.17624
   2  -5   6 1061.05 207.343  24 0.88390-0.40082-0.15204-0.91659 0.58662-0.05637
  -2  -5  -6 892.628 169.603   6-0.01674-0.46684-0.33203-0.73838-0.93202 0.40049
   2  -5   6 918.326 191.301   5 0.30709 0.17566-0.81348-0.25574-0.43289 0.96667
   2  -5   6 1159.71 251.651   9 0.19431 0.29060-0.85532-0.21158-0.43882 0.96989
  -2  -5  -6 833.383 197.533  15-0.46925-0.01463-0.15829-0.91056-0.93622 0.40478
  -2  -5  -7 9807.48 609.455  23-0.94957 0.45203-0.24219-0.82651-0.36040-0.25083
   2  -5   7 8946.00 645.296   7 0.81340-0.31922-0.52804-0.54307-0.10262 0.71433
   2  -5   7 8816.63 571.044  21 0.89019-0.39450-0.15590-0.91291 0.57268 0.03597
   2  -5   7 8719.82 603.632   9 0.22188 0.27615-0.88255-0.18457-0.36969 0.97722
  -2  -5  -7 9240.37 542.133   6-0.01577-0.48098-0.30128-0.76912-0.94200 0.33334
  -2  -5  -7 9816.29 579.712  15-0.47045-0.02660-0.12948-0.93937-0.94046 0.33194
   2  -5   7 9228.62 608.339  24 0.88451-0.38823-0.15079-0.91770 0.58595 0.02149
   2  -5   8 19856.7 969.053  21 0.88739-0.37863-0.16023-0.90858 0.57633 0.10950
  -2  -5  -8 21594.8 926.517   6-0.01498-0.49494-0.27608-0.79430-0.94937 0.26357
  -2  -5  -8 22721.9 981.372  15-0.47113-0.03909-0.10639-0.96246-0.94328 0.25766
   2  -5   8 21364.6 1072.17   7 0.81607-0.30898-0.54753-0.52388-0.04400 0.73286
   2  -5   8 22213.9 1041.06   9 0.24813 0.26302-0.90466-0.16268-0.29852 0.98253
  -2  -5  -8 22666.9 1004.65  23-0.94289 0.43223-0.26373-0.80514-0.36375-0.32467
   2  -5   8 20630.7 1010.24  24 0.88265-0.37318-0.15458-0.91377 0.58799 0.09665
  -2  -5  -9 9609.76 607.162  23-0.93366 0.40989-0.29091-0.77813-0.36773-0.39788
   2  -5   9 9122.58 660.549   7 0.81557-0.29557-0.56501-0.50670 0.01510 0.75091
   2  -5   9 8927.68 603.988  21 0.88193-0.36010-0.16849-0.90031 0.58325 0.17976
   2  -5   9 9078.76 635.464  24 0.87847-0.35581-0.16296-0.90525 0.59244 0.16938
  -2  -5  -9 9609.94 562.274   6-0.01436-0.50873-0.25674-0.81363-0.95455 0.19162
   2  -5   9 8690.89 622.197   9 0.27293 0.25135-0.92156-0.14601-0.22574 0.98622
  -2  -5  -9 9727.85 594.117  15-0.47146-0.05193-0.08925-0.97959-0.94504 0.18233
  -2  -5 -10 5735.28 448.101  23-0.92123 0.38435-0.32398-0.74523-0.37219-0.47061
   2  -5  10 5694.27 478.065  21 0.87387-0.33897-0.18028-0.88853 0.59299 0.24721
  -2  -5 -10 6016.67 430.435   6-0.01394-0.52232-0.24348-0.82687-0.95787 0.11780
   2  -5  10 5510.20 509.870   7 0.81183-0.27892-0.58041-0.49159 0.07466 0.76851
   2  -5  10 5241.52 481.108   9 0.29617 0.24124-0.93317-0.13462-0.15169 0.98865
  -2  -5 -10 6322.16 462.350  15-0.47160-0.06496-0.07816-0.99067-0.94602 0.10622
   2  -5  10 4710.68 464.160  24 0.87196-0.33610-0.17560-0.89247 0.59905 0.23996
   2  -5  11 1746.68 271.354  21 0.86311-0.31514-0.19529-0.87351 0.60519 0.31219
  -2  -5 -11 1788.92 239.242   6-0.01372-0.53571-0.23654-0.83379-0.95953 0.04232
   2  -5  11 1683.34 290.479   7 0.80474-0.25892-0.59369-0.47861 0.13468 0.78564
   2  -5  11 1595.25 270.532  24 0.86296-0.31391-0.19229-0.87564 0.60757 0.30863
  -2  -5 -11 1713.94 251.464  23-0.90464 0.35465-0.36334-0.70605-0.37693-0.54307
   2  -5  11 1622.63 272.222  13 0.88186-0.33533-0.45433-0.61447 0.27129 0.64903
  -2  -5 -11 1839.79 261.077  15-0.47165-0.07808-0.07293-0.99590-0.94645 0.02955
  -2  -5 -12 8010.73 491.509   6-0.01371-0.54889-0.23620-0.83411-0.95960-0.03474
   2  -5  12 7975.97 566.844  21 0.84943-0.28840-0.21336-0.85544 0.61954 0.37502
   2  -5  12 8325.72 592.360  24 0.85122-0.28898-0.21292-0.85487 0.61777 0.37563
   2  -5  12 8182.53 587.336  13 0.86682-0.30701-0.46585-0.60330 0.32184 0.67539
  -2  -5 -12 8127.00 527.761  15-0.47165-0.09126-0.07362-0.99520-0.94639-0.04760
   2  -5  13 3940.70 386.508  13 0.84821-0.27511-0.47620-0.59327 0.37321 0.70094
  -2  -5 -13 2869.95 281.968   6-0.01392-0.56185-0.24290-0.82739-0.95801-0.11347
   2  -5  13 3446.23 367.722  24 0.83632-0.26088-0.23749-0.83017 0.62943 0.44116
   2  -5  13 3192.33 352.810  21 0.83248-0.25837-0.23439-0.83440 0.63578 0.43596
  -2  -5 -13 3054.89 309.151  15-0.47158-0.10449-0.08038-0.98844-0.94584-0.12525
   2  -5  14 353.784 154.267  24 0.81765-0.22902-0.26613-0.80139 0.64233 0.50545
   2  -5  14 249.535 150.901  13 0.82554-0.23915-0.48526-0.58455 0.42553 0.72553
   2  -5  14 40.4006 128.267  21 0.81172-0.22454-0.25840-0.81039 0.65369 0.49523
  -2  -5 -14 161.634 109.864  15-0.47139-0.11785-0.09345-0.97537-0.94463-0.20354
   2  -5  15 1342.56 222.722  24 0.79431-0.19248-0.29917-0.76821 0.65625 0.56872
   2  -5  15 1251.99 215.053  21 0.78637-0.18613-0.28553-0.78325 0.67308 0.55303
  -2  -5 -15 1120.58 180.732  15-0.47095-0.13146-0.11344-0.95537-0.94247-0.28279
   2  -5  15 1424.15 217.587  13 0.79811-0.19843-0.49282-0.57733 0.47906 0.74892
   2  -5  16 148.018 117.803  24 0.76492-0.14990-0.33719-0.73005 0.67094 0.63123
  -2  -5 -16 223.942 104.309  15-0.47002-0.14557-0.14113-0.92768-0.93884-0.36352
  -2  -4  19 8.56982 71.2119  12 0.38965-0.54120-0.22375-0.63242 0.94709 0.45262
  -2  -4  19 205.133 106.072  10 0.45975-0.61346-0.46280-0.39374 0.82657 0.57038
   2  -4 -18-20.2930 94.1476   5 0.45209-0.28955-0.02722-0.82829-0.80015-0.52295
  -2  -4  18 212.035 110.953  12 0.42577-0.59066-0.21740-0.63879 0.93850 0.38385
  -2  -4  18 161.408 103.206  10 0.49895-0.66581-0.45878-0.39757 0.81093 0.50897
  -2  -4  17 1007.44 208.659  12 0.45440-0.63263-0.21204-0.64418 0.93050 0.31450
  -2  -4  17 1319.68 237.923  10 0.53180-0.71183-0.45457-0.40159 0.79614 0.44671
   2  -4 -17 1090.36 194.188   5 0.44956-0.27367 0.01836-0.87387-0.80210-0.44363
  -2  -4  17 809.959 169.754  24 0.52141-0.70076-0.56204-0.29108 0.72077 0.52093
  -2  -4  16 66.6889 88.2204  12 0.47659-0.66816-0.20767-0.64857 0.92354 0.24410
  -2  -4  16 107.321 105.575  10 0.55928-0.75247-0.45042-0.40556 0.78252 0.38327
  -2  -4  16 125.563 136.245  24 0.55605-0.74860-0.53698-0.31628 0.71919 0.44532
  -2  -4  15 1924.85 275.369  24 0.58333-0.78907-0.51595-0.33745 0.71692 0.37040
  -2  -4  15 1451.53 254.733  12 0.49289-0.69780-0.20434-0.65192 0.91799 0.17229
  -2  -4  15 1574.25 268.572  10 0.58197-0.78832-0.44653-0.40926 0.77036 0.31839
  -2  -4  14 16826.1 864.275  24 0.60423-0.82316-0.49899-0.35454 0.71451 0.29561
  -2  -4  14 17907.3 908.389  12 0.50350-0.72175-0.20211-0.65417 0.91417 0.09876
  -2  -4  14 16083.2 891.535  10 0.60020-0.81972-0.44308-0.41252 0.75994 0.25175
  -2  -4  13 7377.45 545.936  12 0.50834-0.73992-0.20108-0.65523 0.91238 0.02320
  -2  -4  13 7438.05 547.613  24 0.61983-0.85196-0.48584-0.36783 0.71232 0.22062
  -2  -4  13 7182.90 556.783  10 0.61412-0.84680-0.44025-0.41517 0.75158 0.18306
  -2  -4  12 35139.3 1403.54  24 0.63068-0.87601-0.47642-0.37739 0.71058 0.14517
  -2  -4  12 34909.3 1378.59  12 0.50706-0.75198-0.20136-0.65498 0.91286-0.05464
  -2  -4  12 35327.3 1429.81  10 0.62368-0.86952-0.43819-0.41704 0.74563 0.11196
  -2  -4  11 23031.0 1039.42  24 0.63693-0.89545-0.47090-0.38305 0.70949 0.06906
  -2  -4  11 21941.7 1026.60  10 0.62866-0.88767-0.43709-0.41797 0.74245 0.03808
  -2  -4  10 5509.22 447.218  24 0.63865-0.91037-0.46936-0.38473 0.70918-0.00782
  -2  -4  10 4897.45 413.971  10 0.62862-0.90079-0.43710-0.41777 0.74248-0.03900
  -2  -4   9 3516.81 330.343  10 0.62284-0.90817-0.43838-0.41631 0.74616-0.11973
  -2  -4   9 4226.40 651.227   2 0.64656-0.93174-0.51376-0.34233 0.66643-0.04036
  -2  -4   9 4486.79 387.710  24 0.63585-0.92076-0.47185-0.38238 0.70968-0.08551
  -2  -4   8 8756.06 521.265  10 0.61022-0.90871-0.44106-0.41344 0.75396-0.20458
  -2  -4   8 11121.9 992.896   2 0.64107-0.93945-0.51593-0.34014 0.66970-0.12085
  -2  -4   8 10454.0 596.761  24 0.62822-0.92632-0.47858-0.37579 0.71099-0.16401
  -2  -4   7 1088.07 298.833   2 0.62929-0.94087-0.52044-0.33560 0.67653-0.20489
  -2  -4   7 591.261 148.928  24 0.61534-0.92664-0.48967-0.36483 0.71299-0.24320
  -2  -4   6 26540.4 983.757   4-0.85638 0.52871-0.01072-0.84505 0.36339 0.02997
  -2  -4   6 25106.0 1004.16  24 0.59679-0.92128-0.50512-0.34952 0.71544-0.32284
  -2  -4   6 25586.3 1464.98   2 0.60993-0.93472-0.52747-0.32855 0.68723-0.29280
   2  -4  -6 23910.8 875.035  15-0.45183 0.77526-0.34151-0.51266-0.88936 0.49579
  -2  -4   5 10710.2 547.910   4-0.85653 0.51573-0.01158-0.84443 0.36309-0.04714
   2  -4  -5 9748.93 491.079   6-0.01076 0.34827-0.14392-0.71196-0.97679 0.66027
  -2  -4   5 9703.92 534.189   5 0.27017-0.60823-0.86963 0.01343-0.35971 0.67676
  -2  -4   5 11071.2 864.271   2 0.58113-0.91912-0.53710-0.31889 0.70201-0.38479
   2  -4  -5 10452.8 548.447   5 0.45090-0.11479-0.00368-0.85170-0.80136 0.48409
  -2  -4   5 9599.43 534.289  24 0.57197-0.90966-0.52485-0.32993 0.71798-0.40258
   2  -4  -5 9069.83 449.037  15-0.44331 0.77991-0.39497-0.45920-0.86872 0.55224
  -2  -4   4 5819.53 386.800   5 0.29213-0.64354-0.83795-0.01826-0.40299 0.64267
   2  -4  -4 5454.59 340.237   6-0.01295 0.36363-0.21218-0.64372-0.96494 0.72555
   2  -4  -4 5168.11 316.601  15-0.43222 0.78199-0.45242-0.40175-0.84262 0.60324
  -2  -4   4 6501.29 621.660   2 0.54024-0.89142-0.54919-0.30677 0.72082-0.48081
   2  -4  -4 5755.42 387.246   5 0.45304-0.10357-0.05098-0.80439-0.79847 0.55856
  -2  -4   4 6454.47 407.577  24 0.53986-0.89075-0.54891-0.30600 0.72011-0.48189
  -2  -4   3 4249.34 290.477   6-0.02821-0.33670-0.71127-0.14524-0.69663 0.85927
   2  -4  -3 3891.09 276.570   6-0.01533 0.37918-0.28720-0.56871-0.94621 0.78396
  -2  -4   3 4051.71 313.302   5 0.31248-0.67725-0.80401-0.05221-0.44376 0.60607
  -2  -4   3 3963.79 316.520  24 0.49964-0.86371-0.57692-0.27813 0.72106-0.56004
   2  -4  -3 3902.14 305.455   5 0.45424-0.09142-0.10594-0.74942-0.79283 0.63030
  -2  -4   3 3940.13 279.254  23-0.96745 0.60147-0.17306-0.68060-0.34851 0.50966
  -2  -4   2 24696.5 915.130   5 0.33112-0.70924-0.76838-0.08785-0.48175 0.56668
  -2  -4   2 23730.4 864.767   6-0.02638-0.35170-0.64851-0.20799-0.75388 0.83938
   2  -4  -2 24449.7 864.722   6-0.01784 0.39486-0.36736-0.48857-0.91918 0.83407
  -2  -4   2 25105.0 933.481  24 0.45064-0.82791-0.60812-0.24707 0.71990-0.63607
  -2  -4   2 22726.4 850.035  15-0.42778 0.04953-0.47273-0.38248-0.83236 0.91765
  -2  -4   2 23729.3 881.783  23-0.97685 0.59777-0.12434-0.72949-0.33913 0.42308
   2  -4  -2 23441.4 904.567   5 0.45390-0.07773-0.16827-0.68708-0.78345 0.69829
  -2  -4   1 26186.2 938.063   5 0.34796-0.73944-0.73175-0.12449-0.51668 0.52425
  -2  -4   1 23820.3 916.937  23-0.98242 0.59023-0.08624-0.76776-0.33123 0.33799
   2  -4  -1 25834.8 898.585   6-0.02042 0.41061-0.45046-0.40548-0.88280 0.87482
  -2  -4   1 25614.2 901.969   6-0.02441-0.36685-0.58190-0.27458-0.80494 0.81331
  -2  -4   1 26625.9 968.656  24 0.39191-0.78237-0.64168-0.21365 0.71545-0.70881
   2  -4  -1 25368.9 934.574   5 0.45137-0.06185-0.23738-0.61796-0.76923 0.76144
  -2  -4   1 23993.4 892.969  15-0.44432 0.05290-0.38912-0.46608-0.87115 0.87935
   2  -4   0 2192.80 214.028   6-0.02296 0.42632-0.53395-0.32201-0.83655 0.90570
  -2  -4   0 2022.91 209.426   6-0.02233-0.38209-0.51309-0.34338-0.84910 0.78033
  -2  -4   0 2114.42 218.610  23-0.98559 0.58028-0.05767-0.79650-0.32498 0.25455
  -2  -4   0 2094.11 212.317  15-0.45639 0.05179-0.30758-0.54762-0.90074 0.83186
  -2  -4   0 2099.66 212.109  24 0.32262-0.72628-0.67641-0.17907 0.70633-0.77688
  -2  -4   0 2128.32 211.726   5 0.36293-0.76776-0.69491-0.16134-0.54834 0.47854
   2  -4   0 2239.02 225.744   5 0.44594-0.04307-0.31228-0.54305-0.74907 0.81865
   2  -4   0 2964.88 282.950   9-0.02342 0.42891-0.53335-0.31935-0.83572 0.90734
  -2  -4  -1 17371.2 751.925  23-0.98728 0.56886-0.03771-0.81663-0.32046 0.17284
  -2  -4  -1 17452.6 711.533  15-0.46447 0.04671-0.23029-0.62491-0.92199 0.77601
   2  -4   1 18728.6 788.362   9 0.01207 0.40654-0.59709-0.25584-0.78672 0.93481
  -2  -4  -1 18803.0 720.555   6-0.02021-0.39738-0.44394-0.41251-0.88599 0.74008
  -2  -4  -1 19547.5 736.587   5 0.37599-0.79417-0.65876-0.19750-0.57653 0.42935
   2  -4   1 19545.2 752.156   5 0.43694-0.02071-0.39159-0.46373-0.72196 0.86891
  -2  -4  -1 19908.6 759.608  24 0.24227-0.65912-0.71065-0.14496 0.69095-0.83869
   2  -4   1 17353.4 701.556   6-0.02540 0.44193-0.61513-0.24086-0.78059 0.92688
   2  -4   2 14560.6 1019.04   2 0.98925-0.55852-0.07466-0.78142 0.04520 0.17859
   2  -4   2 16057.7 641.821   6-0.02764 0.45734-0.69148-0.16452-0.71577 0.93920
  -2  -4  -2 16163.0 655.731   6-0.01812-0.41264-0.37638-0.48005-0.91566 0.69262
   2  -4   2 15004.4 660.330   5 0.42375 0.00582-0.47356-0.38175-0.68709 0.91141
   2  -4   2 16371.6 717.383   9 0.04805 0.38368-0.65747-0.19568-0.73111 0.95567
  -2  -4  -2 15722.2 693.347  23-0.98810 0.55657-0.02568-0.82883-0.31766 0.09286
  -2  -4  -2 15558.7 656.624  15-0.46921 0.03828-0.15906-0.69613-0.93609 0.71302
  -2  -4  -3 18965.1 747.090  15-0.47136 0.02726-0.09503-0.76016-0.94448 0.64431
  -2  -4  -3 17881.1 768.457  23-0.98838 0.54373-0.02102-0.83367-0.31657 0.01457
  -2  -4  -3 18675.7 724.077   6-0.01611-0.42782-0.31221-0.54420-0.93858 0.63841
   2  -4   3 19532.0 747.370   5 0.40591 0.03702-0.55616-0.29914-0.64389 0.94558
   2  -4   3 17023.9 767.476   9 0.08387 0.36099-0.71324-0.14013-0.66972 0.97076
  -2  -4  -4 2093.67 238.673  23-0.98826 0.53051-0.02297-0.83189-0.31703-0.06216
   2  -4   4 1712.08 368.418   2 0.99094-0.53381-0.10501-0.75111 0.08677 0.29144
  -2  -4  -4 1529.75 180.515   6-0.01424-0.44286-0.25295-0.60345-0.95552 0.57821
   2  -4   4 1725.64 222.991   9 0.11894 0.33904-0.76350-0.09010-0.60355 0.98105
   2  -4   4 1532.25 201.059   5 0.38310 0.07318-0.63720-0.21809-0.59214 0.97121
  -2  -4  -4 1676.15 204.589  15-0.47164 0.01437-0.03891-0.81627-0.94857 0.57131
   2  -4   5 7310.78 465.643  21 0.96471-0.49518 0.00575-0.86081 0.42283 0.03147
  -2  -4  -5 7776.01 475.248  23-0.98773 0.51686-0.03143-0.82360-0.31900-0.13737
   2  -4   5 6523.58 738.416   2 0.99067-0.52033-0.12348-0.73267 0.11213 0.34330
  -2  -4  -5 7270.77 439.551  15-0.47070 0.00026 0.00920-0.86438-0.94968 0.49533
  -2  -4  -5 6853.15 402.970   6-0.01255-0.45773-0.19976-0.65662-0.96746 0.51301
   2  -4   5 7493.54 423.839   5 0.35522 0.11442-0.71445-0.14083-0.53194 0.98838
   2  -4   5 6841.13 458.276   9 0.15278 0.31833-0.80763-0.04619-0.53362 0.98759
  -2  -4  -6 626.903 157.045   3-0.99219 0.51001-0.06793-0.78426-0.26901-0.26033
   2  -4   6 744.268 178.461  21 0.96340-0.48081 0.00126-0.85631 0.42734 0.10414
   2  -4   6 756.140 269.864   2 0.98921-0.50567-0.14361-0.71256 0.13985 0.39279
  -2  -4  -6 584.606 156.267  23-0.98662 0.50265-0.04606-0.80914-0.32237-0.21120
   2  -4   6 554.213 158.107   9 0.18503 0.29921-0.84533-0.00871-0.46092 0.99137
  -2  -4  -6 619.141 145.201   6-0.01107-0.47238-0.15340-0.70296-0.97543 0.44385
  -2  -4  -6 676.065 160.970  15-0.46909-0.01452 0.04922-0.90440-0.94893 0.41749
   2  -4   7 806.984 205.439   7 0.80113-0.30696-0.48903-0.36828-0.20434 0.81523
   2  -4   7 884.042 188.691  21 0.96076-0.46509-0.00741-0.84764 0.43599 0.17268
   2  -4   7 162.734 213.778   2 0.98630-0.48956-0.16514-0.69105 0.16956 0.44030
   2  -4   7 512.188 158.672   9 0.21543 0.28194-0.87653 0.02227-0.38633 0.99325
  -2  -4  -7 739.718 168.251  23-0.98469 0.48760-0.06664-0.78874-0.32697-0.28379
  -2  -4  -7 554.107 152.300  15-0.46725-0.02954 0.08144-0.93661-0.94722 0.33868
   2  -4   8 1140.31 318.396   2 0.98166-0.47172-0.18786-0.66836 0.20098 0.48608
   2  -4   8 762.177 211.294   7 0.81012-0.30305-0.51479-0.34282-0.13918 0.82723
   2  -4   8 1042.81 208.399  21 0.95675-0.44802-0.01965-0.83540 0.44807 0.23778
  -2  -4  -8 1178.14 211.040  23-0.98153 0.47133-0.09313-0.76241-0.33270-0.35525
   2  -4   8 1065.18 218.843   9 0.24382 0.26667-0.90131 0.04683-0.31059 0.99398
  -2  -4  -8 1282.75 220.737  15-0.46549-0.04446 0.10623-0.96140-0.94522 0.25959
  -2  -4  -9 2464.12 284.916  23-0.97664 0.45333-0.12561-0.73010-0.33939-0.42575
   2  -4   9 1844.40 279.345  21 0.95127-0.42947-0.03503-0.82002 0.46304 0.29999
   2  -4   9 2497.60 310.934   9 0.27014 0.25348-0.91987 0.06516-0.23425 0.99412
   2  -4   9 2695.46 357.248   7 0.81509-0.29511-0.53777-0.32013-0.07417 0.83937
  -2  -4  -9 1958.56 264.968  15-0.46405-0.05907 0.12403-0.97919-0.94342 0.18069
  -2  -4 -10 12808.8 668.444  23-0.96933 0.43291-0.16428-0.69160-0.34689-0.49544
   2  -4  10 12108.6 785.148   7 0.81617-0.28327-0.55803-0.30017-0.00939 0.85175
   2  -4  10 12006.9 726.634  21 0.94412-0.40924-0.05323-0.80181 0.48047 0.35974
  -2  -4 -10 12535.8 684.294  15-0.46307-0.07322 0.13522-0.99038-0.94213 0.10231
   2  -4  10 11723.2 707.562   9 0.29434 0.24240-0.93243 0.07750-0.15775 0.99408
  -2  -4 -11 3830.55 377.785  15-0.46262-0.08685 0.14015-0.99531-0.94152 0.02461
   2  -4  11 3504.69 387.345  21 0.93506-0.38712-0.07406-0.78098 0.50002 0.41737
   2  -4  11 3815.67 434.680   7 0.81342-0.26761-0.57561-0.28289 0.05514 0.86437
  -2  -4 -11 3568.47 335.308  23-0.95868 0.40915-0.20955-0.64651-0.35500-0.56452
  -2  -4 -12 6724.53 457.220  23-0.94341 0.38076-0.26211-0.59412-0.36350-0.63320
   2  -4  12 8064.11 635.321   7 0.80686-0.24815-0.59054-0.26825 0.11945 0.87721
   2  -4  12 7087.96 564.024  21 0.92380-0.36278-0.09738-0.75766 0.52140 0.47317
  -2  -4 -12 7648.89 538.086  15-0.46272-0.09992 0.13909-0.99424-0.94165-0.05235
   2  -4  12 7606.67 581.622  24 0.91669-0.35447-0.07564-0.77827 0.54318 0.45060
   2  -4  13 5208.00 472.553  21 0.90996-0.33587-0.12313-0.73190 0.54440 0.52736
   2  -4  13 5071.17 484.512  24 0.90515-0.32974-0.10497-0.74881 0.56042 0.51056
   2  -4  13 5244.44 499.037  13 0.88107-0.30747-0.45504-0.40123 0.27425 0.79896
  -2  -4 -13 5406.08 441.060  15-0.46334-0.11246 0.13218-0.98732-0.94249-0.12861
   2  -4  14 7077.26 573.739  13 0.86394-0.27706-0.46768-0.38893 0.33046 0.81967
   2  -4  14 6941.05 542.199  21 0.89309-0.30593-0.15134-0.70369 0.56881 0.58013
  -2  -4 -14 6580.78 487.438  15-0.46444-0.12453 0.11942-0.97457-0.94391-0.20428
   2  -4  14 6175.60 518.111  24 0.89062-0.30202-0.13793-0.71570 0.57896 0.56920
   2  -4  15 8049.37 604.727  13 0.84264-0.24247-0.47873-0.37821 0.38694 0.84010
   2  -4  15 7908.34 570.970  21 0.87258-0.27236-0.18210-0.67292 0.59449 0.63163
  -2  -4 -15 8040.87 518.925  15-0.46591-0.13623 0.10067-0.95581-0.94572-0.27956
   2  -4  15 7165.47 540.014  24 0.87239-0.27059-0.17477-0.67872 0.59863 0.62673
   2  -4  16 1401.75 241.738  21 0.84765-0.23435-0.21563-0.63938 0.62132 0.68198
   2  -4  16 1570.99 236.375  24 0.84946-0.23446-0.21592-0.63744 0.61923 0.68332
   2  -4  16 2024.23 295.977  13 0.81663-0.20317-0.48806-0.36922 0.44389 0.86006
  -2  -4 -16 1644.51 230.054  15-0.46762-0.14769 0.07553-0.93067-0.94761-0.35477
  -2  -4 -17 1060.82 177.639  15-0.46938-0.15911 0.04326-0.89839-0.94914-0.43033
   2  -4  17 1112.98 204.465  21 0.81714-0.19077-0.25231-0.60271 0.64921 0.73127
   2  -4  17 1274.10 213.324  24 0.82035-0.19216-0.26213-0.59110 0.64057 0.73917
   2  -4  17 1533.46 244.699  13 0.78514-0.15839-0.49545-0.36217 0.50163 0.87924
  -2  -4 -18 2854.45 257.467  15-0.47090-0.17076 0.00256-0.85769-0.94966-0.50690
   2  -4  18 3643.03 337.036  13 0.74691-0.10687-0.50055-0.35740 0.56059 0.89719
   2  -4  18 3421.68 313.246  21 0.77926-0.13982-0.29277-0.56225 0.67810 0.77957
  -2  -3  21 2258.17 264.288  10 0.42202-0.54955-0.46571-0.17787 0.83972 0.71082
  -2  -3  21 1853.22 234.294  12 0.42347-0.54828-0.21782-0.42418 0.93910 0.61539
  -2  -3  20 2328.27 281.235  12 0.46937-0.60752-0.20911-0.43291 0.92588 0.55124
  -2  -3  20 2150.82 280.016  10 0.47344-0.61413-0.46151-0.18188 0.82134 0.65215
  -2  -3  19 3000.68 342.117  12 0.50730-0.65879-0.20130-0.44075 0.91277 0.48701
  -2  -3  19 3193.84 361.711  10 0.51668-0.67054-0.45660-0.18660 0.80314 0.59330
  -2  -3  18 936.297 208.747  12 0.53884-0.70367-0.19435-0.44772 0.90023 0.42219
  -2  -3  18 1141.68 229.539  10 0.55350-0.72052-0.45134-0.19168 0.78549 0.53390
  -2  -3  17 3644.20 405.885  10 0.58496-0.76514-0.44598-0.19685 0.76869 0.47365
  -2  -3  16 9501.67 570.581  24 0.60010-0.79267-0.50240-0.13697 0.71504 0.44986
  -2  -3  16 8898.31 649.155  10 0.61177-0.80512-0.44074-0.20191 0.75302 0.41227
  -2  -3  15 3751.82 406.978  10 0.63438-0.84088-0.43579-0.20668 0.73876 0.34948
  -2  -3  15 3179.83 334.456  24 0.62854-0.83431-0.47829-0.16122 0.71093 0.37677
  -2  -3  14 5187.58 416.710  24 0.65071-0.86967-0.45843-0.18123 0.70688 0.30364
  -2  -3  14 4668.46 448.445  10 0.65304-0.87271-0.43131-0.21097 0.72621 0.28497
  -2  -3  13 5535.97 429.589  24 0.66740-0.89956-0.44279-0.19700 0.70328 0.23004
  -2  -3  13 4984.43 451.218  10 0.66788-0.90071-0.42748-0.21461 0.71570 0.21843
   2  -3 -13 5079.48 448.674  25-0.25610 0.48778 0.23248-0.87209-0.96899 0.03670
   2  -3 -12 4839.83 435.386  25-0.24965 0.49469 0.22942-0.86920-0.97031 0.11522
  -2  -3  12 5568.89 760.061   2 0.67283-0.91844-0.50280-0.13937 0.64997 0.20766
  -2  -3  12 5020.99 439.852  10 0.67886-0.92486-0.42449-0.21742 0.70759 0.14948
  -2  -3  12 4922.91 400.081  24 0.67937-0.92472-0.43120-0.20873 0.70041 0.15572
   2  -3 -11 1734.13 250.051  25-0.23623 0.49461 0.22303-0.86298-0.97288 0.19498
  -2  -3  11 1676.31 243.833  10 0.68581-0.94497-0.42252-0.21921 0.70232 0.07771
  -2  -3  11 1773.90 425.307   2 0.68325-0.94207-0.49818-0.14397 0.64306 0.13737
  -2  -3  11 1851.08 242.396  24 0.68659-0.94514-0.42404-0.21603 0.69854 0.08040
  -2  -3  10 2140.92 449.364   2 0.68949-0.96150-0.49533-0.14679 0.63881 0.06440
   2  -3 -10 2190.38 269.626  25-0.21450 0.48623 0.21263-0.85276-0.97652 0.27581
  -2  -3  10 2242.03 268.245  10 0.68836-0.96067-0.42178-0.21976 0.70036 0.00261
  -2  -3  10 2650.19 276.044  24 0.68910-0.96084-0.42153-0.21868 0.69786 0.00388
  -2  -3   9 27911.2 1052.63  24 0.68686-0.97180-0.42377-0.21657 0.69847-0.07391
   2  -3  -9 26163.6 1071.43  25-0.18393 0.46900 0.19788-0.83817-0.98056 0.35704
  -2  -3   9 26465.7 1054.43  10 0.68588-0.97137-0.42250-0.21886 0.70226-0.07634
  -2  -3   9 28992.0 1659.98   2 0.69117-0.97639-0.49455-0.14755 0.63765-0.01165
  -2  -3   8 14989.9 701.209  10 0.67746-0.97611-0.42488-0.21629 0.70864-0.15977
  -2  -3   8 16599.5 1176.74   2 0.68773-0.98615-0.49614-0.14593 0.64002-0.09123
  -2  -3   8 16772.2 726.045  24 0.67946-0.97759-0.43112-0.20937 0.70038-0.15302
  -2  -3   7 4451.75 557.459   2 0.67825-0.98988-0.50042-0.14163 0.64641-0.17483
   2  -3  -7 3377.22 492.073  17-0.04379 0.35682 0.17751-0.81978-0.97634 0.50693
  -2  -3   7 4255.10 315.270  24 0.66644-0.97776-0.44371-0.19691 0.70351-0.23333
  -2  -3   6 5780.88 361.686  24 0.64730-0.97182-0.46155-0.17921 0.70755-0.31457
   2  -3  -6 5355.09 586.587  17 0.02806 0.29836 0.15154-0.79404-0.96864 0.57658
  -2  -3   6 6626.82 656.646   2 0.66145-0.98627-0.50767-0.13436 0.65727-0.26290
  -2  -3   5 24443.9 1292.79   2 0.63544-0.97347-0.51810-0.12390 0.67300-0.35584
   2  -3  -5 22737.4 1232.56  17 0.11129 0.22852 0.12025-0.76299-0.95258 0.63787
   2  -3  -4 20615.5 1132.48  17 0.20361 0.14959 0.08400-0.72697-0.92562 0.68825
  -2  -3   4 20643.4 1126.60   2 0.59757-0.94880-0.53172-0.11026 0.69374-0.45380
   2  -3  -3 50219.9 2016.36  17 0.30133 0.06526 0.04376-0.68697-0.88604 0.72602
  -2  -3   3 55792.2 2052.22   2 0.54411-0.90854-0.54812-0.09383 0.71914-0.55641
  -2  -3   2 54366.6 1910.45   2 0.46997-0.84761-0.56611-0.07582 0.74784-0.66233
   2  -3  -2 43097.8 1905.62  17 0.39977-0.01978 0.00110-0.64455-0.83357 0.75090
   2  -3  -1 32354.4 1475.92  17 0.49422-0.10085-0.04213-0.60155-0.76961 0.76429
   2  -3   0 11977.5 778.649   2 0.91278-0.50850 0.12638-0.76842-0.22659 0.29589
   2  -3   0 11481.8 829.090  17 0.58089-0.17413-0.08418-0.55973-0.69681 0.76883
   2  -3   1 98580.7 3269.75   2 0.92902-0.51153 0.10053-0.74260-0.19199 0.33850
   2  -3   2 18512.6 1077.93   2 0.94400-0.51331 0.07337-0.71546-0.15552 0.37925
   2  -3   3 146075. 4639.56   2 0.95732-0.51343 0.04520-0.68731-0.11757 0.41851
   2  -3   4 25939.6 1401.81   2 0.96870-0.51161 0.01622-0.65836-0.07842 0.45657
   2  -3   5 75626.8 2242.89   9 0.15914 0.31131-0.81541 0.17446-0.51977 0.97313
  -2  -3  -5 78010.0 2247.76  23-0.97993 0.50952 0.16989-0.81159-0.26548-0.19043
  -2  -3  -5 78309.4 2241.73  15-0.45161-0.01857 0.23492-0.87643-0.92514 0.47078
  -2  -3  -6 6490.54 380.038  22-0.55982 0.07870 0.30087-0.94579-0.85441 0.32064
  -2  -3  -6 6566.85 431.776   3-0.99687 0.51457 0.03705-0.67569-0.09834-0.43183
   2  -3   6 6856.59 411.738   9 0.19456 0.28902-0.85559 0.21441-0.43822 0.96805
  -2  -3  -6 7179.69 404.321  23-0.98280 0.49928 0.14860-0.79048-0.27179-0.26131
  -2  -3  -7 1486.72 184.699  23-0.98583 0.48919 0.12076-0.76280-0.27980-0.33048
   2  -3   7 1663.72 222.412  21 0.98352-0.48787 0.13061-0.77190 0.28971 0.31896
  -2  -3  -7 1556.04 184.312  22-0.56379 0.06970 0.32657-0.97177-0.84176 0.23075
   2  -3   7 1339.18 329.033   2 0.98919-0.49249-0.07404-0.56817 0.04436 0.56543
  -2  -3  -7 1400.51 207.627   3-0.99940 0.50410 0.01398-0.65231-0.13641-0.47122
   2  -3   7 1249.67 191.158   9 0.22693 0.26978-0.88711 0.24571-0.35643 0.96273
   2  -3   8 5504.01 460.498   7 0.80285-0.29579-0.49336-0.15045-0.19388 0.88110
   2  -3   8 6133.54 439.488  21 0.98275-0.47404 0.10965-0.75094 0.31313 0.37272
  -2  -3  -8 5788.54 382.129  22-0.56609 0.05902 0.34291-0.98838-0.83328 0.14501
  -2  -3  -8 5644.87 436.803   3-0.99992 0.49162-0.00977-0.62826-0.17527-0.50982
   2  -3   8 4022.50 581.452   2 0.99094-0.48104-0.10491-0.53732 0.08664 0.60036
   2  -3   8 4391.21 361.300   9 0.25629 0.25354-0.91068 0.26906-0.27524 0.95801
  -2  -3  -8 6264.53 385.354  23-0.98837 0.47863 0.08692-0.72913-0.28919-0.39828
  -2  -3  -9 5978.92 455.797   3-0.99824 0.47694-0.03414-0.60359-0.21479-0.54775
   2  -3   9 5140.76 464.308   7 0.81178-0.29182-0.52098-0.12312-0.12240 0.88678
   2  -3   9 5780.94 439.450  21 0.98076-0.45898 0.08643-0.72772 0.33856 0.42448
   2  -3   9 4807.60 663.670   2 0.98990-0.46680-0.13607-0.50619 0.12946 0.63476
  -2  -3  -9 5046.86 383.536  22-0.56721 0.04717 0.35144-0.99718-0.82870 0.06319
   2  -3   9 5313.43 409.160   9 0.28276 0.24020-0.92701 0.28517-0.19520 0.95444
  -2  -3  -9 5630.56 376.064  23-0.98980 0.46695 0.04731-0.68970-0.29969-0.46497
   2  -3  10 11817.1 1068.19   2 0.98590-0.44959-0.16747-0.47481 0.17278 0.66865
   2  -3  10 10256.9 647.792  21 0.97724-0.44238 0.06112-0.70240 0.36568 0.47454
  -2  -3 -10 12086.8 586.253  23-0.98935 0.45339 0.00039-0.64294-0.31145-0.53041
  -2  -3 -10 11660.7 626.434  22-0.56745 0.03443 0.35332-0.99933-0.82769-0.01508
  -2  -3 -10 11213.1 685.619   3-0.99419 0.45989-0.05910-0.57833-0.25491-0.58510
   2  -3  10 11111.9 721.083   7 0.81590-0.28302-0.54500-0.09939-0.05198 0.89352
  -2  -3 -11 2233.46 274.427  22-0.56694 0.02095 0.34937-0.99566-0.82982-0.09020
  -2  -3 -11 2283.75 242.166  23-0.98600 0.43693-0.05320-0.58953-0.32398-0.59506
   2  -3  11 2339.15 330.121   7 0.81549-0.26970-0.56563-0.07906 0.01736 0.90133
   2  -3  11 1975.88 285.520  21 0.97188-0.42396 0.03380-0.67508 0.39425 0.52316
  -2  -3 -12 18271.6 862.214  22-0.56572 0.00675 0.34019-0.98676-0.83471-0.16256
   2  -3  12 19198.6 1008.65   7 0.81078-0.25209-0.58302-0.06196 0.08568 0.91016
   2  -3  12 17071.4 902.344  21 0.96435-0.40336 0.00452-0.64580 0.42407 0.57052
   2  -3  13 5577.50 525.281   7 0.80189-0.23029-0.59730-0.04798 0.15311 0.91988
  -2  -3 -13 5395.85 439.318  22-0.56373-0.00821 0.32615-0.97298-0.84198-0.23255
   2  -3  13 5019.17 470.947  21 0.95429-0.38022-0.02674-0.61453 0.45500 0.61677
  -2  -3 -14 9035.74 594.689  22-0.56087-0.02404 0.30742-0.95453-0.85126-0.30051
   2  -3  14 8672.93 621.804  21 0.94126-0.35412-0.06005-0.58122 0.48691 0.66203
   2  -3  14 8867.02 671.237  13 0.88070-0.29332-0.45536-0.18804 0.27561 0.87359
  -2  -3 -15 1706.68 259.159  22-0.55698-0.04091 0.28403-0.93141-0.86223-0.36680
   2  -3  15 1167.55 262.038  13 0.86223-0.26156-0.46873-0.17501 0.33545 0.89066
   2  -3  15 1060.08 247.757  24 0.92049-0.31872-0.06517-0.57445 0.53686 0.68888
   2  -3  15 1302.01 262.701  21 0.92473-0.32452-0.09553-0.54573 0.51973 0.70640
  -2  -3 -16 316.620 148.163  22-0.55182-0.05904 0.25580-0.90346-0.87455-0.43174
   2  -3  16 117.251 133.593  21 0.90401-0.29074-0.13342-0.50784 0.55340 0.74991
   2  -3  16 204.692 153.417  24 0.90240-0.28743-0.11152-0.52796 0.56418 0.73876
   2  -3  16 210.315 155.535  13 0.83920-0.22525-0.48019-0.16389 0.39510 0.90792
   2  -3  17 11512.4 720.791  13 0.81109-0.18385-0.48962-0.15479 0.45481 0.92512
   2  -3  17 10426.2 649.324  21 0.87816-0.25181-0.17407-0.46719 0.58788 0.79261
  -2  -3 -17 9558.94 581.394  15-0.45051-0.17771 0.24263-0.88409-0.92341-0.45607
   2  -3  17 10361.3 623.657  24 0.87864-0.25048-0.16262-0.47672 0.59226 0.78786
   2  -3  18 2217.84 261.956  24 0.84723-0.20588-0.21967-0.41954 0.62103 0.83629
   2  -3  18 2091.06 292.608  13 0.77710-0.13657-0.49683-0.14792 0.51491 0.94194
   2  -3  18 1908.50 262.745  21 0.84577-0.20635-0.21802-0.42323 0.62319 0.83449
  -2  -3 -18 2345.06 259.651  15-0.45570-0.18569 0.20395-0.84540-0.93149-0.52508
   2  -3  19 787.486 163.726  21 0.80460-0.15211-0.26625-0.37500 0.65940 0.87546
  -2  -3 -19 865.815 162.749  15-0.46096-0.19360 0.15721-0.79866-0.93923-0.59443
  -2  -2  22 1164.32 194.963  12 0.44183-0.55324-0.21443-0.21343 0.93415 0.69775
  -2  -2  21 3462.85 360.836  12 0.49266-0.61740-0.20439-0.22349 0.91808 0.63647
   2  -2 -21 3110.29 346.826  25-0.25094 0.37534 0.23003-0.65468-0.97005-0.58023
  -2  -2  21 3792.61 354.016  10 0.43763-0.56531-0.46461 0.03436 0.83450 0.71553
   2  -2 -20 4385.88 440.489  25-0.29480 0.43255 0.25070-0.67552-0.95980-0.51329
  -2  -2  20 4628.58 423.791  10 0.48851-0.62936-0.45995 0.02989 0.81530 0.65768
  -2  -2  20 4485.49 426.118  12 0.53506-0.67314-0.19521-0.23269 0.90182 0.57537
  -2  -2  19 139.285 122.881  10 0.53168-0.68569-0.45459 0.02471 0.79620 0.59973
   2  -2 -19 34.2687 151.826  25-0.33057 0.48166 0.26733-0.69231-0.94936-0.44654
  -2  -2  18 1191.16 256.758  10 0.56870-0.73586-0.44886 0.01917 0.77758 0.54130
   2  -2 -18 1249.58 265.863  25-0.36010 0.52453 0.28089-0.70605-0.93925-0.37945
  -2  -2  17 305.112 166.442  10 0.60054-0.78087-0.44302 0.01351 0.75974 0.48208
   2  -2 -17 203.721 170.526  25-0.38396 0.56175 0.29174-0.71706-0.93006-0.31146
  -2  -2  17 126.000 121.486   8 0.54033-0.72058 0.09216-0.52061 0.91622 0.32858
   2  -2 -16 15688.3 930.113  25-0.40293 0.59406 0.30028-0.72578-0.92208-0.24225
  -2  -2  16 15035.3 858.924  10 0.62785-0.82134-0.43727 0.00795 0.74298 0.42180
  -2  -2  16 14555.3 808.649   8 0.56061-0.75405 0.09583-0.52422 0.90600 0.26154
   2  -2 -15 1943.78 328.493  25-0.41720 0.62168 0.30667-0.73233-0.91566-0.17148
  -2  -2  15 1958.99 301.363  10 0.65106-0.85772-0.43180 0.00266 0.72757 0.36015
  -2  -2  15 1935.67 273.078   8 0.57622-0.78283 0.09866-0.52698 0.89763 0.19265
  -2  -2  14 1864.17 461.015   2 0.64331-0.86256-0.51504 0.08681 0.66837 0.34363
  -2  -2  14 1876.95 277.925  10 0.67042-0.89024-0.42680-0.00215 0.71384 0.29683
   2  -2 -14 2053.66 500.794  17-0.43460 0.65324 0.30092-0.72733-0.91249-0.09900
   2  -2 -14 1889.32 316.485  25-0.42667 0.64450 0.31088-0.73672-0.91120-0.09875
  -2  -2  14 1933.97 260.124   8 0.58714-0.80693 0.10064-0.52890 0.89149 0.12153
  -2  -2  13 226.352 178.284   2 0.66303-0.89548-0.50701 0.07880 0.65627 0.27851
  -2  -2  13 163.129 118.077  10 0.68604-0.91903-0.42245-0.00632 0.70214 0.23148
   2  -2 -13 66.2752 244.974  17-0.43950 0.67154 0.30225-0.72889-0.91040-0.02375
  -2  -2  13-180.655 93.1045  24 0.68571-0.91789-0.42493-0.00098 0.69877 0.23493
   2  -2 -13-33.9430 117.891  25-0.43096 0.66213 0.31278-0.73879-0.90913-0.02363
  -2  -2  13 119.476 99.0683   8 0.59317-0.82614 0.10173-0.52992 0.88801 0.04775
  -2  -2  12 3103.72 526.591   2 0.67859-0.92425-0.50027 0.07209 0.64618 0.21139
   2  -2 -12 3273.06 353.574  25-0.42982 0.67434 0.31228-0.73845-0.90968 0.05412
  -2  -2  12 2797.97 306.825  10 0.69789-0.94404-0.41895-0.00963 0.69287 0.16370
   2  -2 -12 3397.50 628.666  17-0.43825 0.68368 0.30191-0.72879-0.91094 0.05414
  -2  -2  12 3546.03 315.992   8 0.59386-0.84001 0.10186-0.52999 0.88760-0.02911
  -2  -2  12 3167.94 277.429  24 0.69961-0.94499-0.41082-0.01523 0.69491 0.16160
  -2  -2  11 21261.0 830.884  24 0.70814-0.96672-0.40191-0.02427 0.69235 0.08697
  -2  -2  11 19193.0 891.199  10 0.70578-0.96509-0.41652-0.01187 0.68649 0.09302
  -2  -2  11 19986.8 1360.79   2 0.68997-0.94882-0.49511 0.06695 0.63848 0.14188
   2  -2 -11 21252.5 1456.62  17-0.43010 0.68892 0.29969-0.72680-0.91438 0.13493
  -2  -2  11 21515.8 871.448   8 0.58849-0.84782 0.10088-0.52895 0.89072-0.10948
   2  -2 -11 21070.3 950.875  25-0.42263 0.68050 0.30909-0.73543-0.91312 0.13475
  -2  -2  10 42845.4 1508.01  10 0.70936-0.98183-0.41540-0.01282 0.68355 0.01891
  -2  -2  10 44381.0 2116.54   2 0.69694-0.96900-0.49184 0.06371 0.63362 0.06953
   2  -2 -10 43975.7 2167.63  17-0.41403 0.68623 0.29527-0.72262-0.92088 0.21877
  -2  -2  10 45409.5 1468.31   8 0.57601-0.84851 0.09862-0.52662 0.89774-0.19377
   2  -2 -10 45618.2 1577.04  25-0.40831 0.67952 0.30269-0.72920-0.91970 0.21852
  -2  -2  10 45396.6 1450.46  24 0.71163-0.98340-0.39821-0.02811 0.69126 0.01087
  -2  -2   9 22195.3 1341.10   2 0.69912-0.98438-0.49081 0.06270 0.63209-0.00615
   2  -2  -9 23075.3 1397.63  17-0.38864 0.67423 0.28815-0.71573-0.93034 0.30558
  -2  -2   9 20914.8 855.210  10 0.70799-0.99362-0.41583-0.01220 0.68468-0.05927
  -2  -2   8 36322.1 1727.97   2 0.69580-0.99427-0.49238 0.06429 0.63442-0.08570
   2  -2  -8 34923.4 1752.00  17-0.35222 0.65120 0.27766-0.70547-0.94228 0.39487
  -2  -2   7 149737. 4375.52   1 0.53901-0.85205-0.00358-0.42397 0.92189-0.45058
  -2  -2   7 153318. 4780.57   2 0.68597-0.99764-0.49694 0.06888 0.64122-0.16971
   2  -2  -7 154652. 4865.51  17-0.30276 0.61513 0.26292-0.69097-0.95558 0.48552
  -2  -2   6 6046.95 434.010   1 0.46311-0.78933 0.01274-0.44041 0.95225-0.55822
  -2  -2   6 6053.48 576.223   2 0.66810-0.99297-0.50485 0.07681 0.65304-0.25874
   2  -2  -6 6191.88 636.417  17-0.23824 0.56400 0.24290-0.67118-0.96817 0.57546
  -2  -2   5 4263.52 462.750   2 0.63999-0.97806-0.51635 0.08833 0.67034-0.35325
  -2  -2   5 4531.09 350.553   1 0.35366-0.69307 0.03481-0.46259 0.98142-0.66468
   2  -2  -5 3647.21 471.519  17-0.15711 0.49627 0.21651-0.64502-0.97685 0.66149
  -2  -2   4 122387. 3791.32   2 0.59855-0.94982-0.53139 0.10340 0.69323-0.45335
  -2  -2   4 121812. 3480.71   1 0.20252-0.55511 0.06285-0.49075 0.99758-0.75812
   2  -2  -4 123354. 3886.43  17-0.05916 0.41171 0.18294-0.61169-0.97725 0.73924
  -2  -2   3 41852.3 1373.49   1 0.00626-0.37204 0.09559-0.52360 0.98200-0.81983
   2  -2  -3 40099.8 1686.00  17 0.05354 0.31240 0.14210-0.57108-0.96454 0.80387
  -2  -2   3 42392.7 1629.17   2 0.53958-0.90406-0.54937 0.12140 0.72110-0.55844
  -2  -2   2 122204. 3365.00   1-0.21737-0.16159 0.12808-0.55621 0.91650-0.83161
   2  -2  -2 116035. 3716.91  17 0.17607 0.20326 0.09498-0.52420-0.93469 0.85137
  -2  -2   1 1761.00 187.107   1-0.43333 0.04118 0.15420-0.58244 0.80109-0.79349
   2  -2  -1 1639.94 295.048  17 0.30125 0.09147 0.04379-0.47325-0.88607 0.88010
   2  -2   0 19238.8 1044.46  17 0.42137-0.01527-0.00857-0.42111-0.82020 0.89157
  -2  -2   0 21463.3 827.657   1-0.61012 0.20479 0.17072-0.59908 0.65829-0.72797
  -2  -2  -1 50057.2 1617.67   1-0.73749 0.31897 0.17863-0.60711 0.51588-0.66286
   2  -2   1 46038.7 1900.44  17 0.53030-0.11080-0.05933-0.37060-0.74112 0.88985
  -2  -2  -2 52073.8 1749.65   1-0.82465 0.39295 0.18091-0.60950 0.38722-0.61148
   2  -2   5 80199.3 2893.13   2 0.93688-0.46663 0.08675-0.51493-0.17351 0.62880
   2  -2   6 36422.8 1734.89   2 0.95717-0.47371 0.04554-0.47374-0.11804 0.65055
   2  -2   7 37908.9 1830.47   2 0.97249-0.47583 0.00497-0.43319-0.06318 0.67290
  -2  -2  -8 29225.2 1015.55  22-0.57652 0.06898 0.56683-0.99757-0.67594-0.01157
   2  -2   8 31097.8 1126.80  21 0.97393-0.46524 0.22642-0.65395 0.17679 0.50908
  -2  -2  -8 29381.1 1106.60   3-0.99121 0.48279 0.06460-0.48907-0.05249-0.63343
   2  -2   8 27013.9 1025.25   9 0.28795 0.22121-0.92958 0.50083-0.17860 0.86075
   2  -2   8 30028.3 1153.14   7 0.80107-0.29403-0.48888 0.05888-0.20470 0.89111
   2  -2   8 27033.2 1544.62   2 0.98312-0.47326-0.03501-0.39324-0.00889 0.69582
   2  -2   9 3762.67 355.032   7 0.81142-0.29147-0.51956 0.08926-0.12630 0.88987
   2  -2   9 4284.96 355.102  21 0.97953-0.45777 0.19493-0.62246 0.21500 0.54805
  -2  -2  -9 3583.48 330.138   3-0.99741 0.47599 0.03337-0.45754-0.10445-0.65893
   2  -2   9 3122.91 515.951   2 0.98923-0.46617-0.07442-0.35384 0.04488 0.71926
  -2  -2  -9 3261.26 279.117  22-0.57672 0.05621 0.56323-0.99425-0.67918-0.08558
  -2  -2  -9 4375.54 282.841  23-0.96876 0.44637 0.23145-0.66051-0.24634-0.51785
   2  -2  10 15520.5 1181.28   2 0.99094-0.45468-0.11334-0.31495 0.09820 0.74315
   2  -2  10 15264.1 818.756   7 0.81594-0.28308-0.54556 0.11497-0.05023 0.89095
   2  -2  10 15697.3 772.295  21 0.98278-0.44795 0.16204-0.58956 0.25375 0.58648
  -2  -2 -10 16007.4 785.489   3-0.99992 0.46551 0.00220-0.42608-0.15572-0.68512
  -2  -2 -10 15700.4 698.508  22-0.57713 0.04364 0.55477-0.98607-0.68668-0.15532
   2  -2  10 15683.9 716.655   8 0.98002-0.44376 0.17339-0.60155 0.26273 0.57921
   2  -2  11 13501.6 674.961   8 0.97229-0.42285 0.17178-0.60001 0.32176 0.59743
   2  -2  11 14229.5 783.805   7 0.81523-0.26947-0.56735 0.13646 0.02363 0.89424
  -2  -2 -11 14134.9 672.244  22-0.57759 0.03113 0.54208-0.97364-0.69768-0.22158
  -2  -2 -11 12629.4 724.947   3-0.99878 0.45137-0.02897-0.39460-0.20644-0.71186
   2  -2  11 13417.6 728.471  21 0.98347-0.43557 0.12772-0.55524 0.29296 0.62445
   2  -2  11 12487.1 1089.81   2 0.98827-0.43881-0.15181-0.27650 0.15116 0.76741
   2  -2  12 402.474 158.797  21 0.98134-0.42036 0.09191-0.51942 0.33261 0.66198
   2  -2  12 215.659 112.110   8 0.96107-0.39845 0.16956-0.59785 0.37864 0.61782
   2  -2  12 402.012 160.350   7 0.80975-0.25108-0.58527 0.15409 0.09547 0.89955
  -2  -2 -12 349.995 130.284  22-0.57796 0.01852 0.52551-0.95736-0.71153-0.28498
   2  -2  12 25.4401 125.838   2 0.98116-0.41849-0.18991-0.23843 0.20383 0.79195
  -2  -2 -12 469.569 170.194   3-0.99395 0.43354-0.06023-0.36303-0.25672-0.73904
   2  -2  13 280.748 120.724   8 0.94638-0.37059 0.16672-0.59507 0.43384 0.63988
  -2  -2 -13 306.525 132.315  22-0.57803 0.00562 0.50528-0.93739-0.72774-0.34602
   2  -2  13 341.917 171.857  21 0.97609-0.40204 0.05449-0.48200 0.37268 0.69910
   2  -2  14 12323.1 733.902  21 0.96735-0.38023 0.01534-0.44285 0.41315 0.73581
   2  -2  14 12348.5 782.596  13 0.88493-0.29707-0.45145 0.02126 0.25945 0.88881
  -2  -2 -14 12030.9 681.863  22-0.57763-0.00775 0.48142-0.91381-0.74589-0.40512
   2  -2  14 12758.6 708.563   8 0.92813-0.33916 0.16324-0.59166 0.48775 0.66322
   2  -2  15 3169.30 390.991  13 0.86668-0.26552-0.46594 0.03541 0.32228 0.90289
  -2  -2 -15 2656.31 316.233  22-0.57654-0.02182 0.45386-0.88653-0.76564-0.46263
   2  -2  15 3377.67 352.526   8 0.90606-0.30391 0.15909-0.58757 0.54071 0.68752
   2  -2  15 3269.20 365.542  21 0.95464-0.35445-0.02575-0.40175 0.45403 0.77210
   2  -2  16 3310.26 348.034   8 0.87977-0.26444 0.15418-0.58273 0.59300 0.71250
  -2  -2 -16 3134.19 345.280  22-0.57453-0.03680 0.42239-0.85533-0.78670-0.51883
   2  -2  16 3733.72 422.865  13 0.84370-0.22926-0.47827 0.04740 0.38437 0.91772
   2  -2  16 3388.23 388.850  21 0.93732-0.32406-0.06907-0.35843 0.49537 0.80795
   2  -2  17 4854.21 476.930  13 0.81559-0.18786-0.48836 0.05716 0.44598 0.93302
   2  -2  17 4658.49 438.389  21 0.91447-0.28815-0.11503-0.31247 0.53723 0.84327
   2  -2  17 4792.78 407.758  24 0.91418-0.28604-0.08232-0.34314 0.54717 0.83334
   2  -2  17 5238.10 431.107   8 0.84863-0.22012 0.14841-0.57702 0.64489 0.73786
  -2  -2 -17 5261.97 431.129  22-0.57130-0.05300 0.38662-0.81983-0.80878-0.57399
   2  -2  18 7142.09 550.214  13 0.78165-0.14063-0.49607 0.06453 0.50745 0.94846
  -2  -2 -18 6657.72 474.514  22-0.56649-0.07079 0.34595-0.77944-0.83166-0.62837
   2  -2  18 6419.15 475.922  21 0.88475-0.24535-0.16426-0.26323 0.57972 0.87797
   2  -2  18 5887.96 452.491   8 0.81168-0.16999 0.14159-0.57027 0.69668 0.76334
  -2  -2 -19 5155.31 393.434  22-0.55959-0.09066 0.29947-0.73323-0.85507-0.68221
   2  -2  19 4613.14 370.297  21 0.84592-0.19345-0.21783-0.20966 0.62304 0.91183
   2  -1 -22 2381.19 306.124  25-0.32555 0.43608 0.26501-0.47587-0.95094-0.67700
  -2  -1  22 3319.96 329.114  12 0.46574-0.57708-0.20983-0.00391 0.92703 0.70493
   2  -1 -21 4379.47 452.290  25-0.37203 0.49591 0.28633-0.49736-0.93477-0.61598
  -2  -1  21 4494.01 417.638  12 0.51640-0.64108-0.19934-0.01442 0.90931 0.64530
  -2  -1  21 4704.38 384.571  10 0.40577-0.53361-0.46668 0.24976 0.84484 0.70468
   2  -1 -20 1490.21 299.194  25-0.41121 0.54844 0.30399-0.51520-0.91840-0.55516
  -2  -1  20 2390.32 288.570  10 0.46027-0.60126-0.46275 0.24601 0.82638 0.64609
  -2  -1  20 1856.31 296.273  12 0.55891-0.69693-0.18970-0.02408 0.89143 0.58582
  -2  -1  20 2346.22 308.282   8 0.52797-0.66873 0.08993-0.30485 0.92209 0.55431
   2  -1 -19 8804.95 700.598  25-0.44444 0.59501 0.31874-0.53011-0.90239-0.49398
  -2  -1  19 8309.91 582.350  10 0.50620-0.66036-0.45792 0.24136 0.80780 0.58762
  -2  -1  19 8730.33 606.744   8 0.56206-0.71600 0.09610-0.31096 0.90524 0.49390
  -2  -1  18 3599.40 392.604  10 0.54541-0.71273-0.45259 0.23622 0.78955 0.52882
  -2  -1  18 4583.02 431.546   8 0.59111-0.75823 0.10136-0.31615 0.88920 0.43268
   2  -1 -18 4782.79 519.475  25-0.47276 0.63669 0.33113-0.54267-0.88709-0.43209
  -2  -1  17 5284.50 470.249   8 0.61571-0.79600 0.10582-0.32055 0.87432 0.37030
  -2  -1  17 5330.90 463.084  10 0.57902-0.75951-0.44706 0.23088 0.77199 0.46933
   2  -1 -17 5303.81 549.764  25-0.49660 0.67386 0.34141-0.55313-0.87297-0.36902
   2  -1 -16 2435.56 377.798  25-0.51643 0.70704 0.34987-0.56175-0.86029-0.30451
  -2  -1  16 2039.91 289.024  10 0.60776-0.80141-0.44156 0.22557 0.75545 0.40882
  -2  -1  16 2155.05 297.936   8 0.63619-0.82967 0.10954-0.32421 0.86094 0.30642
   2  -1 -15 1979.90 322.150  25-0.53241 0.73637 0.35661-0.56866-0.84941-0.23819
  -2  -1  15 2225.65 294.787   8 0.65276-0.85941 0.11255-0.32715 0.84942 0.24068
  -2  -1  15 1970.22 273.178  10 0.63209-0.83890-0.43631 0.22050 0.74025 0.34696
  -2  -1  15 1936.87 451.013   2 0.57904-0.78513-0.53776 0.32350 0.70303 0.38611
  -2  -1  14 2166.29 429.278   2 0.60525-0.82454-0.52910 0.31486 0.68972 0.32221
   2  -1 -14 2229.32 332.358  25-0.54456 0.76187 0.36169-0.57391-0.84074-0.16967
  -2  -1  14 1723.20 245.134  10 0.65227-0.87224-0.43150 0.21588 0.72674 0.28342
   2  -1 -14 1551.44 482.237  17-0.56264 0.78063 0.33333-0.54551-0.84407-0.16807
  -2  -1  14 2064.84 274.088   8 0.66541-0.88524 0.11485-0.32939 0.84017 0.17267
  -2  -1  13 3020.40 315.536   8 0.67401-0.90702 0.11642-0.33089 0.83366 0.10192
  -2  -1  13 3246.12 502.453   2 0.62653-0.85902-0.52147 0.30725 0.67810 0.25662
  -2  -1  13 2750.87 302.045  10 0.66841-0.90154-0.42734 0.21190 0.71531 0.21779
   2  -1 -13 4208.85 691.760  17-0.57154 0.80292 0.33539-0.54780-0.83814-0.09665
   2  -1 -13 3422.51 375.420  25-0.55272 0.78337 0.36508-0.57747-0.83471-0.09851
  -2  -1  12 9236.87 560.052  10 0.68044-0.92674-0.42405 0.20879 0.70641 0.14965
  -2  -1  12 10149.9 572.468   8 0.67822-0.92441 0.11718-0.33159 0.83040 0.02792
   2  -1 -12 10773.2 643.599  25-0.55655 0.80056 0.36667-0.57923-0.83182-0.02421
  -2  -1  12 10925.7 921.932   2 0.64298-0.88868-0.51517 0.30098 0.66856 0.18894
   2  -1 -12 9710.64 985.242  17-0.57567 0.82044 0.33633-0.54898-0.83533-0.02212
  -2  -1  11 12705.5 631.414  10 0.68813-0.94759-0.42185 0.20678 0.70054 0.07847
  -2  -1  11 12130.7 959.773   2 0.65455-0.91344-0.51053 0.29636 0.66157 0.11873
   2  -1 -11 12745.9 1078.77  17-0.57443 0.83259 0.33605-0.54893-0.83617 0.05607
  -2  -1  11 13565.5 645.096   8 0.67747-0.93685 0.11705-0.33139 0.83098-0.04992
   2  -1 -11 13995.2 712.569  25-0.55552 0.81287 0.36624-0.57897-0.83260 0.05376
  -2  -1  10 12128.8 912.785   2 0.66090-0.93300-0.50790 0.29375 0.65761 0.04547
   2  -1 -10 11699.6 1007.31  17-0.56692 0.83847 0.33432-0.54744-0.84124 0.13849
  -2  -1   9 22516.7 1254.58   2 0.66147-0.94677-0.50766 0.29354 0.65726-0.03139
   2  -1  -9 22658.1 1360.55  17-0.55182 0.83676 0.33080-0.54415-0.85106 0.22565
  -2  -1   8 10809.4 788.065   2 0.65532-0.95382-0.51022 0.29612 0.66109-0.11244
   2  -1  -8 10853.8 871.144  17-0.52729 0.82562 0.32490-0.53848-0.86601 0.31795
  -2  -1   7 59712.1 2219.59   2 0.64103-0.95274-0.51594 0.30186 0.66972-0.19828
   2  -1  -7 60745.1 2373.78  17-0.49083 0.80255 0.31577-0.52959-0.88609 0.41538
  -2  -1   6 213045. 6129.41   2 0.61658-0.94148-0.52511 0.31106 0.68363-0.28940
   2  -1  -6 214848. 6284.50  17-0.43926 0.76437 0.30218-0.51624-0.91050 0.51714
  -2  -1   5 14838.4 735.540   1 0.51292-0.85203 0.00213-0.21602 0.93336-0.61630
  -2  -1   5 15207.5 844.385   2 0.57910-0.91721-0.53774 0.32371 0.70300-0.38598
   2  -1  -5 14864.4 908.253  17-0.36885 0.70735 0.28249-0.49678-0.93706 0.62105
  -2  -1   4 124271. 3562.38   1 0.40383-0.75612 0.02489-0.23890 0.97003-0.73025
  -2  -1   4 120648. 3705.87   2 0.52481-0.87612-0.55331 0.33931 0.72730-0.48750
   2  -1  -4 125365. 3837.00  17-0.27609 0.62798 0.25475-0.46928-0.96142 0.72275
   2  -1  -3 89973.8 3006.02  17-0.15923 0.52451 0.21721-0.43197-0.97672 0.81540
  -2  -1   3 93230.0 2734.04   1 0.25625-0.62172 0.05318-0.26730 0.99480-0.83231
  -2  -1   2 43140.1 1464.89   1 0.07182-0.45048 0.08509-0.29933 0.99158-0.90637
   2  -1  -2 45714.8 1705.03  17-0.02058 0.39925 0.16922-0.38422-0.97448 0.89051
  -2  -1   1 89882.2 2626.34   1-0.13437-0.25747 0.11662-0.33098 0.94682-0.93890
   2  -1  -1 86375.3 2832.74  17 0.13200 0.26006 0.11226-0.32749-0.94738 0.94076
  -2  -1   0 127114. 3624.25   1-0.33489-0.07014 0.14299-0.35746 0.86067-0.93003
   2  -1   0 128002. 3845.19  17 0.28625 0.11920 0.05010-0.26556-0.89292 0.96365
  -2  -1  -1 121836. 3361.56   1-0.50838 0.09017 0.16184-0.37642 0.74672-0.89337
   2  -1   1 112167. 3098.21  18 0.55102-0.13321 0.26643-0.48028-0.68374 0.83072
   2  -1   1 112803. 3529.99  17 0.42978-0.01094-0.01237-0.20332-0.81480 0.96287
   2  -1   2 3338.52 235.584  18 0.70026-0.26912 0.39089-0.60470-0.46741 0.69165
  -2  -1  -2 3075.90 310.659   1-0.64498 0.21358 0.17329-0.38799 0.62336-0.84729
   2  -1   2 3097.04 382.823  17 0.55423-0.12200-0.07097-0.14496-0.72083 0.94625
  -2  -1  -3 93455.1 2940.10   1-0.74788 0.30330 0.17907-0.39388 0.50220-0.80342
   2  -1   3 95190.6 2734.19  18 0.77554-0.33107 0.46254-0.67631-0.28922 0.59073
  -2  -1  -4 31582.8 1315.42   1-0.82340 0.36564 0.18090-0.39583 0.38932-0.76783
   2  -1   4 30792.8 1200.61  18 0.81177-0.35395 0.50380-0.71753-0.15073 0.52951
  -2  -1  -5 12578.0 711.740  16-0.04984-0.42059 0.58559-0.79907-0.80591 0.35106
  -2  -1  -5 11750.8 745.941   1-0.87839 0.40744 0.18012-0.39516 0.28608-0.74188
  -2  -1  -6 84012.7 2621.34  16 0.00727-0.49080 0.58034-0.79379-0.80135 0.26927
   2  -1   6 79930.4 2785.92   2 0.91699-0.43358 0.11997-0.33418-0.21802 0.75046
   2  -1   7 121193. 3992.10   2 0.94676-0.45014 0.06790-0.28213-0.14816 0.75782
   2  -1   7 119673. 3845.32  18 0.83282-0.33500 0.55347-0.76708 0.12977 0.48081
  -2  -1  -7 124706. 3782.62  16 0.04740-0.54404 0.57549-0.78893-0.79656 0.18724
   2  -1   8 102312. 3522.14   2 0.96825-0.45843 0.01749-0.23175-0.08014 0.76700
   2  -1   8 99931.8 3363.71  18 0.82727-0.31611 0.55892-0.77249 0.20023 0.48762
   2  -1   9 14960.7 1062.13   2 0.98233-0.45931-0.03136-0.18292-0.01385 0.77793
  -2  -1  -9 15906.6 716.981   3-0.98540 0.46387 0.08422-0.29484-0.01955-0.74467
   2  -1   9 15684.0 721.999  21 0.95552-0.43378 0.28783-0.50160 0.09890 0.66416
  -2  -1  -9 16275.5 661.996  22-0.54571 0.02473 0.74030-0.95660-0.47801-0.28598
   2  -1   9 15745.5 1009.47  18 0.81817-0.29367 0.56131-0.77485 0.26473 0.50039
   2  -1   9 16158.7 734.403   7 0.81512-0.29519-0.53792 0.32143-0.07371 0.83645
   2  -1  10 8927.70 530.489   7 0.81584-0.28300-0.56262 0.34583 0.00657 0.83332
  -2  -1 -10 8988.74 474.449  22-0.55123 0.01727 0.72277-0.93935-0.50271-0.33854
   2  -1  10 8394.95 743.117  18 0.80604-0.26821 0.56119-0.77469 0.32494 0.51744
   2  -1  10 9249.62 534.953  21 0.96885-0.43404 0.24720-0.46097 0.15095 0.68929
  -2  -1 -10 8164.50 502.229   3-0.99523 0.46069 0.04666-0.25698-0.08240-0.75927
   2  -1  10 8626.99 516.835   8 0.98363-0.44741 0.17456-0.38901 0.12432 0.71744
   2  -1  10 8250.55 803.288   2 0.98964-0.45341-0.07877-0.13553 0.05083 0.79046
   2  -1  11 4092.33 372.882   7 0.81103-0.26529-0.58243 0.36534 0.08313 0.83392
  -2  -1 -11 3828.87 350.729   3-0.99966 0.45213 0.00963-0.21964-0.14356-0.77558
   2  -1  11 4591.21 377.093  21 0.97793-0.43005 0.20550-0.41926 0.20230 0.71513
   2  -1  11 4354.77 372.643   8 0.98431-0.43492 0.17443-0.38893 0.19269 0.72632
  -2  -1 -11 4175.89 326.153  22-0.55671 0.00978 0.70274-0.91959-0.52933-0.38917
   2  -1  11 3751.56 543.524   2 0.99060-0.44118-0.12492-0.08941 0.11412 0.80439
   2  -1  12 1397.94 240.172   7 0.80133-0.24268-0.59794 0.38056 0.15649 0.83772
   2  -1  12 2047.43 265.308  21 0.98275-0.42180 0.16260-0.37635 0.25310 0.74150
  -2  -1 -12 2062.47 265.357   3-0.99896 0.43843-0.02703-0.18268-0.20330-0.79330
  -2  -1 -12 1795.01 221.270  22-0.56195 0.00205 0.68019-0.89731-0.55747-0.43829
   2  -1  12 1057.80 299.831   2 0.98545-0.42283-0.16996-0.04439 0.17621 0.81951
   2  -1  12 1742.11 245.438   8 0.98048-0.41791 0.17349-0.38806 0.25790 0.73838
  -2  -1 -13 10085.1 624.693   3-0.99324 0.41971-0.06346-0.14596-0.26187-0.81218
   2  -1  13 9511.55 912.594   2 0.97422-0.39839-0.21405-0.00032 0.23734 0.83559
   2  -1  13 8917.46 595.662  21 0.98319-0.40916 0.11832-0.33207 0.30350 0.76829
   2  -1  13 9826.40 623.278   8 0.97249-0.39674 0.17182-0.38646 0.32053 0.75301
  -2  -1 -13 9588.04 558.303  22-0.56676-0.00612 0.65503-0.87243-0.58683-0.48617
  -2  -1 -14 3349.35 336.073  22-0.57096-0.01489 0.62711-0.84478-0.61721-0.53305
   2  -1  14 3360.33 377.128  13 0.87776-0.28940-0.45785 0.24087 0.28618 0.86115
   2  -1  14 3144.70 346.760  21 0.97899-0.39189 0.07244-0.28619 0.35363 0.79534
   2  -1  14 3498.58 380.812   8 0.96050-0.37156 0.16945-0.38414 0.38109 0.76971
  -2  -1 -15 30058.2 1192.58  22-0.57437-0.02446 0.59621-0.81415-0.64840-0.57911
   2  -1  15 29071.4 1275.66   8 0.94450-0.34239 0.16636-0.38112 0.43999 0.78807
   2  -1  15 28256.7 1264.92  13 0.85672-0.25507-0.47188 0.25456 0.35091 0.87333
   2  -1  15 29234.2 1226.34  21 0.96973-0.36957 0.02467-0.23842 0.40363 0.82252
   2  -1  16 14864.4 796.156  21 0.95477-0.34153-0.02539-0.18835 0.45368 0.84965
   2  -1  16 15528.0 863.400  13 0.83069-0.21575-0.48347 0.26581 0.41441 0.88675
  -2  -1 -16 15785.7 801.108  22-0.57678-0.03502 0.56200-0.78022-0.68028-0.62448
   2  -1  16 15565.4 864.490   8 0.92435-0.30907 0.16253-0.37736 0.49759 0.80773
   2  -1  17 12013.2 723.372   8 0.89973-0.27126 0.15791-0.37280 0.55420 0.82838
   2  -1  17 11265.3 705.416  13 0.79923-0.17100-0.49257 0.27457 0.47704 0.90103
  -2  -1 -17 10688.2 645.627  22-0.57797-0.04680 0.52407-0.74256-0.71271-0.66930
   2  -1  17 9271.78 608.862  21 0.93308-0.30678-0.07834-0.13540 0.50398 0.87653
  -2  -1 -18 8468.04 568.480  22-0.57764-0.06011 0.48180-0.70057-0.74561-0.71365
   2  -1  18 9772.79 640.909   8 0.87008-0.22843 0.15238-0.36734 0.61014 0.84970
  -2  -1 -19 234.670 133.439  22-0.57539-0.07534 0.43434-0.65338-0.77888-0.75763
   2  -1  19 7.06789 103.978   8 0.83453-0.17970 0.14580-0.36082 0.66573 0.87137
  -2  -1 -20 3087.07 302.429  22-0.57064-0.09306 0.38038-0.59970-0.81244-0.80133
   2  -1  20 2513.33 283.219   8 0.79167-0.12366 0.13792-0.35300 0.72136 0.89300
  -2   0  22 1339.61 199.390  12 0.44149-0.55277-0.21450 0.21488 0.93424 0.69779
   2   0 -22 1059.82 228.950  25-0.40200 0.51202 0.29987-0.29712-0.92248-0.70593
  -2   0  21 2091.36 271.855  12 0.49675-0.62137-0.20353 0.20390 0.91662 0.63805
  -2   0  21 2405.42 304.473   8 0.52495-0.65257 0.08938-0.09065 0.92348 0.63000
   2   0 -21 2120.01 323.083  25-0.44616 0.56952 0.31950-0.31692-0.90150-0.64972
  -2   0  20 4392.81 415.006  12 0.54258-0.68053-0.19350 0.19384 0.89864 0.57868
   2   0 -20 4935.70 507.940  25-0.48382 0.62053 0.33592-0.33351-0.88069-0.59334
  -2   0  20 4647.20 438.042   8 0.56411-0.70491 0.09647-0.09767 0.90416 0.57206
   2   0 -19 7234.76 642.806  25-0.51621 0.66627 0.34978-0.34754-0.86043-0.53641
  -2   0  19 7850.20 590.816   8 0.59770-0.75168 0.10255-0.10369 0.88534 0.51362
   2   0 -18 830.392 273.849  25-0.54427 0.70768 0.36157-0.35950-0.84095-0.47869
  -2   0  18 351.718 142.123  10 0.47353-0.64101-0.46150 0.45846 0.82131 0.49655
  -2   0  18 632.743 180.635   8 0.62656-0.79372 0.10779-0.10887 0.86735 0.45436
  -2   0  17 12.0622 97.5108  10 0.51067-0.69131-0.45737 0.45451 0.80583 0.43497
   2   0 -17 86.5053 191.909  25-0.56851 0.74526 0.37159-0.36968-0.82256-0.41989
  -2   0  17-98.5029 133.178   8 0.65125-0.83159 0.11228-0.11329 0.85049 0.39395
  -2   0  16 68.6833 95.5985  20 0.32316-0.51445 0.66338-0.66384 0.72006 0.44613
  -2   0  16 56.4775 96.6014  10 0.54187-0.73567-0.45312 0.45045 0.79129 0.37246
   2   0 -16 253.178 176.803  25-0.58926 0.77935 0.38002-0.37828-0.80556-0.35970
  -2   0  16 5.60274 112.598   8 0.67211-0.86563 0.11607-0.11702 0.83511 0.33207
  -2   0  15 10032.3 567.871  20 0.35620-0.56079 0.66810-0.66853 0.70442 0.38453
   2   0 -15 10568.6 714.695  25-0.60670 0.81015 0.38700-0.38544-0.79029-0.29778
  -2   0  15 10218.9 603.251  10 0.56774-0.77470-0.44902 0.44653 0.77809 0.30861
   2   0 -15 10109.6 1110.84  17-0.62495 0.82890 0.34707-0.34479-0.79869-0.29145
  -2   0  15 10529.6 651.854   8 0.68934-0.89604 0.11921-0.12009 0.82156 0.26836
  -2   0  14 4760.84 365.350  20 0.38407-0.60197 0.67131-0.67169 0.69013 0.32158
  -2   0  14 5122.76 398.007  10 0.58862-0.80874-0.44531 0.44301 0.76663 0.24302
   2   0 -14 4665.91 457.059  25-0.62092 0.83771 0.39261-0.39122-0.77716-0.23373
   2   0 -14 4185.22 705.266  17-0.64001 0.85735 0.35014-0.34810-0.78627-0.22652
  -2   0  14 4862.23 412.400   8 0.70298-0.92285 0.12169-0.12251 0.81025 0.20241
  -2   0  13 17721.1 838.811   8 0.71292-0.94598 0.12351-0.12426 0.80165 0.13375
  -2   0  13 17053.0 794.427  10 0.60458-0.83786-0.44221 0.44009 0.75735 0.17524
   2   0 -13 18254.7 1409.22  17-0.65144 0.88217 0.35240-0.35059-0.77642-0.15903
  -2   0  13 19824.4 807.951  20 0.40699-0.63819 0.67338-0.67373 0.67759 0.25689
   2   0 -13 18042.6 1213.68  16 0.95310-0.71817 0.05999-0.06024-0.13043-0.80493
   2   0 -13 18218.6 918.200  25-0.63183 0.86197 0.39687-0.39565-0.76661-0.16708
  -2   0  13 19446.3 1205.71   2 0.52708-0.75961-0.55272 0.55249 0.72637 0.20828
  -2   0  12 10556.7 855.827   2 0.54352-0.78925-0.54829 0.54808 0.71940 0.13804
  -2   0  12 12192.3 622.988   8 0.71890-0.96514 0.12460-0.12529 0.79633 0.06181
  -2   0  12 11130.0 578.231  10 0.61549-0.86194-0.43996 0.43803 0.75074 0.10480
  -2   0  12 13019.8 599.554  20 0.42496-0.66947 0.67464-0.67495 0.66723 0.19000
   2   0 -12 9600.85 974.170  17-0.65901 0.90312 0.35386-0.35229-0.76969-0.08841
   2   0 -12 11573.0 663.303  25-0.63923 0.88272 0.39973-0.39868-0.75922-0.09728
  -2   0  11 2009.40 350.296   2 0.55336-0.81230-0.54550 0.54532 0.71504 0.06518
   2   0 -11 1608.23 235.476  25-0.64274 0.89957 0.40108-0.40020-0.75565-0.02366
  -2   0  11 2003.81 221.777   8 0.72043-0.97985 0.12488-0.12551 0.79496-0.01407
  -2   0  10 10183.9 759.260   2 0.55609-0.82823-0.54472 0.54456 0.71381-0.01080
   2   0 -10 8871.53 837.477  17-0.66056 0.93145 0.35416-0.35305-0.76829 0.06489
  -2   0   9 32524.4 1067.45  19-0.61683 0.33083 0.77291-0.77361 0.04042 0.58930
  -2   0   9 32687.6 1458.59   2 0.55076-0.83611-0.54625 0.54611 0.71621-0.09040
   2   0  -9 30417.8 1610.07  17-0.65276 0.93704 0.35266-0.35179-0.77526 0.14921
  -2   0   8 23830.8 832.278  19-0.58401 0.28485 0.80612-0.80675-0.00701 0.55914
   2   0  -8 22473.8 1285.80  17-0.63725 0.93492 0.34958-0.34895-0.78860 0.23989
  -2   0   8 25577.4 1186.16   2 0.53596-0.83451-0.55036 0.55025 0.72265-0.17406
  -2   0   7 6323.15 518.795   2 0.50966-0.82141-0.55713 0.55704 0.73336-0.26198
  -2   0   7 5543.33 313.980  19-0.54808 0.23575 0.83534-0.83591-0.05459 0.52912
   2   0  -7 6494.42 619.286  17-0.61159 0.92266 0.34426-0.34385-0.80921 0.33785
  -2   0   6 255771. 7021.23   2 0.46916-0.79411-0.56628 0.56622 0.74812-0.35396
  -2   0   6 252035. 6586.65  19-0.50898 0.18348 0.86051-0.86101-0.10233 0.49927
   2   0  -6 252834. 7224.27  17-0.57226 0.89671 0.33555-0.33538-0.83765 0.44365
  -2   0   5 37409.6 1125.56  19-0.46659 0.12793 0.88148-0.88191-0.15023 0.46958
  -2   0   5 36370.5 1388.38   1 0.55318-0.89198-0.00674 0.00674 0.91518-0.59780
   2   0  -5 38119.4 1558.33  17-0.51429 0.85214 0.32169-0.32176-0.87345 0.55679
  -2   0   4 5913.87 432.056   1 0.46060-0.81258 0.01327-0.01338 0.95310-0.71301
   2   0  -4 5535.10 501.047  17-0.43139 0.78262 0.30005-0.30035-0.91384 0.67453
   2   0  -3 4943.97 455.093  17-0.31702 0.68165 0.26723-0.26777-0.95208 0.79011
  -2   0   3 5265.67 399.590   1 0.33522-0.70039 0.03837-0.03860 0.98481-0.82200
  -2   0   2 83937.7 2147.12  19-0.31852-0.05963 0.91622-0.91646-0.29410 0.38067
   2   0  -2 77994.8 2543.46  17-0.16786 0.54588 0.22008-0.22085-0.97614 0.89152
  -2   0   1 3200.83 295.190   1-0.00898-0.38256 0.09796-0.09842 0.97915-0.97091
   2   0  -1 2697.00 343.451  17 0.01086 0.38055 0.15784-0.15884-0.97100 0.96373
  -2   0   0 32083.6 1212.94   1-0.20198-0.20275 0.12601-0.12658 0.92267-0.99172
   2   0   0 32805.0 1300.43  17 0.20240 0.20240 0.08448-0.08572-0.92604 0.99612
   2   0   1 110775. 3288.13  17 0.38421 0.03398 0.00800-0.00947-0.84277 0.99019
  -2   0  -1 108265. 3230.11   1-0.38205-0.03586 0.14852-0.14921 0.83368-0.98001
   2   0   2 27708.9 1024.86  18 0.52885-0.09768 0.24899-0.24885-0.70781 0.93216
   2   0   2 28354.2 1178.18  17 0.53915-0.10757-0.06361 0.06190-0.73376 0.95853
  -2   0  -2 26768.8 1125.95   1-0.53528 0.10418 0.16437-0.16517 0.72512-0.94874
  -2   0  -2 29164.3 1168.06  16 0.04549-0.47692 0.57575-0.57512-0.79682 0.57362
  -2   0  -3 54019.3 1856.50  16 0.13832-0.58285 0.56097-0.56032-0.78083 0.48039
   2   0   3 51991.4 1700.81  18 0.63707-0.19256 0.33639-0.33622-0.57305 0.87467
  -2   0  -3 49914.8 1824.40   1-0.65759 0.21331 0.17415-0.17507 0.61004-0.91094
  -2   0  -4 146995. 4227.39  16 0.20945-0.66709 0.54609-0.54541-0.76369 0.38601
  -2   0  -4 136884. 4213.78   1-0.75226 0.29479 0.17924-0.18028 0.49632-0.87450
   2   0   4 141378. 4072.96  18 0.71250-0.25465 0.40190-0.40168-0.44344 0.82233
  -2   0  -5 780.361 245.799  16 0.26116-0.73190 0.53326-0.53256-0.74848 0.29356
   2   0   5 708.374 241.491  18 0.76336-0.29218 0.45012-0.44987-0.32450 0.78066
  -2   0  -5 392.551 150.199   1-0.82381 0.35316 0.18091-0.18206 0.38864-0.84411
  -2   0  -6 61912.1 2369.74   1-0.87736 0.39353 0.18015-0.18142 0.28825-0.82101
   2   0   6 64091.7 2367.43  18 0.79667-0.31215 0.48550-0.48521-0.21702 0.75044
   2   0   7 27744.9 1301.51   2 0.92491-0.42833 0.10738-0.10762-0.20117 0.81076
   2   0   7 24834.0 1382.64  18 0.81745-0.31960 0.51145-0.51112-0.11984 0.73053
  -2   0  -7 27629.2 1356.92  16 0.31771-0.81465 0.51721-0.51646-0.72905 0.11966
   2   0   8 40718.3 1707.53   2 0.95768-0.44790 0.04436-0.04462-0.11644 0.80324
  -2   0  -8 41685.4 1794.34  16 0.32754-0.83758 0.51420-0.51342-0.72537 0.03874
   2   0   9 12900.4 877.496   2 0.97856-0.45558-0.01577 0.01548-0.03504 0.79906
  -2   0  -9 11869.2 543.957  22-0.47975-0.04171 0.85990-0.86148-0.25414-0.50910
   2   0   9 11176.7 972.353  18 0.83380-0.30927 0.54387-0.54347 0.05016 0.71506
  -2   0  -9 12633.4 925.266  16 0.32755-0.85069 0.51420-0.51339-0.72537-0.03851
  -2   0 -10 10108.5 512.045  22-0.49557-0.03886 0.84031-0.84216-0.30062-0.53987
  -2   0 -10 9801.52 527.605   3-0.98982 0.45517 0.06978-0.06654-0.04381-0.79869
   2   0  10 10598.5 954.649  18 0.83300-0.29513 0.55309-0.55264 0.12595 0.71654
  -2   0 -10 9563.36 829.668  16 0.31899-0.85522 0.51683-0.51600-0.72858-0.11253
   2   0  10 11061.2 827.430   2 0.98911-0.45292-0.07319 0.07288 0.04320 0.79802
   2   0  10 10654.6 558.122  21 0.94483-0.41004 0.31310-0.31311 0.06546 0.77479
   2   0  11 17069.6 1092.79   2 0.99043-0.44105-0.12820 0.12786 0.11863 0.79981
  -2   0 -11 18292.1 778.537  22-0.51010-0.03731 0.81854-0.82066-0.34629-0.57145
   2   0  11 18930.1 828.611  21 0.96404-0.41618 0.26355-0.26355 0.13026 0.78718
   2   0  11 18441.0 877.377   8 0.98353-0.43418 0.17455-0.17534 0.12213 0.79671
   2   0  11 20087.8 1366.95  18 0.82760-0.27640 0.55874-0.55826 0.19717 0.72258
  -2   0 -11 18410.2 806.956   3-0.99829 0.45064 0.02642-0.02288-0.11592-0.80404
  -2   0 -11 18451.7 1199.05  16 0.30264-0.85197 0.52171-0.52085-0.73452-0.18382
   2   0  12 2661.66 276.923  13 0.89192-0.32964-0.44393 0.44083 0.22971 0.76285
   2   0  12 2825.27 288.166  21 0.97668-0.41574 0.21272-0.21271 0.19356 0.80106
  -2   0 -12 2290.48 261.626   3-0.99970 0.43905-0.01608 0.01993-0.18554-0.81189
   2   0  12 2724.85 314.833   8 0.98434-0.42181 0.17444-0.17529 0.19139 0.80471
   2   0  12 2423.67 501.266  18 0.81817-0.25364 0.56131-0.56079 0.26472 0.73230
  -2   0 -12 2539.23 267.974  22-0.52337-0.03700 0.79448-0.79688-0.39134-0.60366
  -2   0 -13 17759.1 831.708   3-0.99443 0.42078-0.05796 0.06211-0.25309-0.82180
   2   0  13 18308.4 831.130  21 0.98288-0.40888 0.16040-0.16040 0.25565 0.81615
   2   0  13 17362.0 904.176   8 0.98049-0.40478 0.17350-0.17441 0.25781 0.81555
   2   0  13 17160.1 824.005  13 0.87415-0.29859-0.46069 0.45724 0.29851 0.77097
   2   0  13 17617.8 1330.51  18 0.80502-0.22715 0.56109-0.56053 0.32932 0.74497
  -2   0 -13 17355.1 805.070  22-0.53541-0.03794 0.76799-0.77067-0.43589-0.63635
  -2   0 -14 48131.0 1661.04  22-0.54619-0.04014 0.73887-0.74182-0.48007-0.66942
   2   0  14 47365.8 1680.38  13 0.85149-0.26264-0.47461 0.47082 0.36480 0.78159
   2   0  14 46171.4 1773.08   8 0.97227-0.38338 0.17178-0.17276 0.32190 0.82872
   2   0  15 5501.29 443.226  13 0.82383-0.22169-0.48583 0.48171 0.42913 0.79418
  -2   0 -15 4684.91 418.106  22-0.55565-0.04365 0.70687-0.71009-0.52397-0.70278
   2   0  15 5299.03 492.020   8 0.95979-0.35772 0.16931-0.17035 0.38408 0.84380
   2   0  16 127956. 4031.16   8 0.94302-0.32778 0.16608-0.16718 0.44471 0.86043
  -2   0 -16 135932. 3911.29  22-0.56370-0.04857 0.67164-0.67514-0.56767-0.73633
   2   0  17 47.3957 125.990   8 0.92176-0.29333 0.16204-0.16321 0.50415 0.87825
  -2   0 -17 103.156 140.914  22-0.57020-0.05504 0.63275-0.63652-0.61125-0.77000
   2   0  18 2251.59 314.694   8 0.89558-0.25398 0.15713-0.15837 0.56270 0.89697
  -2   0 -18 1815.35 266.562  22-0.57494-0.06328 0.58957-0.59361-0.65480-0.80371
  -2   0 -18 1964.35 321.116  25-0.76117 0.11727 0.44282-0.43879-0.60080-0.85843
   2   0  19 716.632 193.762   8 0.86383-0.20905 0.15122-0.15252 0.62069 0.91624
  -2   0 -19 721.576 177.248  22-0.57762-0.07358 0.54124-0.54555-0.69839-0.83736
  -2   0 -19 736.544 206.532  25-0.72380 0.06656 0.43061-0.42641-0.65832-0.87810
  -2   0 -20-50.0298 101.284  22-0.57776-0.08641 0.48644-0.49104-0.74216-0.87085
  -2   0 -20 43.9300 123.420  25-0.67899 0.00840 0.41471-0.41034-0.71591-0.89770
   2   0  20 160.938 107.529   8 0.82540-0.15743 0.14412-0.14549 0.67849 0.93570
  -2   0 -21 1637.66 209.127  22-0.57458-0.10256 0.42307-0.42794-0.78626-0.90400
   2   0  21 1727.96 224.430   8 0.77844-0.09729 0.13549-0.13692 0.73659 0.95486
   2   1 -22 2831.13 349.336  25-0.43904 0.54854 0.31636-0.10000-0.90513-0.72375
  -2   1  21 4543.20 399.945   8 0.52182-0.64949 0.08881 0.12364 0.92491 0.62839
   2   1 -21 4776.35 480.639  25-0.48343 0.60628 0.33575-0.11956-0.88091-0.67077
   2   1 -20 1566.06 331.464  25-0.52134 0.65753 0.35195-0.13592-0.85701-0.61749
  -2   1  20 1805.69 271.226   8 0.56244-0.70329 0.09616 0.11635 0.90504 0.57100
  -2   1  19 8040.73 528.264  20 0.31206-0.46352 0.66157-0.44891 0.72501 0.67278
   2   1 -19 8229.09 683.713  25-0.55418 0.70372 0.36569-0.14983-0.83362-0.56369
  -2   1  19 8350.52 598.479   8 0.59715-0.75117 0.10245 0.11012 0.88567 0.51312
  -2   1  18 4275.66 398.002  12 0.55617-0.72074-0.19035 0.40476 0.89267 0.43000
  -2   1  18 3901.40 372.454  20 0.35986-0.52462 0.66856-0.45586 0.70261 0.61795
  -2   1  18 4064.99 414.607   8 0.62690-0.79410 0.10785 0.10479 0.86713 0.45440
   2   1 -18 3811.62 475.073  25-0.58277 0.74566 0.37740-0.16171-0.81100-0.50911
  -2   1  17 5486.12 477.635   8 0.65231-0.83269 0.11247 0.10024 0.84974 0.39452
   2   1 -17 4787.44 502.300  25-0.60767 0.78391 0.38739-0.17187-0.78942-0.45351
  -2   1  17 5257.97 427.672  20 0.40153-0.57960 0.67294-0.46020 0.68064 0.56268
  -2   1  16 2558.34 320.287   8 0.67377-0.86733 0.11637 0.09640 0.83384 0.33316
  -2   1  16 2621.64 298.451  20 0.43803-0.62940 0.67535-0.46257 0.65941 0.50667
   2   1 -16 2093.68 340.928  25-0.62925 0.81883 0.39587-0.18052-0.76914-0.39659
   2   1 -15 1965.47 325.233  25-0.64774 0.85067 0.40300-0.18782-0.75048-0.33806
  -2   1  15 2055.62 262.080  20 0.46998-0.67466 0.67630-0.46348 0.63918 0.44966
  -2   1  15 1953.96 270.755   8 0.69150-0.89824 0.11960 0.09323 0.81980 0.26994
  -2   1  14 1903.30 253.402   8 0.70557-0.92549 0.12217 0.09073 0.80803 0.20445
  -2   1  14 1645.36 228.306  20 0.49778-0.71576 0.67617-0.46331 0.62023 0.39137
   2   1 -14 1880.69 482.990  17-0.67851 0.89519 0.35749-0.14123-0.75153-0.26191
  -2   1  14 2196.26 468.036  18 0.62526-0.84302 0.49282-0.27839 0.70427 0.30776
   2   1 -14 2364.93 479.390  16 0.92516-0.70364 0.11172 0.10225-0.20020-0.81247
   2   1 -14 2193.61 313.524  25-0.66326 0.87954 0.40887-0.19386-0.73381-0.27754
   2   1 -13 4116.32 600.389  16 0.94963-0.71501 0.06727 0.14667-0.14027-0.79516
  -2   1  13 3458.37 316.961  20 0.52165-0.75294 0.67530-0.46240 0.60289 0.33147
  -2   1  13 3340.60 560.070  18 0.63846-0.86955 0.49921-0.28483 0.68752 0.24724
   2   1 -13 2216.26 483.664  17-0.69124 0.92131 0.35975-0.14371-0.73900-0.19709
  -2   1  13 3145.83 311.921   8 0.71589-0.94899 0.12405 0.08891 0.79903 0.13620
   2   1 -13 3021.48 349.863  25-0.67583 0.90546 0.41354-0.19870-0.71959-0.21457
  -2   1  12 10175.2 563.462   8 0.72218-0.96845 0.12520 0.08783 0.79338 0.06459
  -2   1  12 10997.6 570.767  20 0.54168-0.78628 0.67399-0.46105 0.58753 0.26960
  -2   1  12 11638.0 537.511  19-0.63031 0.38386 0.75704-0.54371 0.06126 0.80106
  -2   1  12 11400.7 978.803  18 0.64894-0.89337 0.50421-0.28986 0.67356 0.18394
   2   1 -12 10661.7 1019.73  17-0.70053 0.94400 0.36134-0.14554-0.72949-0.12926
   2   1 -12 10985.1 954.839  16 0.96868-0.72096 0.02225 0.19166-0.07930-0.77889
   2   1 -12 9508.33 613.964  25-0.68534 0.92831 0.41703-0.20236-0.70837-0.14860
  -2   1  11 12502.4 617.782   8 0.72394-0.98339 0.12552 0.08757 0.79177-0.01107
  -2   1  11 14987.6 657.914  20 0.55782-0.81572 0.67252-0.45955 0.57457 0.20532
  -2   1  11 13728.9 597.962  19-0.58927 0.32966 0.80126-0.58787 0.00031 0.78442
  -2   1  11 14816.4 1072.46  18 0.65653-0.91430 0.50778-0.29347 0.66306 0.11717
   2   1 -11 11448.4 1017.97  17-0.70608 0.96293 0.36226-0.14669-0.72366-0.05774
   2   1 -11 12843.8 679.769  25-0.69151 0.94783 0.41926-0.20476-0.70086-0.07892
  -2   1  10 12303.1 542.058  19-0.54329 0.27052 0.83876-0.62531-0.06064 0.76778
   2   1 -10 10866.8 937.940  17-0.70732 0.97756 0.36246-0.14713-0.72235 0.01830
   2   1  -9 21639.5 1312.38  17-0.70334 0.98697 0.36180-0.14671-0.72656 0.09986
  -2   1   9 24038.9 1256.95  18 0.66130-0.94574 0.51000-0.29577 0.65629-0.03059
  -2   1   9 22188.1 802.122  19-0.49236 0.20641 0.86945-0.65593-0.12155 0.75109
  -2   1   8 10276.5 745.312  18 0.65678-0.95456 0.50790-0.29370 0.66271-0.11428
   2   1  -8 10905.0 831.036  17-0.69269 0.98971 0.36000-0.14514-0.73754 0.18818
  -2   1   8 9805.89 467.815  19-0.43641 0.13731 0.89301-0.67942-0.18226 0.73421
  -2   1   7 59100.2 1732.97  19-0.37545 0.06318 0.90898-0.69532-0.24251 0.71686
  -2   1   7 60292.6 2148.91  18 0.64549-0.95660 0.50258-0.28842 0.67822-0.20706
   2   1  -7 58912.6 2251.64  17-0.67310 0.98351 0.35651-0.14188-0.75668 0.28468
  -2   1   6 214232. 6051.74  18 0.62434-0.94878 0.49237-0.27825 0.70542-0.31152
   2   1  -6 207192. 6199.26  17-0.64101 0.96481 0.35034-0.13595-0.78543 0.39077
  -2   1   6 219724. 5693.45  19-0.30956-0.01588 0.91675-0.70304-0.30185 0.69861
  -2   1   5 15539.5 803.558   1 0.51437-0.85286 0.00182 0.21208 0.93275-0.61505
  -2   1   5 14630.0 570.327  19-0.23901-0.09959 0.91567-0.70189-0.35966 0.67883
   2   1  -5 14889.9 846.801  17-0.59083 0.92803 0.33974-0.12558-0.82467 0.50736
  -2   1   4 128763. 3395.26  19-0.16436-0.18741 0.90509-0.69124-0.41508 0.65665
  -2   1   4 120239. 3690.67   1 0.42387-0.77555 0.02084 0.19294 0.96456-0.72415
   2   1  -4 124686. 3777.05  17-0.51424 0.86483 0.32168-0.10775-0.87347 0.63351
   2   1  -3 96631.7 2931.83  17-0.39999 0.76397 0.29136-0.07766-0.92622 0.76361
  -2   1   3 92853.0 2889.12   1 0.30481-0.66967 0.04416 0.16950 0.98952-0.82639
  -2   1   2 45991.6 1624.72   1 0.15702-0.53507 0.07080 0.14275 0.99750-0.91166
   2   1  -2 46823.3 1618.75  17-0.23694 0.61430 0.24248-0.02903-0.96838 0.88311
  -2   1   1 91388.5 2927.92   1-0.01300-0.37824 0.09859 0.11485 0.97836-0.96980
  -2   1   1 98977.3 2976.95  16-0.09669-0.29574 0.58844-0.37371-0.80766 0.81609
  -2   1   1 100812. 2645.97  19 0.07173-0.46299 0.81471-0.60066-0.55566 0.56445
   2   1  -1 94745.3 2879.04  17-0.02389 0.41464 0.17041 0.04281-0.97478 0.96686
  -2   1   0 131989. 3938.85  16 0.04483-0.45037 0.57583-0.36107-0.79691 0.72811
  -2   1   0 137615. 3565.87  19 0.14773-0.55215 0.76780-0.55368-0.59006 0.52126
   2   1   0 133761. 3802.23  17 0.21679 0.18736 0.07869 0.13430-0.92096 0.99039
  -2   1   0 129189. 3884.47   1-0.19213-0.21229 0.12467 0.08865 0.92649-0.99522
  -2   1  -1 127231. 3708.82  16 0.16191-0.58055 0.55638-0.34160-0.77562 0.62958
  -2   1  -1 122382. 3267.75  19 0.21813-0.63572 0.71622-0.50204-0.61699 0.47059
   2   1   1 126779. 3539.95  17 0.44282-0.02529-0.01830 0.23105-0.80621 0.95299
  -2   1  -1 117814. 3595.20   1-0.36282-0.05479 0.14630 0.06690 0.84501-0.99103
  -2   1  -2 3040.97 324.459   1-0.51232 0.08153 0.16222 0.05087 0.74363-0.96693
  -2   1  -2 3253.31 376.580  16 0.25387-0.68560 0.53518-0.32037-0.75077 0.52749
  -2   1  -3 94988.4 3106.07  16 0.32311-0.76795 0.51557-0.30073-0.72704 0.42653
   2   1   3 98102.8 2957.14  18 0.58213-0.13760 0.29129-0.07717-0.64714 0.94887
  -2   1  -3 93970.2 2993.88   1-0.63540 0.19142 0.17261 0.04036 0.63322-0.93380
   2   1   4 34990.5 1385.29  18 0.65740-0.19952 0.35356-0.13941-0.54187 0.92087
  -2   1  -4 32130.1 1396.78   1-0.73303 0.27587 0.17844 0.03442 0.52164-0.89951
  -2   1  -4 34084.7 1497.22  16 0.37319-0.83113 0.49930-0.28444-0.70702 0.32927
  -2   1  -5 11758.2 835.411  16 0.40760-0.87863 0.48705-0.27216-0.69179 0.23680
  -2   1  -5 12858.6 808.551   1-0.80829 0.33794 0.18076 0.03198 0.41410-0.86925
   2   1   5 14015.2 836.648  18 0.71501-0.24380 0.40418-0.18999-0.43833 0.89459
  -2   1  -6 81127.8 2885.60  16 0.42930-0.91344 0.47885-0.26394-0.68153 0.14930
  -2   1  -6 76261.6 2759.51   1-0.86547 0.38193 0.18052 0.03210 0.31257-0.84501
   2   1   6 81045.2 2817.92  18 0.75798-0.27343 0.44477-0.23054-0.33902 0.87254
   2   1   7 125105. 3691.21   2 0.92480-0.42827 0.10756 0.10619-0.20141 0.81093
  -2   1  -7 118420. 4057.68  16 0.44063-0.93787 0.47441-0.25948-0.67597 0.06650
   2   1   7 119856. 4074.73  18 0.78911-0.29122 0.47703-0.26275-0.24488 0.85568
   2   1   8 93028.9 3581.77  18 0.81071-0.29949 0.50243-0.28812-0.15602 0.84409
  -2   1  -8 101461. 3547.07  16 0.44333-0.95367 0.47334-0.25838-0.67462-0.01208
   2   1   9 12849.6 1151.88  18 0.82458-0.30002 0.52220-0.30785-0.07209 0.83742
  -2   1  -9 15609.1 645.507  22-0.39899-0.12293 0.91773-0.70459-0.05039-0.71209
  -2   1  -9 14788.8 1102.24  16 0.43864-0.96208 0.47520-0.26021-0.67695-0.08699
  -2   1 -10 8726.54 472.575  22-0.42646-0.10843 0.90419-0.69133-0.11483-0.72490
   2   1  10 8107.81 938.872  18 0.83205-0.29415 0.53725-0.32286 0.00744 0.83516
  -2   1 -10 9317.12 886.946  16 0.42744-0.96398 0.47956-0.26455-0.68243-0.15875
  -2   1 -11 4005.72 321.382  22-0.45121-0.09666 0.88709-0.67450-0.17677-0.74020
   2   1  11 4378.77 717.199  18 0.83407-0.28284 0.54828-0.33386 0.08313 0.83673
  -2   1 -11 3279.21 558.784  16 0.41028-0.95992 0.48605-0.27102-0.69055-0.22787
   2   1  11 3955.07 369.014   8 0.98261-0.43330 0.17445 0.03848 0.10537 0.81329
  -2   1 -12 1748.79 235.161  22-0.47354-0.08730 0.86662-0.65430-0.23667-0.75756
   2   1  12 1959.73 283.797   8 0.98458-0.42210 0.17454 0.03833 0.17549 0.82044
   2   1  12 2446.09 521.314  18 0.83131-0.26674 0.55580-0.34133 0.15555 0.84158
  -2   1 -12 1843.34 424.343  16 0.38745-0.95019 0.49433-0.27927-0.70086-0.29480
  -2   1 -13 8993.50 944.507  16 0.35901-0.93485 0.50409-0.28900-0.71295-0.35995
  -2   1 -13 10175.1 584.748  22-0.49367-0.08015 0.84286-0.63082-0.29488-0.77660
   2   1  13 10743.4 1115.37  18 0.82421-0.24631 0.56015-0.34564 0.22519 0.84921
   2   1  13 9925.15 657.438   8 0.98176-0.40609 0.17378 0.03902 0.24287 0.83032
  -2   1 -14 3331.57 343.572  22-0.51175-0.07504 0.81577-0.60400-0.35172-0.79701
   2   1  14 3457.21 395.655   8 0.97444-0.38559 0.17222 0.04052 0.30798 0.84246
  -2   1 -15 31458.4 1251.14  22-0.52786-0.07191 0.78521-0.57371-0.40747-0.81851
   2   1  15 29044.6 1320.99   8 0.96275-0.36072 0.16989 0.04279 0.37123 0.85647
   2   1  16 14987.9 876.701   8 0.94664-0.33144 0.16677 0.04584 0.43298 0.87198
  -2   1 -16 15804.2 815.588  22-0.54201-0.07073 0.75090-0.53967-0.46237-0.84087
   2   1  17 11414.5 735.803   8 0.92591-0.29753 0.16283 0.04972 0.49357 0.88865
  -2   1 -17 11019.9 670.093  22-0.55416-0.07155 0.71243-0.50148-0.51665-0.86384
  -2   1 -18 8700.43 571.019  22-0.56418-0.07451 0.66920-0.45852-0.57055-0.88719
   2   1  18 9091.57 636.807   8 0.90015-0.25859 0.15798 0.05450 0.55332 0.90616
   2   1  19 251.157 125.756   8 0.86865-0.21391 0.15212 0.06030 0.61258 0.92417
  -2   1 -19 156.831 153.106  25-0.76191 0.10416 0.44305-0.22524-0.59954-0.93736
  -2   1 -19 41.5978 106.544  22-0.57182-0.07984 0.62027-0.40987-0.62433-0.91067
   2   1  20 2853.98 316.173   8 0.83027-0.16235 0.14502 0.06733 0.67174 0.94226
  -2   1 -20 2763.09 288.202  22-0.57667-0.08797 0.56419-0.35406-0.67832-0.93393
  -2   1 -20 3037.78 351.111  25-0.72223 0.05113 0.43007-0.21210-0.66052-0.95356
   2   2 -22 914.911 211.336  25-0.43756 0.54655 0.31571 0.11427-0.90587-0.72348
  -2   2  21 3372.13 308.675  20 0.26902-0.39396 0.65358-0.22775 0.74281 0.80935
   2   2 -21 3867.27 409.935  25-0.48560 0.60794 0.33669 0.09312-0.87963-0.67253
   2   2 -20 4464.98 482.798  25-0.52609 0.66176 0.35395 0.07569-0.85379-0.62118
  -2   2  20 4534.95 384.980  20 0.32957-0.46782 0.66437-0.23850 0.71714 0.75779
  -2   2  19 10.1373 104.552  20 0.38130-0.53285 0.67102-0.24511 0.69160 0.70609
   2   2 -19 142.657 198.652  25-0.56086 0.70988 0.36844 0.06103-0.82853-0.56924
  -2   2  19 69.8746 94.7838   8 0.55640-0.71047 0.09507 0.33122 0.90818 0.49043
  -2   2  18 1311.89 236.731  20 0.42628-0.59113 0.67472-0.24878 0.66646 0.65399
   2   2 -18 1033.95 266.551  25-0.59098 0.75335 0.38071 0.04859-0.80409-0.51649
  -2   2  18 954.463 203.802   8 0.58860-0.75585 0.10090 0.32546 0.89065 0.43069
  -2   2  17 294.898 159.895  20 0.46578-0.64394 0.67624-0.25025 0.64193 0.60128
   2   2 -17 415.621 222.081  25-0.61714 0.79286 0.39113 0.03800-0.78071-0.46268
  -2   2  17 212.867 123.642   8 0.61569-0.79611 0.10582 0.32061 0.87433 0.36976
  -2   2  16 14351.3 776.677   8 0.63819-0.83179 0.10990 0.31658 0.85958 0.30724
  -2   2  16 15711.9 814.348  20 0.50064-0.69210 0.67610-0.25007 0.61821 0.54776
   2   2 -16 13828.8 878.156  25-0.63980 0.82887 0.39995 0.02901-0.75865-0.40755
  -2   2  15 2012.02 279.402  20 0.53141-0.73618 0.67473-0.24866 0.59550 0.49323
   2   2 -15 2299.21 339.049  25-0.65927 0.86168 0.40737 0.02142-0.73819-0.35082
  -2   2  15 1935.78 261.495   8 0.65639-0.86317 0.11321 0.31334 0.84680 0.24276
  -2   2  14 2026.03 276.037  20 0.55847-0.77654 0.67246-0.24635 0.57404 0.43745
  -2   2  14 2393.02 474.412  18 0.64819-0.86592 0.50386-0.07549 0.67458 0.33756
   2   2 -14 1884.03 532.931  17-0.68380 0.89983 0.35844 0.07205-0.74638-0.26771
   2   2 -14 1768.72 451.808  16 0.90693-0.68571 0.13948 0.28867-0.23749-0.77524
   2   2 -14 1925.40 299.162  25-0.67573 0.89149 0.41350 0.01512-0.71972-0.29210
  -2   2  14 1706.97 238.051   8 0.67036-0.89032 0.11575 0.31086 0.83644 0.17586
   2   2 -13-48.9228 157.740  16 0.93100-0.69669 0.10199 0.32613-0.18711-0.74839
  -2   2  13-56.6200 132.703  20 0.58207-0.81345 0.66959-0.24345 0.55408 0.38018
  -2   2  13-12.6273 167.323  18 0.66255-0.89361 0.51058-0.08225 0.65450 0.28037
   2   2 -13 14.4303 204.521  17-0.69703 0.92644 0.36074 0.06952-0.73311-0.20363
   2   2 -13 44.9534 118.910  25-0.68923 0.91833 0.41844 0.01001-0.70366-0.23097
  -2   2  13-148.487 93.3458   8 0.67999-0.91313 0.11751 0.30918 0.82902 0.10603
  -2   2  12 3212.11 312.587  20 0.60235-0.84703 0.66642-0.24023 0.53592 0.32110
  -2   2  12 3281.44 520.395  18 0.67436-0.91876 0.51598-0.08769 0.63701 0.22059
   2   2 -12 2757.77 548.715  17-0.70682 0.94962 0.36238 0.06765-0.72288-0.13652
  -2   2  12 3505.02 298.197   8 0.68490-0.93122 0.11840 0.30834 0.82513 0.03266
   2   2 -12 2921.74 544.604  16 0.95096-0.70354 0.06452 0.36358-0.13655-0.72171
   2   2 -12 2898.69 329.194  25-0.69971 0.94217 0.42220 0.00608-0.69059-0.16685
  -2   2  11 19854.3 823.106   8 0.68444-0.94394 0.11832 0.30849 0.82550-0.04497
  -2   2  11 21066.2 886.314  20 0.61934-0.87732 0.66321-0.23698 0.51993 0.25985
  -2   2  11 22252.3 824.108  19-0.50185 0.24229 0.86446-0.43686-0.11065 0.89519
  -2   2  11 22316.9 1340.28  18 0.68354-0.94127 0.52010-0.09185 0.62277 0.15757
   2   2 -11 20461.1 1424.32  17-0.71287 0.96907 0.36336 0.06643-0.71637-0.06568
   2   2 -11 19520.1 1398.43  16 0.96694-0.70642 0.02700 0.40107-0.08575-0.69527
   2   2 -11 20871.0 934.631  25-0.70696 0.96276 0.42477 0.00334-0.68122-0.09903
  -2   2  10 46585.2 1512.63  20 0.63295-0.90424 0.66024-0.23398 0.50657 0.19597
  -2   2  10 47555.0 2034.34  18 0.68983-0.96091 0.52287-0.09466 0.61263 0.09043
   2   2 -10 43363.1 2142.87  17-0.71464 0.98423 0.36364 0.06592-0.71444 0.00974
   2   2 -10 44143.9 1545.91  25-0.71053 0.97968 0.42602 0.00192-0.67650-0.02655
  -2   2  10 45125.2 1449.50  19-0.43957 0.16685 0.89192-0.46425-0.17898 0.88594
  -2   2   9 22632.2 855.476  20 0.64298-0.92757 0.65783-0.23152 0.49640 0.12891
  -2   2   9 21685.1 824.438  19-0.37266 0.08677 0.90950-0.48176-0.24514 0.87450
  -2   2   9 20520.4 1187.21  18 0.69277-0.97718 0.52416-0.09598 0.60780 0.01800
   2   2  -9 19684.6 1284.06  17-0.71122 0.99419 0.36309 0.06623-0.71816 0.09081
  -2   2   8 33653.0 1150.57  19-0.30168 0.00262 0.91709-0.48929-0.30859 0.86036
  -2   2   8 35767.9 1536.49  18 0.69149-0.98923 0.52360-0.09546 0.60992-0.06139
   2   2  -8 33543.3 1647.26  17-0.70111 0.99748 0.36143 0.06766-0.72889 0.17889
  -2   2   7 145141. 4036.57  19-0.22736-0.08486 0.91463-0.48676-0.36868 0.84285
  -2   2   7 154381. 4519.75   1 0.53454-0.84637-0.00260 0.43062 0.92393-0.45135
  -2   2   7 150668. 4443.54  18 0.68441-0.99549 0.52048-0.09239 0.62138-0.15012
   2   2  -7 144824. 4596.32  17-0.68190 0.99166 0.35810 0.07075-0.74824 0.27559
  -2   2   6 6378.75 528.994   1 0.47939-0.80440 0.00931 0.41859 0.94649-0.55119
  -2   2   6 6240.24 379.011  19-0.15070-0.17468 0.90218-0.47424-0.42462 0.82120
  -2   2   6 5462.54 459.142  18 0.66862-0.99303 0.51337-0.08531 0.64563-0.25163
   2   2  -6 6281.76 560.348  17-0.64959 0.97274 0.35204 0.07658-0.77804 0.38273
  -2   2   5 4403.17 420.383   1 0.40510-0.74329 0.02464 0.40315 0.96970-0.65168
  -2   2   5 4953.46 327.845  19-0.07293-0.26561 0.88004-0.45204-0.47558 0.79457
  -2   2   5 4524.61 375.834  18 0.63831-0.97607 0.49915-0.07113 0.68771-0.37097
   2   2  -5 4165.44 425.122  17-0.59752 0.93406 0.34121 0.08717-0.81981 0.50185
  -2   2   4 124957. 3752.27   1 0.30804-0.65942 0.04355 0.38412 0.98907-0.74834
  -2   2   4 125735. 3429.68  19 0.00445-0.35616 0.84896-0.42089-0.52078 0.76217
   2   2  -4 122431. 3721.22  17-0.51453 0.86446 0.32175 0.10640-0.87331 0.63270
  -2   2   3 41726.6 1313.45  19 0.07979-0.44466 0.81015-0.38201-0.55956 0.72336
  -2   2   3 42852.2 1572.37   1 0.18664-0.55120 0.06565 0.36191 0.99780-0.83435
   2   2  -3 40136.2 1479.28  17-0.38279 0.74611 0.28649 0.14143-0.93238 0.76912
  -2   2   2 123875. 3558.01   1 0.04151-0.41926 0.09000 0.33744 0.98769-0.90153
  -2   2   2 118473. 3230.65  19 0.15136-0.52940 0.76533-0.33713-0.59157 0.67777
   2   2  -2 113113. 3349.18  17-0.17816 0.55487 0.22348 0.20420-0.97534 0.88942
  -2   2   1 1960.95 306.862  16 0.03413-0.42687 0.57720-0.14829-0.79829 0.80666
   2   2  -1 1437.13 171.818  17 0.11402 0.27607 0.11920 0.30825-0.95192 0.94336
  -2   2   1 1839.18 256.763   1-0.11911-0.27183 0.11444 0.31289 0.95161-0.94273
  -2   2   0 21027.4 1044.01  16 0.15910-0.56494 0.55694-0.12800-0.77627 0.70740
  -2   2   0 22083.7 976.532   1-0.28278-0.12134 0.13658 0.29064 0.88736-0.95577
   2   2   0 20764.2 750.042  17 0.45131-0.04783-0.02219 0.44940-0.80047 0.86925
  -2   2  -1 49053.9 1717.89   1-0.43675 0.01945 0.15457 0.27253 0.79879-0.94448
  -2   2  -1 46434.3 1871.94  16 0.25749-0.67643 0.53423-0.10526-0.74964 0.60353
  -2   2  -2 50280.7 1973.64  16 0.33242-0.76446 0.51268-0.08369-0.72351 0.50016
   2   2   2 50938.7 1865.41  18 0.51220-0.08097 0.23600 0.19202-0.72491 0.94948
  -2   2  -2 50748.2 1805.76   1-0.57092 0.14043 0.16752 0.25946 0.69460-0.91758
  -2   2  -3 50207.1 2049.85  16 0.38781-0.83296 0.49420-0.06518-0.70070 0.40011
  -2   2  -3 51278.4 1864.90   1-0.68158 0.23791 0.17569 0.25118 0.58363-0.88389
   2   2   3 52210.9 1923.40  18 0.58827-0.14370 0.29625 0.13181-0.63951 0.94134
  -2   2  -4 69166.3 2379.93   1-0.76901 0.31215 0.17984 0.24691 0.47314-0.85069
   2   2   4 66559.3 2398.84  18 0.65187-0.19396 0.34886 0.07923-0.55058 0.92969
  -2   2  -4 67416.6 2558.50  16 0.42737-0.88561 0.47959-0.05055-0.68246 0.30464
  -2   2  -5 81206.2 3040.00  16 0.45416-0.92550 0.46898-0.03992-0.66914 0.21407
  -2   2  -5 83360.7 2846.01   1-0.83637 0.36633 0.18092 0.24571 0.36699-0.82183
   2   2   5 86296.2 2932.62  18 0.70361-0.23237 0.39389 0.03424-0.46097 0.91734
   2   2   6 37708.7 1750.26  18 0.74470-0.26012 0.43187-0.00369-0.37254 0.90618
  -2   2  -6 36819.5 1808.60  16 0.47059-0.95503 0.46218-0.03309-0.66055 0.12825
  -2   2  -7 41147.2 2011.70  16 0.47848-0.97602 0.45883-0.02971-0.65631 0.04678
   2   2   7 43835.4 2028.68  18 0.77647-0.27856 0.46351-0.03530-0.28637 0.89727
  -2   2  -8 28601.3 1653.03  16 0.47916-0.98980 0.45854-0.02939-0.65594-0.03083
  -2   2  -8 29108.8 1021.58  22-0.28776-0.22166 0.93135-0.50321 0.17783-0.86229
   2   2   8 28662.8 1714.70  18 0.80021-0.28895 0.48960-0.06135-0.20296 0.89113
  -2   2  -9 3308.21 285.535  22-0.32732-0.19507 0.93280-0.50493 0.10165-0.86336
  -2   2  -9 3488.30 578.698  16 0.47359-0.99733 0.46091-0.03174-0.65895-0.10506
   2   2   9 4238.94 718.872  18 0.81700-0.29241 0.51082-0.08253-0.12248 0.88792
  -2   2 -10 14737.1 1218.10  16 0.46242-0.99926 0.46559-0.03640-0.66486-0.17639
  -2   2 -10 16099.6 716.977  22-0.36330-0.17207 0.92844-0.50085 0.02788-0.86684
   2   2  10 13365.6 1298.87  18 0.82776-0.28983 0.52776-0.09943-0.04484 0.88754
  -2   2 -11 13382.3 673.006  22-0.39603-0.15231 0.91889-0.49158-0.04368-0.87254
  -2   2 -11 12024.3 1127.80  16 0.44606-0.99601 0.47225-0.04303-0.67325-0.24524
   2   2  11 14064.2 735.288   8 0.98423-0.43496 0.17461 0.25204 0.14107 0.77741
   2   2  11 12261.6 1263.69  18 0.83318-0.28191 0.54090-0.11253 0.03016 0.88981
  -2   2 -12 62.7818 176.653  16 0.42474-0.98779 0.48060-0.05135-0.68373-0.31200
   2   2  12 283.618 121.303   8 0.98375-0.42130 0.17426 0.25232 0.20945 0.78630
   2   2  12 596.967 435.128  18 0.83378-0.26918 0.55062-0.12221 0.10279 0.89445
  -2   2 -12 590.934 151.099  22-0.42581-0.13551 0.90458-0.47754-0.11324-0.88023
   2   2  13 462.952 170.896   8 0.97868-0.40305 0.17310 0.25342 0.27544 0.79757
  -2   2 -13 213.358 123.506  22-0.45286-0.12143 0.88575-0.45899-0.18107-0.88965
  -2   2 -14 12901.7 711.424  22-0.47738-0.10988 0.86253-0.43603-0.24742-0.90055
   2   2  14 11848.4 737.364   8 0.96920-0.38040 0.17116 0.25529 0.33948 0.81079
  -2   2 -15 3305.60 358.746  22-0.49947-0.10076 0.83485-0.40864-0.31257-0.91265
   2   2  15 3661.64 359.932  20 0.78753-0.18397 0.59136-0.16562 0.30520 0.92277
   2   2  15 2833.42 346.575   8 0.95534-0.35336 0.16844 0.25795 0.40194 0.82558
  -2   2 -16 3142.17 363.865  22-0.51920-0.09401 0.80253-0.37659-0.37680-0.92568
   2   2  16 3459.10 378.803   8 0.93695-0.32178 0.16492 0.26141 0.46319 0.84159
  -2   2 -17 6108.24 478.587  22-0.53656-0.08962 0.76516-0.33949-0.44039-0.93933
   2   2  17 5220.86 467.714   8 0.91368-0.28534 0.16052 0.26574 0.52356 0.85848
  -2   2 -18 6655.66 481.272  22-0.55145-0.08771 0.72204-0.29664-0.50371-0.95327
   2   2  18 6744.89 512.706   8 0.88495-0.24343 0.15515 0.27105 0.58341 0.87590
  -2   2 -19 4738.12 386.369  22-0.56362-0.08851 0.67206-0.24694-0.56718-0.96705
   2   2  19 5649.64 444.502   8 0.84978-0.19508 0.14862 0.27751 0.64313 0.89343
  -2   2 -20 1044.67 171.000  22-0.57263-0.09247 0.61331-0.18847-0.63143-0.98005
   2   2  20 1529.18 219.239   8 0.80650-0.13862 0.14064 0.28543 0.70327 0.91056
  -2   2 -20 1397.14 245.467  25-0.73553 0.06391 0.43456-0.00297-0.64134-0.97322
  -2   3  21 2035.55 232.510  20 0.29659-0.42161 0.65888-0.01980 0.73166 0.82039
   2   3 -20 1985.09 290.389  25-0.49128 0.62644 0.33913 0.30412-0.87622-0.59921
  -2   3  20 1975.28 252.835  20 0.35630-0.49463 0.66811-0.02900 0.70437 0.77044
   2   3 -19 2662.43 349.931  25-0.53108 0.67958 0.35605 0.28703-0.85034-0.54790
  -2   3  19 3083.86 334.607  20 0.40707-0.55871 0.67339-0.03424 0.67754 0.72004
  -2   3  18 1091.96 223.746  20 0.45108-0.61602 0.67587-0.03668 0.65133 0.66900
   2   3 -18 1347.87 261.862  25-0.56481 0.72667 0.37007 0.27284-0.82547-0.49559
  -2   3  17 3819.80 399.470  20 0.48964-0.66788 0.67630-0.03707 0.62591 0.61719
   2   3 -17 3726.71 417.952  25-0.59363 0.76883 0.38178 0.26097-0.80182-0.44204
  -2   3  16 9770.86 659.494  20 0.52360-0.71515 0.67519-0.03592 0.60143 0.56443
   2   3 -16 9784.64 695.040  25-0.61825 0.80680 0.39157 0.25101-0.77967-0.38700
  -2   3  15 3412.95 382.684  20 0.55354-0.75839 0.67295-0.03363 0.57806 0.51056
   2   3 -15 2781.14 359.761  25-0.63912 0.84102 0.39969 0.24271-0.75933-0.33015
  -2   3  14 5043.18 453.781  20 0.57986-0.79802 0.66990-0.03054 0.55600 0.45539
   2   3 -14 5153.18 470.842  25-0.65651 0.87175 0.40633 0.23591-0.74118-0.27110
  -2   3  13 5608.38 459.597  20 0.60285-0.83431 0.66633-0.02694 0.53546 0.39869
  -2   3  12 4995.08 633.823   1 0.51839-0.76399 0.00094 0.64154 0.93105-0.07171
  -2   3  12 5097.96 420.970  20 0.62265-0.86742 0.66252-0.02309 0.51672 0.34019
   2   3 -12 4665.45 726.195  16 0.91661-0.66950 0.12517 0.51711-0.21829-0.64005
  -2   3  11 2102.01 260.781  20 0.63935-0.89743 0.65872-0.01925 0.50011 0.27956
  -2   3  11 1549.63 324.724   1 0.50892-0.76770 0.00300 0.63938 0.93501-0.15297
   2   3 -11 2307.08 531.056  16 0.93505-0.67483 0.09498 0.54728-0.17766-0.60344
  -2   3  10 2698.51 427.598   1 0.49151-0.76347 0.00674 0.63552 0.94195-0.23718
  -2   3  10 2611.36 279.799  20 0.65292-0.92430 0.65522-0.01571 0.48602 0.21642
  -2   3  10 2031.85 234.382  19-0.36342 0.09076 0.91109-0.26919-0.25376 0.96053
   2   3 -10 2819.83 535.566  16 0.95056-0.67724 0.06535 0.57688-0.13768-0.56618
  -2   3   9 26823.2 1036.80  20 0.66322-0.94790 0.65229-0.01274 0.47494 0.15025
  -2   3   9 26250.1 1385.47   1 0.46464-0.74979 0.01242 0.62972 0.95172-0.32424
  -2   3   9 27318.6 1020.56  19-0.28929 0.00346 0.91739-0.27543-0.31904 0.94821
   2   3  -9 26827.3 1629.94  16 0.96333-0.67691 0.03635 0.60585-0.09843-0.52819
  -2   3   8 17566.5 1033.30   1 0.42638-0.72472 0.02033 0.62170 0.96384-0.41364
  -2   3   8 16886.0 717.529  20 0.66996-0.96794 0.65025-0.01066 0.46751 0.08044
  -2   3   8 15353.9 718.839  19-0.21372-0.08527 0.91313-0.27110-0.37906 0.93065
  -2   3   7 3961.75 449.814   1 0.37431-0.68583 0.03077 0.61114 0.97712-0.50421
  -2   3   7 3999.91 294.185  20 0.67262-0.98392 0.64941-0.00978 0.46453 0.00619
  -2   3   7 3770.50 324.232  19-0.13784-0.17432 0.89916-0.25707-0.43344 0.90743
  -2   3   6 5326.27 392.596  19-0.06285-0.26248 0.87650-0.23434-0.48178 0.87817
  -2   3   6 6456.71 551.146   1 0.30568-0.63038 0.04400 0.59780 0.98940-0.59378
  -2   3   5 22096.0 903.878  19 0.01001-0.34850 0.84639-0.20416-0.52382 0.84262
  -2   3   5 24258.7 1134.32   1 0.21820-0.55609 0.06007 0.58162 0.99709-0.67876
  -2   3   4 19046.0 813.285  19 0.07953-0.43119 0.81030-0.16801-0.55944 0.80065
  -2   3   4 19867.0 978.360   1 0.10940-0.46048 0.07888 0.56268 0.99511-0.75406
  -2   3   3 55599.2 1889.76   1-0.01860-0.34566 0.09945 0.54200 0.97723-0.81347
  -2   3   3 49240.6 1644.23  19 0.14461-0.50944 0.76989-0.12754-0.58876 0.75237
  -2   3   2 51219.7 1797.19   1-0.16349-0.21395 0.12073 0.52061 0.93701-0.85052
  -2   3   2 50797.1 1845.66  16-0.09131-0.28863 0.58818 0.05490-0.80755 0.89308
  -2   3   2 48375.4 1588.82  19 0.20434-0.58233 0.72697-0.08454-0.61210 0.69812
  -2   3   1 36151.0 1384.93   1-0.31445-0.07618 0.14051 0.50070 0.87152-0.86232
  -2   3   1 34347.9 1486.98  16 0.05256-0.44561 0.57480 0.06830-0.79585 0.80415
  -2   3   0 11042.7 777.795  16 0.16747-0.57361 0.55525 0.08788-0.77433 0.70539
  -2   3   0 12216.4 683.108   1-0.46033 0.05652 0.15704 0.48406 0.78248-0.85057
   2   3   1 99445.8 3231.45  18 0.50564-0.08771 0.23091 0.41101-0.73143 0.87884
  -2   3  -1 102375. 3074.25   1-0.59049 0.17349 0.16915 0.47183 0.67684-0.82222
  -2   3  -1 93302.5 3291.53  16 0.25684-0.67608 0.53440 0.10875-0.74984 0.60366
  -2   3  -2 20482.6 973.590   1-0.69965 0.26947 0.17674 0.46413 0.56274-0.78540
   2   3   2 19218.9 1066.80  18 0.57145-0.14019 0.28271 0.35925-0.66010 0.88477
  -2   3  -2 18549.6 1133.53  16 0.32487-0.75721 0.51503 0.12815-0.72638 0.50296
  -2   3  -3 162671. 4664.63   1-0.78596 0.34259 0.18032 0.46044 0.44853-0.74847
   2   3   3 157445. 4837.37  18 0.62938-0.18478 0.32997 0.31202-0.58425 0.88619
  -2   3  -3 151232. 4974.08  16 0.37552-0.82097 0.49850 0.14470-0.70603 0.40537
  -2   3  -4 30456.9 1329.42   1-0.85183 0.39528 0.18079 0.45985 0.33888-0.71611
   2   3   4 28472.5 1440.33  18 0.67908-0.22115 0.37224 0.26980-0.50585 0.88506
  -2   3  -4 28504.4 1560.93  16 0.41214-0.87068 0.48536 0.15786-0.68968 0.31179
  -2   3  -5 69913.9 2914.55  16 0.43736-0.90901 0.47570 0.16755-0.67759 0.22246
   2   3   5 79004.2 2877.81  18 0.72073-0.24946 0.40941 0.23266-0.42648 0.88296
  -2   3  -6 6218.53 735.184  16 0.45323-0.93797 0.46936 0.17392-0.66961 0.13724
   2   3   6 6867.27 741.500  18 0.75482-0.27021 0.44166 0.20045-0.34728 0.88102
  -2   3  -7 1723.36 441.414  16 0.46126-0.95911 0.46607 0.17723-0.66546 0.05585
   2   3   7 1477.20 424.751  18 0.78197-0.28402 0.46930 0.17285-0.26900 0.88001
  -2   3  -8 4775.30 698.658  16 0.46260-0.97355 0.46552 0.17781-0.66476-0.02208
  -2   3  -8 5508.43 377.294  22-0.23603-0.27385 0.92107-0.27821 0.27078-0.95447
   2   3   8 5307.03 783.386  18 0.80282-0.29154 0.49269 0.14950-0.19209 0.88037
  -2   3  -9 5728.15 399.011  22-0.27905-0.24381 0.93025-0.28767 0.19398-0.95493
   2   3   9 5396.08 841.355  18 0.81797-0.29335 0.51218 0.13005-0.11678 0.88233
  -2   3  -9 4183.03 673.988  16 0.45806-0.98211 0.46739 0.17597-0.66713-0.09696
   2   3   9 5515.89 396.241   8 0.98207-0.45920 0.17439 0.46611 0.09729 0.66649
  -2   3 -10 11206.0 609.459  22-0.31910-0.21674 0.93300-0.29069 0.11789-0.95610
  -2   3 -10 11470.2 1139.28  16 0.44819-0.98534 0.47140 0.17198-0.67217-0.16915
   2   3  10 11483.9 622.998   8 0.98461-0.44856 0.17458 0.46585 0.16632 0.67473
   2   3  10 8871.25 1105.87  18 0.82793-0.28998 0.52809 0.11418-0.04312 0.88593
   2   3  11 2210.98 271.548   8 0.98249-0.43327 0.17395 0.46642 0.23265 0.68566
  -2   3 -11 2272.06 280.313  22-0.35625-0.19256 0.92977-0.28773 0.04271-0.95816
  -2   3 -12 17430.1 848.145  22-0.39062-0.17116 0.92088-0.27912-0.03153-0.96118
   2   3  12 18250.8 874.934   8 0.97603-0.41363 0.17255 0.46776 0.29680 0.69877
   2   3  13 5229.49 445.653   8 0.96533-0.38975 0.17040 0.46984 0.35920 0.71363
  -2   3 -13 5969.45 462.975  22-0.42232-0.15244 0.90657-0.26509-0.10484-0.96512
   2   3  14 9056.51 599.149   8 0.95036-0.36159 0.16748 0.47269 0.42026 0.72983
  -2   3 -14 9864.17 619.647  22-0.45143-0.13630 0.88691-0.24570-0.17736-0.96986
   2   3  15 1319.71 223.607   8 0.93088-0.32894 0.16377 0.47635 0.48034 0.74701
  -2   3 -15 1381.37 246.743  22-0.47802-0.12268 0.86182-0.22088-0.24925-0.97521
   2   3  15 1563.84 272.615  20 0.79337-0.18989 0.58679 0.05219 0.29483 0.93303
   2   3  16 31.7082 108.813   8 0.90647-0.29135 0.15917 0.48088 0.53981 0.76479
  -2   3 -16 319.228 161.031  22-0.50211-0.11157 0.83101-0.19035-0.32078-0.98093
   2   3  16 547.290 188.562  20 0.75730-0.14052 0.61180 0.02714 0.35441 0.95069
  -2   3 -17 12139.7 663.739  22-0.52365-0.10301 0.79393-0.15354-0.39231-0.98666
   2   3  17 11717.4 647.324  20 0.71374-0.08366 0.63406 0.00484 0.41516 0.96718
   2   3  17 10232.2 617.709   8 0.87640-0.24810 0.15356 0.48643 0.59907 0.78280
  -2   3 -18 2453.02 279.225  22-0.54248-0.09714 0.74959-0.10948-0.46433-0.99189
   2   3  18 2455.89 262.793  20 0.66065-0.01726 0.65305-0.01418 0.47774 0.98184
   2   3  18 2428.84 266.599   8 0.83946-0.19798 0.14672 0.49320 0.65860 0.80053
  -2   3 -19 749.383 152.499  22-0.55832-0.09429 0.69626-0.05641-0.53761-0.99586
  -2   3 -19 655.471 198.440  25-0.76432 0.10553 0.44379 0.20125-0.59545-0.94238
  -2   4  19 163.639 110.921  20 0.39358-0.54530 0.67223 0.18017 0.68502 0.71245
  -2   4  18 207.624 136.848  20 0.43897-0.60400 0.67539 0.17705 0.65883 0.66139
  -2   4  17 1336.41 244.123  20 0.47826-0.65659 0.67635 0.17613 0.63367 0.60932
  -2   4  16 188.508 151.459  20 0.51252-0.70415 0.67572 0.17680 0.60965 0.55610
  -2   4  15 1487.01 269.682  20 0.54246-0.74740 0.67392 0.17864 0.58691 0.50160
  -2   4  14 16663.6 875.637  20 0.56857-0.78682 0.67134 0.18126 0.56564 0.44563
  -2   4  13 7367.25 546.907  20 0.59117-0.82272 0.66825 0.18439 0.54605 0.38799
  -2   4  12 33548.8 1337.89  20 0.61045-0.85531 0.66495 0.18773 0.52838 0.32842
  -2   4  11 21747.3 980.380  20 0.62651-0.88467 0.66169 0.19103 0.51295 0.26661
  -2   4  10 4686.31 392.338  20 0.63933-0.91080 0.65873 0.19403 0.50013 0.20219
   2   4 -10 4920.72 731.054  16 0.89631-0.62330 0.15422 0.70220-0.25724-0.44669
  -2   4   9 4226.14 361.721  20 0.64877-0.93354 0.65633 0.19646 0.49038 0.13470
   2   4  -9 5063.25 713.839  16 0.91125-0.62514 0.13321 0.72318-0.22908-0.39761
  -2   4   8 9408.78 531.177  20 0.65454-0.95262 0.65478 0.19806 0.48430 0.06355
  -2   4   8 9047.68 551.514  19-0.17829-0.12066 0.90776-0.05152-0.40516 0.95656
   2   4  -8 10468.0 991.299  16 0.92392-0.62470 0.11373 0.74263-0.20291-0.34654
  -2   4   7 304.273 112.309  20 0.65612-0.96750 0.65434 0.19854 0.48261-0.01200
  -2   4   7 413.051 175.374  19-0.10560-0.20651 0.89047-0.03416-0.45486 0.92867
  -2   4   6 24033.1 1013.31  19-0.03580-0.28947 0.86624-0.00987-0.49795 0.89416
   2   4  -6 24688.4 1486.54  16 0.94298-0.61757 0.08043 0.77588-0.15804-0.23694
  -2   4   5 9694.80 572.467  19 0.03029-0.36872 0.83661 0.01984-0.53466 0.85328
   2   4  -5 8337.66 788.719  16 0.94958-0.61107 0.06737 0.78891-0.14041-0.17733
  -2   4   4 5444.46 433.115  19 0.09196-0.44356 0.80308 0.05343-0.56535 0.80637
   2   4  -4 5755.31 611.608  16 0.95426-0.60265 0.05748 0.79878-0.12703-0.11347
  -2   4   3 3012.34 318.153  19 0.14867-0.51343 0.76716 0.08942-0.59045 0.75388
  -2   4   2 23247.2 983.381  19 0.20001-0.57794 0.73028 0.12637-0.61053 0.69636
   2   4  -1 24214.3 1230.82  18 0.49244-0.10116 0.22073 0.63505-0.74417 0.73716
   2   4   0 1480.99 291.679  18 0.54837-0.14375 0.26434 0.59148-0.68670 0.75695
   2   4   1 17835.3 1058.54  18 0.60027-0.18231 0.30599 0.54987-0.62414 0.77166
   2   4   2 16822.5 1033.52  18 0.64725-0.21595 0.34495 0.51095-0.55773 0.78251
  -2   4  -2 12584.2 979.249  16 0.25300-0.68565 0.53540 0.32196-0.75104 0.52755
  -2   4  -3 15718.0 1159.57  16 0.30546-0.75121 0.52087 0.33651-0.73352 0.43279
   2   4   3 18499.6 1139.01  18 0.68880-0.24417 0.38074 0.47520-0.48865 0.79070
  -2   4  -4 2254.07 433.743  16 0.34421-0.80306 0.50893 0.34848-0.71891 0.34095
   2   4   4 2091.64 415.536  18 0.72474-0.26678 0.41310 0.44287-0.41796 0.79727
  -2   4  -5 6197.29 755.052  16 0.37176-0.84371 0.49979 0.35765-0.70763 0.25243
   2   4   5 7851.12 799.691  18 0.75512-0.28382 0.44196 0.41406-0.34650 0.80308
  -2   4  -6 409.805 340.296  16 0.39001-0.87506 0.49342 0.36404-0.69973 0.16729
   2   4   6 515.238 314.414  18 0.78013-0.29549 0.46735 0.38870-0.27491 0.80876
  -2   4  -7 1538.38 429.151  16 0.40041-0.89856 0.48968 0.36781-0.69507 0.08540
   2   4   7 810.673 375.618  18 0.80004-0.30206 0.48941 0.36669-0.20364 0.81476
  -2   4  -8 1663.35 459.213  16 0.40403-0.91528 0.48836 0.36915-0.69343 0.00651
   2   4   8 1314.18 461.086  18 0.81514-0.30383 0.50827 0.34786-0.13296 0.82134
  -2   4  -9 2740.76 308.167  22-0.25776-0.26557 0.92646-0.06916 0.23259-0.99277
  -2   4 -10 12734.6 690.175  22-0.29862-0.23768 0.93234-0.07531 0.15739-0.99483
  -2   4 -11 3590.05 358.616  22-0.33729-0.21199 0.93217-0.07542 0.08168-0.99637
  -2   4 -12 6905.13 508.101  22-0.37370-0.18856 0.92603-0.06955 0.00564-0.99759
  -2   4 -13 5820.01 465.087  22-0.40782-0.16740 0.91393-0.05773-0.07067-0.99853
  -2   4 -14 7757.10 532.991  22-0.43964-0.14856 0.89573-0.03980-0.14730-0.99915
  -2   4 -15 8396.34 541.071  22-0.46911-0.13207 0.87113-0.01547-0.22443-0.99927
   2   4  15 7235.40 551.075  20 0.77830-0.17492 0.59813 0.25410 0.32097 0.90679
   2   4  16 1625.05 255.015  20 0.74228-0.12559 0.62031 0.23188 0.37653 0.92846
  -2   4 -16 1630.03 229.171  22-0.49616-0.11799 0.83950 0.01589-0.30242-0.99854
  -2   4 -17 1425.24 203.560  22-0.52067-0.10646 0.79976 0.05535-0.38186-0.99634
   2   4  17 1165.68 197.908  20 0.69879-0.06880 0.64019 0.21196 0.43389 0.94834
  -2   5  17 919.340 178.954  20 0.42808-0.60650 0.67483 0.39090 0.66539 0.57750
  -2   5  16 262.284 138.408  20 0.46485-0.65658 0.67622 0.38954 0.64253 0.52311
  -2   5  15-59.6754 119.090  20 0.49635-0.70137 0.67620 0.38961 0.62124 0.46717
  -2   5  14 2259.38 298.932  20 0.52328-0.74161 0.67521 0.39064 0.60167 0.40950
  -2   5  13 10545.1 645.447  20 0.54612-0.77776 0.67362 0.39226 0.58402 0.34991
  -2   5  12 6971.09 512.308  20 0.56512-0.81007 0.67174 0.39419 0.56854 0.28816
  -2   5  11 1973.93 276.827  20 0.58041-0.83866 0.66982 0.39614 0.55552 0.22393
  -2   5  10 3136.06 327.817  20 0.59194-0.86349 0.66813 0.39787 0.54536 0.15686
  -2   5   9 1580.83 226.017  20 0.59952-0.88437 0.66690 0.39914 0.53851 0.08646
  -2   5   7 11992.2 696.153  19-0.12029-0.19177 0.89463 0.17590-0.44523 0.91885
  -2   5   6 5489.42 465.478  19-0.05485-0.27037 0.87358 0.19702-0.48663 0.88266
  -2   5   5 402.173 181.121  19 0.00614-0.34452 0.84819 0.22248-0.52171 0.84014
  -2   5   4 19357.0 944.767  19 0.06238-0.41392 0.81988 0.25085-0.55106 0.79190
  -2   5   3 6294.11 502.181  19 0.11363-0.47834 0.78994 0.28086-0.57530 0.73854
  -2   5   2 1621.47 277.808  19 0.15978-0.53766 0.75953 0.31133-0.59502 0.68067
  -2   5   1 2817.31 345.348  19 0.20080-0.59184 0.72967 0.34126-0.61082 0.61887
  -2   5   0 1884.73 299.202  19 0.23674-0.64095 0.70122 0.36978-0.62327 0.55373
  -2   5  -8 23971.0 1048.33  22-0.22081-0.29002 0.91642 0.15588 0.29685-0.97902
  -2   5  -9 11101.1 662.552  22-0.26215-0.26165 0.92736 0.14466 0.22473-0.98416
  -2   5 -10 5892.42 464.798  22-0.30216-0.23461 0.93257 0.13918 0.15065-0.98733
  -2   5 -11 1674.03 263.894  22-0.34067-0.20908 0.93186 0.13961 0.07483-0.98876
  -2   5 -12 8907.35 567.931  22-0.37752-0.18521 0.92501 0.14619-0.00263-0.98855
  -2   5 -13 3822.04 355.968  22-0.41259-0.16311 0.91167 0.15926-0.08177-0.98666
  -2   5 -14 114.348 111.609  22-0.44578-0.14289 0.89130 0.17935-0.16282-0.98287
   2   5  14 219.242 146.602  20 0.77365-0.18366 0.60136 0.46416 0.32866 0.82175
  -2   5 -15 1354.38 197.599  22-0.47697-0.12468 0.86297 0.20741-0.24627-0.97667
   2   5  15 1331.26 226.592  20 0.74036-0.13706 0.62132 0.44415 0.37925 0.84839
   2   5  16-24.4398 102.406  20 0.70031-0.08371 0.63960 0.42584 0.43202 0.87286
  -2   6  14 296.065 114.647  20 0.42896-0.64738 0.67488 0.60421 0.66487 0.34619
  -2   6  13 2066.45 245.607  20 0.45359-0.68531 0.67595 0.60318 0.64976 0.28406
  -2   6   4 5794.08 499.020  19-0.00112-0.35037 0.85150 0.43345-0.51771 0.75836
  -2   6   3 603.962 211.614  19 0.04726-0.41192 0.82795 0.45707-0.54345 0.70651
  -2   6   2 1618.94 289.374  19 0.09064-0.46846 0.80386 0.48122-0.56473 0.65019
  -2   6   1 8484.76 627.411  19 0.12912-0.52010 0.78011 0.50504-0.58214 0.59001
  -2   6   0 13378.8 814.416  19 0.16280-0.56695 0.75743 0.52778-0.59624 0.52652
  -2   6  -1 7086.65 582.957  19 0.19182-0.60914 0.73644 0.54884-0.60750 0.46019
  -2   6  -2 3969.50 442.286  19 0.21633-0.64681 0.71764 0.56770-0.61636 0.39145
  -2   6  -3 8179.12 645.645  19 0.23646-0.68010 0.70145 0.58396-0.62317 0.32067
  -2   6  -8 1879.21 269.695  22-0.25157-0.25972 0.92508 0.36194 0.24358-0.92500
  -2   6  -9 2384.03 293.976  22-0.29102-0.23325 0.93169 0.35505 0.17173-0.93040
  -2   6 -10 1633.62 239.136  22-0.32977-0.20747 0.93268 0.35379 0.09678-0.93270
  -2   6 -11 429.260 138.338  22-0.36763-0.18258 0.92750 0.35869 0.01866-0.93183
   2   6  11 789.915 183.347  20 0.79448-0.24449 0.58589 0.69299 0.29281 0.62577
  -2   6 -12-273.582 124.208  22-0.40446-0.15873 0.91544 0.37049-0.06291-0.92752
   2   6  12 75.1880 120.212  20 0.77022-0.20692 0.60366 0.67518 0.33422 0.66160
   2   6  13 326.619 137.260  20 0.74134-0.16474 0.62081 0.65799 0.37787 0.69519
  -2   7  -6 915.398 187.315  22-0.23287-0.25294 0.92016 0.58213 0.27624-0.80239
  -2   7  -7 930.219 173.349  22-0.27085-0.22794 0.92897 0.57304 0.20900-0.81240
  -2   7  -8 1021.16 172.799  22-0.30916-0.20261 0.93288 0.56886 0.13722-0.81788
   3  -7 -10 1060.01 175.550   9 0.01529 0.46234-0.60268-0.88702-0.78197 0.12531
   3  -7  -9 392.583 134.925   9 0.02115 0.46961-0.61273-0.87719-0.77325 0.19305
   3  -7  -9 464.649 138.287   5 0.41821 0.06569-0.50180-0.99524-0.67329 0.08130
  -3  -7   9 611.359 133.254  24 0.16403-0.65074-0.73823-0.75761 0.67139-0.08288
  -3  -7   8 180.599 92.8048  24 0.15356-0.65347-0.74151-0.75447 0.66844-0.15712
   3  -7  -8 169.748 122.168   9 0.02920 0.47469-0.62636-0.86378-0.76099 0.25727
   3  -7  -8 52.2405 103.681   5 0.41636 0.08089-0.51060-0.98642-0.66879 0.15417
   3  -7  -7 176.649 121.447   9 0.03926 0.47775-0.64310-0.84726-0.74526 0.31800
   3  -7  -7 378.105 146.112   5 0.41336 0.09724-0.52440-0.97261-0.66154 0.22429
   3  -7  -6 690.754 178.521   9 0.05116 0.47897-0.66248-0.82810-0.72602 0.37524
   3  -7  -6 867.727 179.290   5 0.40913 0.11482-0.54282-0.95419-0.65147 0.29159
   3  -7  -5 250.198 132.139   9 0.06476 0.47850-0.68403-0.80677-0.70323 0.42892
   3  -7  -5 372.607 156.762   5 0.40357 0.13374-0.56550-0.93150-0.63844 0.35592
   3  -7  -4 3886.22 354.442   5 0.39651 0.15415-0.59209-0.90489-0.62221 0.41706
   3  -7  -4 4055.03 371.414   9 0.07991 0.47648-0.70729-0.78374-0.67682 0.47898
   3  -7  -3 4408.21 392.161   5 0.38776 0.17625-0.62223-0.87474-0.60249 0.47472
   3  -7  -3 6360.37 462.531   9 0.09644 0.47307-0.73176-0.75949-0.64671 0.52534
   3  -7  -2 5969.16 436.017   5 0.37710 0.20026-0.65550-0.84146-0.57894 0.52854
   3  -7  -2 6595.04 480.718   9 0.11420 0.46844-0.75696-0.73451-0.61286 0.56797
   3  -7  -1 10430.4 608.432   9 0.13301 0.46276-0.78238-0.70932-0.57524 0.60681
   3  -7  -1 9709.38 562.896   5 0.36425 0.22646-0.69144-0.80552-0.55117 0.57814
   3  -7   0 2004.65 288.239   9 0.15268 0.45621-0.80750-0.68442-0.53384 0.64188
   3  -7   0 1394.00 210.874   5 0.34893 0.25514-0.72950-0.76744-0.51870 0.62305
   3  -7   1 7333.89 465.145   5 0.33078 0.28664-0.76908-0.72785-0.48103 0.66275
   3  -7   1 8191.80 529.331   9 0.17304 0.44898-0.83184-0.66031-0.48869 0.67320
   3  -7   2 7721.12 457.552   5 0.30939 0.32138-0.80948-0.68744-0.43752 0.69661
   3  -7   2 7957.72 525.579   9 0.19389 0.44126-0.85488-0.63748-0.43983 0.70082
   3  -7   3 464.264 163.257   9 0.21503 0.43323-0.87615-0.61643-0.38735 0.72481
   3  -7   4 801.882 187.832   9 0.23629 0.42510-0.89519-0.59762-0.33131 0.74524
   3  -7   5 1723.53 243.187   9 0.25748 0.41703-0.91153-0.58151-0.27177 0.76217
   3  -7   6-18.9915 116.408   9 0.27844 0.40921-0.92471-0.56855-0.20877 0.77564
   3  -7   7 136.221 106.333   9 0.29898 0.40179-0.93426-0.55922-0.14227 0.78562
  -3  -6  14 2628.94 269.585  24 0.28105-0.70181-0.69490-0.58637 0.69899 0.27586
   3  -6 -14 2105.17 231.661   5 0.44618-0.02879-0.30975-0.97338-0.74983-0.22899
   3  -6 -13 2231.71 223.361   6-0.01870 0.45253-0.39497-0.88875-0.90808 0.00906
   3  -6 -13 2259.85 252.426   5 0.44753-0.01680-0.29402-0.98911-0.75445-0.14700
  -3  -6  13 2541.06 281.444  24 0.29973-0.73369-0.68679-0.59461 0.70246 0.19521
  -3  -6  12 1645.30 245.043  24 0.31151-0.75867-0.68151-0.60004 0.70450 0.11597
   3  -6 -12 1467.77 196.946   6-0.01883 0.46583-0.39917-0.88457-0.90631 0.08442
   3  -6 -12 1288.93 210.509   5 0.44822-0.00414-0.28540-0.99771-0.75689-0.06719
  -3  -6  11 301.857 138.485  24 0.31713-0.77748-0.67894-0.60274 0.70544 0.03784
   3  -6 -11 509.553 140.831   6-0.01916 0.47933-0.40971-0.87404-0.90176 0.15701
   3  -6 -11 175.022 128.258   5 0.44839 0.00904-0.28320-0.99990-0.75750 0.01079
   3  -6 -10 1635.75 242.026   5 0.44810 0.02269-0.28695-0.99615-0.75646 0.08712
   3  -6 -10 1639.00 214.099   6-0.01967 0.49301-0.42613-0.85765-0.89439 0.22677
  -3  -6  10 1643.68 253.403  24 0.31702-0.79057-0.67899-0.60283 0.70542-0.03933
   3  -6  -9 666.177 153.246   6-0.02034 0.50685-0.44799-0.83580-0.88401 0.29353
   3  -6  -9 563.309 167.865   5 0.44734 0.03680-0.29634-0.98675-0.75379 0.16182
  -3  -6   9 800.225 195.873  24 0.31138-0.79812-0.68157-0.60039 0.70448-0.11558
   3  -6  -8 2034.97 293.141   5 0.44605 0.05145-0.31114-0.97193-0.74941 0.23481
   3  -6  -8 2061.94 242.271   6-0.02117 0.52085-0.47490-0.80891-0.87033 0.35698
  -3  -6   8 1973.84 280.363  24 0.30026-0.80019-0.68656-0.59554 0.70255-0.19084
   3  -6  -7 5538.05 394.938   6-0.02213 0.53498-0.50641-0.77742-0.85297 0.41676
  -3  -6   7 5746.45 455.476  24 0.28358-0.79670-0.69382-0.58842 0.69947-0.26496
   3  -6  -7 5067.37 444.187   5 0.44411 0.06673-0.33118-0.95189-0.74317 0.30594
   3  -6  -6 1571.96 265.957   5 0.44138 0.08281-0.35626-0.92679-0.73480 0.37495
   3  -6  -6 1735.16 220.947   6-0.02321 0.54923-0.54199-0.74185-0.83152 0.47244
   3  -6  -6 1246.61 242.745   9-0.02087 0.55034-0.53807-0.73966-0.83240 0.48100
  -3  -6   6 1448.81 235.855  24 0.26117-0.78750-0.70315-0.57923 0.69501-0.33769
   3  -6  -5 2412.61 255.650   6-0.02438 0.56357-0.58104-0.70282-0.80555 0.52360
  -3  -6   5 2799.95 310.435  24 0.23281-0.77233-0.71428-0.56824 0.68882-0.40869
   3  -6  -5 1877.51 294.897   9-0.00441 0.54700-0.56802-0.70993-0.81019 0.53526
   3  -6  -5 2203.48 294.311   5 0.43766 0.09989-0.38620-0.89684-0.72400 0.44152
  -3  -6   4 3961.28 367.500  24 0.19818-0.75089-0.72687-0.55578 0.68047-0.47753
   3  -6  -4 3565.55 363.436   5 0.43272 0.11818-0.42076-0.86228-0.71039 0.50528
   3  -6  -4 3631.87 375.608   9 0.01373 0.54199-0.59998-0.67819-0.78427 0.58582
  -3  -6   3 4256.32 374.125  24 0.15695-0.72286-0.74046-0.54233 0.66940-0.54366
   3  -6  -3 3851.43 374.856   5 0.42630 0.13796-0.45962-0.82340-0.69355 0.56580
   3  -6  -3 3566.59 387.375   9 0.03339 0.53545-0.63339-0.64500-0.75448 0.63249
   3  -6  -2 8267.03 543.475   5 0.41808 0.15953-0.50241-0.78060-0.67298 0.62261
   3  -6  -2 8118.58 566.451   9 0.05440 0.52758-0.66766-0.61095-0.72068 0.67516
   3  -6  -1 1560.07 269.890   9 0.07653 0.51857-0.70217-0.57666-0.68280 0.71376
   3  -6  -1 1786.65 261.717   5 0.40774 0.18321-0.54864-0.73436-0.64819 0.67519
  -3  -6   1 2282.43 288.625  23-0.89731 0.30245-0.37935-0.90174-0.37867 0.35022
  -3  -6   0 10880.1 649.087  23-0.90811 0.30014-0.35549-0.92577-0.37603 0.27039
   3  -6   0 11250.2 626.604   5 0.39494 0.20937-0.59771-0.68528-0.61864 0.72301
   3  -6   0 11050.9 667.947   9 0.09958 0.50865-0.73630-0.54276-0.64085 0.74828
  -3  -6  -1 407.779 168.673  23-0.91547 0.29439-0.33819-0.94324-0.37397 0.19114
   3  -6   1 39.2431 154.185   9 0.12329 0.49806-0.76942-0.50986-0.59490 0.77880
   3  -6   1 53.3762 115.496   5 0.37931 0.23836-0.64890-0.63409-0.58377 0.76552
  -3  -6  -2 1974.74 284.839  23-0.92002 0.28583-0.32703-0.95457-0.37258 0.11255
   3  -6   2 2501.88 320.061   9 0.14743 0.48704-0.80095-0.47855-0.54509 0.80546
   3  -6   2 2150.89 257.046   5 0.36044 0.27057-0.70136-0.58161-0.54302 0.80214
  -3  -6  -3 1658.10 256.937  23-0.92213 0.27483-0.32171-0.96006-0.37189 0.03468
   3  -6   3 1736.41 280.317   9 0.17176 0.47585-0.83036-0.44937-0.49160 0.82845
  -3  -6  -3 1610.71 226.641  15-0.42797-0.21843-0.47189-0.81090-0.83279 0.49818
  -3  -6  -4 453.988 173.265  23-0.92201 0.26160-0.32201-0.95994-0.37193-0.04247
   3  -6   4 466.257 167.603   7 0.80721-0.14987-0.50541-0.77864-0.16374 0.57859
   3  -6   4 385.758 163.899   9 0.19602 0.46471-0.85713-0.42282-0.43467 0.84798
  -3  -6  -4 692.232 161.586  15-0.43550-0.22407-0.43648-0.84630-0.85029 0.43859
  -3  -6  -5 539.690 180.340  23-0.91972 0.24620-0.32776-0.95435-0.37267-0.11892
   3  -6   5 311.160 152.986   7 0.81264-0.14239-0.52455-0.75979-0.11249 0.60449
   3  -6   5 79.9824 141.307   9 0.22002 0.45384-0.88084-0.39933-0.37452 0.86431
  -3  -6  -5 501.612 153.891  15-0.44144-0.23130-0.40541-0.87737-0.86429 0.37549
  -3  -6  -6-86.0650 135.798  23-0.91517 0.22853-0.33892-0.94337-0.37406-0.19472
   3  -6   6 74.4516 119.972   7 0.81568-0.13252-0.54263-0.74201-0.05938 0.62853
   3  -6   6 33.3453 134.012   9 0.24353 0.44345-0.90108-0.37931-0.31141 0.87767
  -3  -6  -6 96.7730 104.929  15-0.44602-0.23989-0.37905-0.90373-0.87523 0.30934
  -3  -6  -7 2375.57 300.236  23-0.90810 0.20836-0.35550-0.92696-0.37603-0.26994
   3  -6   7 2401.49 314.863   7 0.81609-0.12002-0.55945-0.72548-0.00450 0.65081
   3  -6   7 2343.16 319.362   9 0.26638 0.43373-0.91751-0.36310-0.24556 0.88829
  -3  -6  -7 2373.38 273.689  15-0.44942-0.24966-0.35769-0.92509-0.88347 0.24049
   3  -6   8 1320.84 212.289  24 0.80131-0.08993-0.28954-0.99271 0.65231 0.06645
   3  -6   8 1234.41 241.519   9 0.28840 0.42483-0.92980-0.35104-0.17715 0.89635
   3  -6   8 1366.97 242.191   7 0.81363-0.10465-0.57484-0.71039 0.05210 0.67136
  -3  -6  -8 1701.87 250.060  23-0.89810 0.18525-0.37765-0.90498-0.37849-0.34467
  -3  -6  -8 1421.93 216.427  15-0.45181-0.26044-0.34160-0.94117-0.88933 0.16925
   3  -6   9 1059.00 192.246  24 0.79613-0.07155-0.29669-0.98543 0.65525 0.14070
   3  -6   9 1352.35 235.423   7 0.80801-0.08612-0.58860-0.69692 0.11045 0.69016
  -3  -6  -9 1556.80 211.466  15-0.45330-0.27212-0.33105-0.95172-0.89301 0.09584
   3  -6  10 407.668 142.033  24 0.78714-0.04937-0.30878-0.97320 0.66010 0.21304
  -3  -6 -10 60.6040 93.5905  15-0.45395-0.28465-0.32634-0.95643-0.89461 0.02035
   3  -6  11 39.9957 89.1720  24 0.77407-0.02311-0.32573-0.95611 0.66667 0.28366
  -3  -6 -11 71.4543 77.6321  15-0.45374-0.29802-0.32787-0.95488-0.89409-0.05726
   3  -5 -17 980.273 163.161   5 0.45397-0.07640-0.16485-0.90437-0.78405-0.42686
   3  -5 -16 4996.58 349.987   6-0.01213 0.40658-0.18665-0.88297-0.96994-0.16054
  -3  -5  16 6103.39 414.754  10 0.30515-0.70039-0.46934-0.59982 0.86975 0.26201
  -3  -5  16 5398.97 390.470  24 0.33582-0.73022-0.67017-0.39694 0.70837 0.42125
   3  -5 -16 4262.93 350.581   5 0.45432-0.06340-0.13019-0.93902-0.78956-0.34397
   3  -5 -15 1700.85 220.506   6-0.01178 0.41940-0.17553-0.89410-0.97190-0.08144
  -3  -5  15 2074.88 254.953  10 0.32551-0.73391-0.46926-0.59972 0.86562 0.18910
   3  -5 -15 1674.33 232.748   5 0.45422-0.04995-0.10441-0.96478-0.79302-0.26315
  -3  -5  15 1554.44 231.883  24 0.36602-0.77362-0.65525-0.41200 0.71252 0.33991
   3  -5 -14 2418.97 290.737   5 0.45396-0.03634-0.08618-0.98301-0.79514-0.18366
   3  -5 -14 2936.91 288.773   6-0.01165 0.43245-0.17172-0.89793-0.97255-0.00366
  -3  -5  14 2725.19 295.957  10 0.33899-0.76056-0.46908-0.59971 0.86263 0.11503
  -3  -5  14 2817.88 316.102  24 0.38833-0.80912-0.64360-0.42379 0.71508 0.26015
  -3  -5  13 2726.44 324.600  24 0.40399-0.83798-0.63510-0.43243 0.71663 0.18142
   3  -5 -13 2646.70 283.557   6-0.01175 0.44571-0.17478-0.89489-0.97203 0.07296
   3  -5 -13 2051.81 279.969   5 0.45372-0.02275-0.07471-0.99447-0.79633-0.10509
   3  -5 -12 488.854 149.709   6-0.01206 0.45919-0.18445-0.88523-0.97034 0.14840
   3  -5 -12 450.312 166.372   5 0.45360-0.00927-0.06954-0.99963-0.79684-0.02722
  -3  -5  12 502.745 186.420  24 0.41378-0.86096-0.62965-0.43802 0.71748 0.10337
   3  -5 -11 384.916 139.933   6-0.01258 0.47288-0.20064-0.86906-0.96728 0.22248
   3  -5 -11 394.970 167.618   5 0.45362 0.00406-0.07043-0.99873-0.79675 0.05007
  -3  -5  11 498.050 188.474  24 0.41811-0.87848-0.62720-0.44060 0.71783 0.02583
   3  -5 -10 574.229 152.582   6-0.01330 0.48677-0.22327-0.84644-0.96255 0.29488
   3  -5 -10 605.058 201.441   5 0.45378 0.01725-0.07724-0.99191-0.79608 0.12677
  -3  -5  10 827.588 231.240  24 0.41720-0.89077-0.62771-0.44023 0.71776-0.05129
   3  -5  -9 3518.10 322.089   6-0.01422 0.50086-0.25228-0.81746-0.95569 0.36516
   3  -5  -9 3058.56 348.388   5 0.45403 0.03036-0.08995-0.97919-0.79473 0.20278
  -3  -5   9 2925.39 342.194  24 0.41112-0.89789-0.63114-0.43694 0.71726-0.12798
   3  -5  -8 11419.8 596.545   6-0.01534 0.51515-0.28753-0.78223-0.94611 0.43272
   3  -5  -8 10102.9 647.097   5 0.45426 0.04348-0.10857-0.96056-0.79250 0.27793
  -3  -5   8 10260.6 656.422  24 0.39982-0.89978-0.63739-0.43083 0.71623-0.20415
   3  -5  -7 20043.8 841.634   6-0.01663 0.52962-0.32878-0.74099-0.93313 0.49687
   3  -5  -7 19070.7 924.453   5 0.45431 0.05678-0.13314-0.93597-0.78913 0.35193
  -3  -5   7 19172.8 932.273  24 0.38312-0.89628-0.64637-0.42199 0.71452-0.27963
   3  -5  -6 12580.6 615.782   6-0.01810 0.54425-0.37562-0.69417-0.91596 0.55683
   3  -5  -6 12040.6 694.218   5 0.45399 0.07045-0.16370-0.90541-0.78425 0.42442
  -3  -5   6 12137.0 693.103  24 0.36081-0.88716-0.65789-0.41060 0.71185-0.35415
   3  -5  -5 7398.90 444.784   6-0.01971 0.55903-0.42743-0.64237-0.89379 0.61180
   3  -5  -5 7103.80 506.082   5 0.45302 0.08477-0.20023-0.86887-0.77738 0.49493
  -3  -5   5 7160.01 506.934  24 0.33258-0.87212-0.67172-0.39691 0.70788-0.42737
  -3  -5   4 1944.22 261.627  24 0.29811-0.85085-0.68751-0.38126 0.70217-0.49884
   3  -5  -4 1433.63 231.475   5 0.45108 0.10006-0.24264-0.82645-0.76798 0.56289
  -3  -5   3 8967.58 560.174  24 0.25706-0.82299-0.70481-0.36410 0.69415-0.56802
  -3  -5   3 8454.54 500.239  23-0.94710 0.37893-0.25034-0.81708-0.36169 0.48809
   3  -5  -3 7821.18 517.767   5 0.44780 0.11670-0.29074-0.77834-0.75539 0.62767
   3  -5  -3 9135.12 570.292   9-0.02011 0.58830-0.53948-0.52605-0.83140 0.70879
  -3  -5   2 8969.92 540.550  23-0.95844 0.37715-0.21049-0.85710-0.35516 0.40437
  -3  -5   2 10306.2 596.138  24 0.20909-0.78822-0.72302-0.34603 0.68319-0.63425
   3  -5  -2 8475.82 533.733   5 0.44274 0.13511-0.34419-0.72488-0.73890 0.68856
   3  -5  -2 9858.94 595.696   9 0.00459 0.57673-0.58400-0.48175-0.79753 0.75140
  -3  -5   1 1415.14 222.787  23-0.96604 0.37165-0.17934-0.88842-0.34966 0.32169
  -3  -5   1 1258.30 182.557   6-0.02887-0.56446-0.73447-0.33620-0.67278 0.64671
   3  -5  -1 1357.47 257.653   9 0.03061 0.56383-0.62874-0.43723-0.75881 0.78915
   3  -5  -1 1614.00 222.103   5 0.43543 0.15577-0.40246-0.66660-0.71776 0.74479
  -3  -5   1 1298.25 208.888  24 0.15392-0.74624-0.74140-0.32779 0.66855-0.69680
  -3  -5   0 2264.38 277.791  23-0.97103 0.36352-0.15605-0.91188-0.34533 0.24016
   3  -5   0 1893.26 262.162   9 0.05765 0.54992-0.67284-0.39336-0.71526 0.82207
   3  -5   0 1885.43 239.605   5 0.42536 0.17919-0.46482-0.60422-0.69116 0.79556
  -3  -5   0 2296.43 246.687  15-0.42998-0.17664-0.46282-0.60631-0.83744 0.73409
  -3  -5  -1 3227.02 334.614  23-0.97412 0.35350-0.13994-0.92816-0.34223 0.15987
   3  -5   1 3367.81 311.536   5 0.41202 0.20588-0.53034-0.53870-0.65834 0.84011
   3  -5   1 3124.32 335.953   9 0.08535 0.53534-0.71546-0.35096-0.66705 0.85033
  -3  -5  -1 3122.21 289.348  15-0.44170-0.17809-0.40401-0.66512-0.86490 0.68446
  -3  -5  -2 923.731 200.393  23-0.97581 0.34208-0.13048-0.93779-0.34036 0.08081
   3  -5   2 618.642 177.424   9 0.11338 0.52043-0.75583-0.31081-0.61445 0.87421
   3  -5   2 719.494 168.222   5 0.39491 0.23635-0.59784-0.47119-0.61856 0.87770
  -3  -5  -2 841.733 160.210  15-0.45071-0.18225-0.34915-0.71997-0.88662 0.62909
  -3  -5  -3 1094.12 211.642  23-0.97636 0.32952-0.12725-0.94119-0.33972 0.00298
   3  -5   3 1358.72 242.549   9 0.14140 0.50554-0.79328-0.27358-0.55784 0.89407
  -3  -5  -3 1246.99 196.734  15-0.45743-0.18870-0.29910-0.77002-0.90339 0.56877
  -3  -5  -4 15382.3 726.818  15-0.46228-0.19702-0.25444-0.81468-0.91603 0.50432
  -3  -5  -4 14366.9 768.770  23-0.97591 0.31595-0.12993-0.93868-0.34025-0.07368
   3  -5   4 15139.4 795.785   9 0.16908 0.49098-0.82725-0.23984-0.49765 0.91034
  -3  -5  -5 8421.47 566.494  23-0.97442 0.30136-0.13830-0.93049-0.34190-0.14921
   3  -5   5 8112.99 540.369  24 0.90833-0.23657-0.09720-0.97159 0.55592-0.06835
   3  -5   5 9438.43 610.251   9 0.19617 0.47703-0.85728-0.21003-0.43432 0.92349
  -3  -5  -5 8463.22 519.764  15-0.46566-0.20681-0.21556-0.85355-0.92533 0.43652
  -3  -5  -6 11244.0 663.967  23-0.97179 0.28562-0.15220-0.91676-0.34460-0.22371
   3  -5   6 11691.1 700.944   9 0.22240 0.46392-0.88303-0.18450-0.36832 0.93396
   3  -5   6 11128.7 752.845   7 0.80070-0.11755-0.48797-0.58287-0.20689 0.77522
  -3  -5  -6 11504.3 628.169  15-0.46792-0.21773-0.18272-0.88639-0.93198 0.36607
   3  -5   6 10367.7 644.289  24 0.90920-0.22424-0.09504-0.97361 0.55466 0.01010
  -3  -5  -7 23508.6 1032.52  23-0.96776 0.26848-0.17161-0.89752-0.34825-0.29725
   3  -5   7 22087.0 1141.19   7 0.80923-0.11318-0.51175-0.55939-0.14726 0.79275
   3  -5   7 23310.8 1074.86   9 0.24759 0.45185-0.90425-0.16350-0.30005 0.94216
  -3  -5  -7 22964.7 980.385  15-0.46936-0.22945-0.15597-0.91313-0.93659 0.29360
   3  -5   7 21407.3 1024.47  24 0.90790-0.20974-0.09828-0.97023 0.55655 0.08540
   3  -5   8 1736.74 272.810  24 0.90457-0.19322-0.10636-0.96201 0.56122 0.15793
  -3  -5  -8 2028.11 282.898  23-0.96197 0.24957-0.19659-0.87271-0.35275-0.36994
   3  -5   8 2032.67 312.854   9 0.27157 0.44100-0.92074-0.14723-0.22989 0.94847
   3  -5   8 1579.96 254.417  21 0.91449-0.20370-0.11499-0.95384 0.53720 0.18285
   3  -5   8 1852.42 314.477   7 0.81446-0.10550-0.53365-0.53778-0.08641 0.80905
  -3  -5  -8 2081.19 268.211  15-0.47023-0.24175-0.13551-0.93358-0.93964 0.21955
   3  -5   9 6467.07 567.976   7 0.81626-0.09439-0.55355-0.51817-0.02445 0.82424
   3  -5   9 6135.36 493.143  21 0.90733-0.18346-0.12774-0.94109 0.54844 0.24879
  -3  -5  -9 7236.98 500.277  23-0.95387 0.22836-0.22733-0.84215-0.35799-0.44189
   3  -5   9 6352.52 517.578   9 0.29422 0.43147-0.93238-0.13582-0.15813 0.95318
  -3  -5  -9 6674.18 474.484  15-0.47073-0.25442-0.12089-0.94820-0.94157 0.14439
   3  -5   9 5924.07 498.447  24 0.89922-0.17468-0.11889-0.94935 0.56836 0.22798
   3  -5  10 44.1619 138.807  24 0.89170-0.15396-0.13562-0.93248 0.57769 0.29584
  -3  -5 -10 264.579 144.522  23-0.94273 0.20411-0.26419-0.80545-0.36382-0.51325
   3  -5  10 287.469 148.591  21 0.89775-0.16081-0.14384-0.92498 0.56240 0.31201
   3  -5  10 96.9304 130.449   7 0.81448-0.07971-0.57134-0.50067 0.03858 0.83837
  -3  -5 -10 76.4678 106.305  15-0.47098-0.26735-0.11237-0.95672-0.94260 0.06833
   3  -5  11-58.7180 116.937  24 0.88174-0.13081-0.15642-0.91154 0.58897 0.36175
  -3  -5 -11 85.8465 127.196  23-0.92748 0.17574-0.30781-0.76200-0.37006-0.58420
   3  -5  11 314.351 152.749   7 0.80894-0.06125-0.58689-0.48542 0.10267 0.85143
   3  -5  11 211.289 141.410  21 0.88550-0.13549-0.16311-0.90570 0.57876 0.37284
  -3  -5 -11 302.095 131.974  15-0.47104-0.28045-0.10996-0.95913-0.94288-0.00849
   3  -5  12 937.167 212.150  13 0.87964-0.11841-0.45628-0.61239 0.27948 0.75255
   3  -5  12 699.318 170.198  21 0.87020-0.10712-0.18548-0.88333 0.59725 0.43153
   3  -5  12 854.203 205.442  24 0.86895-0.10482-0.18128-0.88654 0.60198 0.42593
  -3  -5 -12 1172.83 192.615  23-0.90646 0.14161-0.35925-0.71074-0.37646-0.65499
  -3  -5 -12 965.468 186.691  15-0.47094-0.29373-0.11378-0.95529-0.94243-0.08602
   3  -5  13 1962.11 263.391  24 0.85272-0.07540-0.21035-0.85733 0.61652 0.48858
   3  -5  13 2560.26 306.734  13 0.86149-0.08698-0.46916-0.59985 0.33755 0.77139
   3  -5  13 2133.04 279.652  21 0.85128-0.07513-0.21098-0.85783 0.61768 0.48828
  -3  -5 -13 2553.76 258.631  15-0.47063-0.30720-0.12417-0.94490-0.94116-0.16440
   3  -5  14 181.876 116.604  24 0.83222-0.04170-0.24398-0.82356 0.63242 0.54987
   3  -5  14 331.964 129.709  21 0.82792-0.03870-0.23982-0.82899 0.63989 0.54325
   3  -5  14 567.557 156.407  13 0.83833-0.05052-0.48054-0.58881 0.39714 0.78872
  -3  -5 -14 677.128 145.352  15-0.47000-0.32100-0.14145-0.92762-0.93880-0.24385
  -3  -4  19 786.346 156.919  10 0.32510-0.68100-0.46926-0.38713 0.86570 0.49671
  -3  -4  18 5667.72 426.472  12 0.28383-0.65108-0.23987-0.61639 0.96334 0.32412
  -3  -4  18 5291.00 418.589  10 0.36234-0.73141-0.46853-0.38767 0.85699 0.42837
   3  -4 -18 4594.05 358.600   5 0.44954-0.08508 0.01866-0.87394-0.80210-0.48615
  -3  -4  17 800.916 187.561  12 0.30924-0.68984-0.23632-0.61996 0.96060 0.24951
  -3  -4  17 940.984 199.128  10 0.39250-0.77473-0.46737-0.38865 0.84879 0.35952
  -3  -4  17 1056.10 180.791  24 0.36704-0.74827-0.65473-0.19837 0.71264 0.49455
  -3  -4  16 5325.48 460.816  12 0.32744-0.72138-0.23366-0.62264 0.95819 0.17456
  -3  -4  16 4755.95 426.509  10 0.41656-0.81195-0.46605-0.38978 0.84148 0.28978
  -3  -4  16 4764.89 392.313  24 0.40489-0.79933-0.63460-0.21863 0.71671 0.41330
  -3  -4  15 12127.6 734.155  12 0.33900-0.74628-0.23191-0.62441 0.95647 0.09892
  -3  -4  15 11671.4 718.839  10 0.43507-0.84363-0.46480-0.39085 0.83538 0.21883
  -3  -4  15 11730.4 667.018  24 0.43368-0.84131-0.61822-0.23515 0.71894 0.33387
  -3  -4  14 15983.3 858.928  12 0.34412-0.76473-0.23113-0.62522 0.95566 0.02238
  -3  -4  14 15760.1 849.884  10 0.44830-0.87002-0.46378-0.39169 0.83075 0.14640
  -3  -4  14 14643.8 788.305  24 0.45515-0.87597-0.60538-0.24813 0.72011 0.25551
  -3  -4  13 10662.0 668.275  12 0.34273-0.77667-0.23134-0.62503 0.95588-0.05520
  -3  -4  13 10077.2 637.408  24 0.47031-0.90433-0.59596-0.25769 0.72066 0.17777
  -3  -4  13 11212.3 699.904  10 0.45626-0.89115-0.46310-0.39217 0.82786 0.07224
  -3  -4  12 1642.53 259.762  12 0.33449-0.78178-0.23260-0.62379 0.95716-0.13383
  -3  -4  12 2224.94 301.663  10 0.45879-0.90684-0.46288-0.39221 0.82693-0.00388
  -3  -4  12 2423.44 304.574  24 0.47980-0.92701-0.58992-0.26386 0.72089 0.10035
  -3  -4  11 2222.42 286.473  10 0.45550-0.91670-0.46317-0.39174 0.82814-0.08215
  -3  -4  11 2212.13 296.038  24 0.48392-0.94433-0.58727-0.26666 0.72096 0.02309
  -3  -4  10 21095.4 953.050  10 0.44576-0.92013-0.46398-0.39074 0.83166-0.16272
  -3  -4  10 21178.7 984.365  24 0.48283-0.95643-0.58797-0.26609 0.72094-0.05409
  -3  -4   9 3078.50 331.538  24 0.47652-0.96332-0.59202-0.26218 0.72082-0.13116
  -3  -4   9 2660.72 291.016  10 0.42869-0.91622-0.46526-0.38928 0.83753-0.24564
  -3  -4   8 6132.29 462.546  24 0.46485-0.96484-0.59939-0.25495 0.72049-0.20802
  -3  -4   8 6109.19 436.914   4-0.83416 0.33092 0.08432-0.94028 0.39530 0.11864
   3  -4  -7 2836.05 255.829   6-0.01057 0.52369-0.13795-0.71776-0.97760 0.54129
  -3  -4   7 2674.75 298.038  24 0.44761-0.96079-0.60995-0.24453 0.71975-0.28447
  -3  -4   7 2588.51 278.792   4-0.83212 0.31573 0.09153-0.94773 0.39757 0.03895
  -3  -4   6 33497.2 1278.69  24 0.42449-0.95086-0.62356-0.23106 0.71831-0.36022
  -3  -4   6 34561.4 1282.84   4-0.83211 0.30258 0.09155-0.94799 0.39757-0.03848
   3  -4  -5 4460.03 357.096   5 0.45072 0.08732-0.00048-0.85467-0.80149 0.51906
  -3  -4   5 4363.46 362.012  24 0.39513-0.93470-0.63994-0.21481 0.71578-0.43488
  -3  -4   5 4811.54 384.161   4-0.83398 0.29131 0.08496-0.94163 0.39550-0.11383
   3  -4  -4 27597.6 1058.65   5 0.45301 0.09838-0.05036-0.80478-0.79852 0.59346
  -3  -4   4 28349.5 1103.74  24 0.35915-0.91192-0.65873-0.19617 0.71164-0.50794
  -3  -4   4 28098.3 1115.26   4-0.83750 0.28168 0.07217-0.92908 0.39143-0.18718
   3  -4  -3 17682.8 793.657  25 0.42531 0.14218-0.12397-0.73144-0.80939 0.68438
  -3  -4   3 17564.9 737.148  23-0.98765 0.41993-0.03255-0.82154-0.31926 0.44614
   3  -4  -3 17330.8 762.875   5 0.45426 0.11049-0.10825-0.74688-0.79254 0.66486
  -3  -4   3 19772.7 862.677   4-0.84233 0.27337 0.05352-0.91066 0.38537-0.25854
  -3  -4   3 18889.8 826.633  24 0.31619-0.88215-0.67937-0.17566 0.70528-0.57877
  -3  -4   2 8048.49 458.352  23-0.98956 0.40873 0.00723-0.86150-0.30978 0.35946
  -3  -4   2 8587.26 506.627  24 0.26594-0.84510-0.70120-0.15397 0.69599-0.64667
   3  -4  -2 8149.84 461.731   5 0.45378 0.12431-0.17403-0.68109-0.78242 0.73211
   3  -4  -2 7910.75 492.046  25 0.48193 0.09892-0.15695-0.69863-0.76566 0.71784
  -3  -4   2 8202.89 520.038   4-0.84811 0.26601 0.02925-0.88663 0.37727-0.32786
  -3  -4   1 431.782 124.610  23-0.98990 0.39596 0.03726-0.89170-0.30227 0.27476
   3  -4  -1 378.003 143.523   9-0.00514 0.59891-0.56670-0.28641-0.81120 0.84092
   3  -4  -1 467.880 128.125  25 0.53768 0.05651-0.19016-0.66559-0.71604 0.74542
   3  -4  -1 402.795 126.437   5 0.45082 0.14062-0.24721-0.60790-0.76687 0.79392
  -3  -4   1 286.685 142.752   4-0.85439 0.25914-0.00039-0.85723 0.36704-0.39505
   3  -4   0 12847.2 644.631  25 0.59129 0.01624-0.22290-0.63302-0.66114 0.76770
  -3  -4   0 12337.3 612.029  23-0.98957 0.38252 0.05838-0.91298-0.29681 0.19211
   3  -4   0 12299.7 576.832   5 0.44454 0.16026-0.32693-0.52817-0.74452 0.84895
   3  -4   0 12665.0 631.507   9 0.02708 0.57982-0.62280-0.23053-0.76425 0.87044
  -3  -4   0 11899.5 549.476  15-0.45473-0.15162-0.32044-0.53502-0.89658 0.79323
  -3  -4  -1 9083.11 511.342  23-0.98914 0.36898 0.07118-0.92595-0.29343 0.11154
   3  -4   1 9164.84 478.339   5 0.43407 0.18408-0.41184-0.44325-0.71402 0.89582
   3  -4   1 9339.43 524.947   9 0.05989 0.56014-0.67639-0.17717-0.71149 0.89416
   3  -4   1 9250.14 544.326  25 0.64172-0.02083-0.25455-0.60154-0.60170 0.78545
  -3  -4  -1 9264.10 463.787  15-0.46323-0.15629-0.24435-0.61110-0.91860 0.73815
  -3  -4  -2 4869.47 327.750  15-0.46837-0.16432-0.17495-0.68049-0.93339 0.67585
  -3  -4  -2 4798.38 365.208  23-0.98887 0.35560 0.07726-0.93220-0.29180 0.03272
   3  -4   2 4933.03 373.714   9 0.09276 0.54040-0.72639-0.12738-0.65354 0.91267
   3  -4   2 5443.98 401.991  25 0.68813-0.05390-0.28461-0.57164-0.53859 0.79954
   3  -4   2 5177.25 627.445   2 0.97315-0.34034 0.00290-0.85901-0.06037 0.31872
   3  -4   3 9524.33 903.635   2 0.97904-0.33303-0.01763-0.83851-0.03252 0.36808
   3  -4   3 10235.8 563.626   9 0.12518 0.52110-0.77197-0.08203-0.59112 0.92672
   3  -4   3 10061.9 585.423  25 0.72999-0.08241-0.31272-0.54370-0.47267 0.81081
  -3  -4  -3 9352.13 540.340  23-0.98890 0.34251 0.07675-0.93187-0.29194-0.04433
  -3  -4  -3 10314.7 514.858  15-0.47095-0.17492-0.11344-0.74200-0.94248 0.60784
   3  -4   4 1340.51 360.801   2 0.98410-0.32488-0.03983-0.81633-0.00232 0.41509
  -3  -4  -4 1170.87 197.570  23-0.98918 0.32969 0.07007-0.92536-0.29372-0.11973
   3  -4   4 922.561 185.051   9 0.15674 0.50266-0.81249-0.04173-0.52503 0.93710
  -3  -4  -4 872.352 153.056  15-0.47171-0.18732-0.05974-0.79570-0.94740 0.53567
  -3  -4  -5 7916.42 488.545  23-0.98958 0.31697 0.05799-0.91345-0.29691-0.19373
   3  -4   5 7481.58 496.190  21 0.97952-0.30795 0.07630-0.93138 0.34950 0.13902
  -3  -4  -5 7332.99 495.982   3-0.99986 0.32835 0.00448-0.85686-0.15199-0.33384
   3  -4   5 5882.88 747.779   2 0.98797-0.31555-0.06348-0.79271 0.02992 0.46006
  -3  -4  -5 7108.93 447.492  15-0.47130-0.20091-0.01434-0.84110-0.94941 0.46059
   3  -4   5 6980.70 480.577   9 0.18709 0.48544-0.84759-0.00686-0.45606 0.94461
  -3  -4  -6 13041.2 664.867  23-0.98989 0.30417 0.03977-0.89541-0.30163-0.26621
  -3  -4  -6 11953.7 682.587   3-0.99981 0.31529-0.01344-0.83864-0.18123-0.38206
   3  -4   6 11666.4 674.852  21 0.97794-0.29330 0.06543-0.92051 0.36110 0.20459
  -3  -4  -6 12399.0 631.669  15-0.47023-0.21515 0.02307-0.87850-0.94960 0.38368
   3  -4   6 11917.1 660.704   9 0.21597 0.46969-0.87704 0.02238-0.38495 0.94997
  -3  -4  -7 19720.1 875.270  23-0.98976 0.29093 0.01595-0.87176-0.30763-0.33740
  -3  -4  -7 18440.3 915.158   3-0.99840 0.30088-0.03273-0.81904-0.21252-0.42823
   3  -4   7 18509.1 910.416  21 0.97548-0.27778 0.05122-0.90629 0.37611 0.26677
  -3  -4  -7 19370.1 857.833  15-0.46891-0.22963 0.05276-0.90818-0.94879 0.30579
   3  -4   7 18454.1 887.471   9 0.24320 0.45558-0.90082 0.04593-0.31233 0.95382
  -3  -4  -8 18592.7 859.191  23-0.98877 0.27683-0.01351-0.84247-0.31479-0.40743
  -3  -4  -8 18865.5 943.896   3-0.99535 0.28484-0.05327-0.79821-0.24557-0.47264
   3  -4   8 18634.1 930.408  21 0.97194-0.26116 0.03405-0.88912 0.39399 0.32607
   3  -4   8 19088.0 1035.51   7 0.80511-0.09617-0.49938-0.35825-0.17901 0.90083
   3  -4   8 17874.7 887.394   9 0.26866 0.44325-0.91895 0.06384-0.23872 0.95668
  -3  -4  -8 18689.1 858.627  15-0.46765-0.24407 0.07512-0.93054-0.94763 0.22753
  -3  -4  -9 312.181 140.874  23-0.98640 0.26135-0.04873-0.80741-0.32297-0.47643
   3  -4   9 566.672 223.105   7 0.81266-0.09081-0.52462-0.33330-0.11230 0.91128
   3  -4   9 619.744 193.421  21 0.96704-0.24319 0.01418-0.86925 0.41432 0.38292
   3  -4   9 590.220 197.401   9 0.29229 0.43275-0.93155 0.07622-0.16450 0.95893
  -3  -4  -9 351.961 159.879  15-0.46664-0.25825 0.09057-0.94599-0.94655 0.14936
   3  -4  10 12856.7 829.976   7 0.81605-0.08129-0.54721-0.31101-0.04502 0.92115
   3  -4  10 12208.4 748.004  21 0.96050-0.22359-0.00822-0.84684 0.43679 0.43764
  -3  -4 -10 12433.8 668.048  23-0.98191 0.24375-0.09024-0.76607-0.33208-0.54451
  -3  -4 -10 12644.1 689.697  15-0.46600-0.27206 0.09947-0.95488-0.94582 0.07154
  -3  -4 -11 9454.71 568.885  23-0.97439 0.22311-0.13850-0.71799-0.34194-0.61184
   3  -4  11 11059.0 764.124   7 0.81527-0.06760-0.56710-0.29141 0.02273 0.93055
   3  -4  11 9921.83 679.114  21 0.95200-0.20201-0.03306-0.82200 0.46113 0.49047
  -3  -4 -11 10489.8 618.226  15-0.46581-0.28542 0.10208-0.95749-0.94559-0.00578
  -3  -4 -12 114.407 117.610  23-0.96249 0.19811-0.19445-0.66221-0.35237-0.67860
   3  -4  12 28.8180 137.056   7 0.81024-0.04966-0.58424-0.27456 0.09095 0.93948
   3  -4  12 124.283 155.291  21 0.94115-0.17809-0.06032-0.79474 0.48717 0.54162
  -3  -4 -12 131.320 122.179  15-0.46606-0.29833 0.09860-0.95401-0.94590-0.08257
   3  -4  13 2477.29 328.892  24 0.91980-0.14250-0.06712-0.78668 0.53805 0.56744
   3  -4  13 2893.45 369.655  13 0.89074-0.11574-0.44531-0.41049 0.23505 0.87296
   3  -4  13 2828.62 348.670  21 0.92747-0.15134-0.09004-0.76501 0.51473 0.59124
  -3  -4 -13 2265.08 279.556  15-0.46674-0.31083 0.08907-0.94447-0.94666-0.15890
   3  -4  14 501.792 178.547  24 0.90546-0.11497-0.10424-0.74943 0.56000 0.62268
   3  -4  14 428.288 164.727  13 0.87452-0.08622-0.46041-0.39573 0.29729 0.88763
   3  -4  14 284.556 146.739  21 0.91039-0.12119-0.12236-0.73269 0.54372 0.63943
  -3  -4 -14 372.646 142.327  15-0.46776-0.32298 0.07336-0.92875-0.94774-0.23492
   3  -4  15 528.636 176.279  24 0.88698-0.08330-0.14565-0.70788 0.58317 0.67669
   3  -4  15 570.880 167.647  13 0.85320-0.05162-0.47374-0.38274 0.36034 0.90149
   3  -4  15 470.409 154.497  21 0.88913-0.08686-0.15754-0.69750 0.57407 0.68626
  -3  -4 -15 662.339 157.143  15-0.46900-0.33491 0.05110-0.90649-0.94886-0.31089
   3  -4  16-95.8448 129.848  24 0.86307-0.04619-0.19210-0.66129 0.60748 0.72958
   3  -4  16 261.250 135.482  21 0.86258-0.04724-0.19601-0.65903 0.60577 0.73175
   3  -4  16 170.442 119.053  13 0.82599-0.01112-0.48511-0.37170 0.42457 0.91418
  -3  -4 -16 126.580 99.2850  15-0.47028-0.34679 0.02161-0.87700-0.94961-0.38723
  -3  -3  20 702.600 167.566  12 0.33656-0.67707-0.23229-0.40980 0.95685 0.48539
  -3  -3  20 865.142 176.905  10 0.34452-0.68741-0.46898-0.17427 0.86135 0.57760
  -3  -3  19 2188.92 293.481  12 0.37242-0.72627-0.22662-0.41549 0.95062 0.41426
  -3  -3  19 2257.59 288.814  10 0.38586-0.74192-0.46767-0.17539 0.85068 0.51122
  -3  -3  18 2108.23 303.241  12 0.40117-0.76836-0.22178-0.42035 0.94453 0.34299
  -3  -3  18 2276.24 303.094  10 0.42022-0.78944-0.46582-0.17705 0.84031 0.44454
   3  -3 -18 1516.74 270.124  25-0.09925 0.46602 0.15631-0.79557-0.98538-0.29796
  -3  -3  17 9205.27 637.909  10 0.44868-0.83106-0.46374-0.17895 0.83062 0.37718
  -3  -3  17 9067.38 645.758  12 0.42377-0.80430-0.21777-0.42439 0.93902 0.27115
   3  -3 -17 8068.91 619.344  25-0.12053 0.50065 0.16685-0.80628-0.98503-0.22112
  -3  -3  16 979.703 232.360  12 0.44076-0.83463-0.21463-0.42754 0.93445 0.19836
  -3  -3  16 891.104 221.971  10 0.47187-0.86742-0.46166-0.18084 0.82195 0.30879
   3  -3 -16 853.680 220.660  25-0.13524 0.52872 0.17411-0.81370-0.98445-0.14451
  -3  -3  15 5562.08 506.547  12 0.45238-0.85958-0.21243-0.42977 0.93110 0.12435
   3  -3 -15 4993.85 485.062  25-0.14338 0.55020 0.17810-0.81787-0.98401-0.06776
  -3  -3  15 5698.23 497.841  10 0.49019-0.89889-0.45977-0.18255 0.81461 0.23909
  -3  -3  15 4192.97 368.868  24 0.46305-0.87070-0.60051-0.03898 0.72042 0.33277
   3  -3 -14 1443.36 265.104  25-0.14569 0.56586 0.17924-0.81917-0.98388 0.00930
  -3  -3  14 1632.48 280.127  12 0.45865-0.87920-0.21122-0.43101 0.92922 0.04888
  -3  -3  14 1952.83 292.600  10 0.50377-0.92564-0.45821-0.18393 0.80885 0.16779
  -3  -3  14 1642.51 243.506  24 0.48601-0.90686-0.58591-0.05372 0.72099 0.25502
  -3  -3  13 3484.25 381.459  12 0.45941-0.89330-0.21107-0.43118 0.92899-0.02824
  -3  -3  13 3030.78 317.856  24 0.50229-0.93633-0.57515-0.06462 0.72105 0.17776
  -3  -3  13 3033.95 358.917  10 0.51262-0.94765-0.45712-0.18483 0.80497 0.09462
   3  -3 -13 2668.50 359.963  25-0.14215 0.57566 0.17750-0.81760-0.98409 0.08670
   3  -3 -12 1094.84 244.440  25-0.13219 0.57904 0.17260-0.81287-0.98460 0.16440
  -3  -3  12 1159.74 220.234  12 0.45430-0.90152-0.21206-0.43021 0.93053-0.10714
  -3  -3  12 912.740 200.777  10 0.51653-0.96472-0.45662-0.18514 0.80321 0.01932
  -3  -3  12 1121.57 195.251  24 0.51258-0.95982-0.56816-0.07175 0.72095 0.10067
  -3  -3  11 2001.02 455.149   2 0.51782-0.97871-0.55510-0.08701 0.73014 0.01574
  -3  -3  11 2488.99 301.960  12 0.44275-0.90331-0.21426-0.42803 0.93389-0.18785
  -3  -3  11 2181.02 279.037  10 0.51514-0.97650-0.45680-0.18478 0.80384-0.05836
   3  -3 -11 1841.48 294.525  25-0.11557 0.57578 0.16440-0.80485-0.98516 0.24216
  -3  -3  11 2522.96 282.732  24 0.51706-0.97749-0.56507-0.07497 0.72087 0.02356
  -3  -3  10 241.265 206.588   2 0.51618-0.99027-0.55551-0.08657 0.73079-0.06213
  -3  -3  10 378.421 139.901  12 0.42401-0.89791-0.21773-0.42459 0.93896-0.27028
  -3  -3  10 490.992 151.095  10 0.50787-0.98240-0.45771-0.18368 0.80707-0.13863
   3  -3 -10 625.507 181.459  25-0.09228 0.56583 0.15285-0.79346-0.98537 0.31956
  -3  -3  10 583.432 155.896  24 0.51590-0.98953-0.56587-0.07431 0.72089-0.05366
  -3  -3   9 6918.44 451.290  12 0.39712-0.88435-0.22248-0.41986 0.94545-0.35412
  -3  -3   9 5914.62 419.481  24 0.50912-0.99594-0.57053-0.06979 0.72100-0.13095
   3  -3  -9 5504.59 467.801  25-0.06169 0.54859 0.13755-0.77834-0.98461 0.39599
  -3  -3   9 5946.78 427.364  10 0.49393-0.98161-0.45935-0.18186 0.81305-0.22167
  -3  -3   9 6218.50 748.516   2 0.50869-0.99599-0.55736-0.08470 0.73374-0.14229
   3  -3  -9 4485.20 662.793  17-0.01707 0.50572 0.16796-0.81039-0.97414 0.38508
  -3  -3   8 14408.3 660.312   4-0.73424 0.23170 0.32986-0.97185 0.45961 0.05498
  -3  -3   8 13966.8 685.821  12 0.36090-0.86148-0.22849-0.41387 0.95279-0.43882
   3  -3  -8 15178.2 755.323  25-0.02407 0.52432 0.11857-0.75952-0.98208 0.47065
  -3  -3   8 13923.9 681.939  10 0.47219-0.97304-0.46163-0.17939 0.82183-0.30750
  -3  -3   8 14271.0 1117.15   2 0.49462-0.99512-0.56070-0.08134 0.73908-0.22484
   3  -3  -8 15050.5 1191.44  17 0.02570 0.47634 0.15240-0.79506-0.96898 0.45726
  -3  -3   8 13766.6 675.037  24 0.49639-0.99640-0.57909-0.06137 0.72106-0.20821
  -3  -3   7 9764.08 510.905   4-0.73344 0.21776 0.33133-0.97355 0.45991-0.02274
  -3  -3   7 9603.62 528.260  12 0.31405-0.82796-0.23563-0.40676 0.96000-0.52338
  -3  -3   7 9887.95 525.534  10 0.44124-0.95525-0.46434-0.17650 0.83325-0.39598
  -3  -3   7 10421.7 904.424   2 0.47301-0.98672-0.56548-0.07654 0.74680-0.30978
   3  -3  -7 10385.4 945.914  17 0.07663 0.43880 0.13344-0.77633-0.96021 0.52583
   3  -3  -7 9821.63 579.972  25 0.02103 0.49257 0.09556-0.73668-0.97674 0.54250
  -3  -3   7 9898.38 535.661  24 0.47757-0.99078-0.59135-0.04924 0.72084-0.28518
  -3  -3   6 47835.6 1506.05   4-0.73639 0.20756 0.32588-0.96835 0.45879-0.09904
  -3  -3   6 45912.1 1510.80  12 0.25518-0.78244-0.24363-0.39878 0.96560-0.60634
  -3  -3   6 44596.0 1460.35  20-0.48085-0.04531 0.28741-0.92714 0.73309-0.37376
  -3  -3   6 46605.0 1494.38  10 0.39922-0.92639-0.46703-0.17362 0.84682-0.48659
   3  -3  -6 44224.2 2209.32  17 0.13525 0.39357 0.11100-0.75412-0.94652 0.58950
  -3  -3   6 45858.0 1520.47  24 0.45227-0.97868-0.60713-0.03361 0.71998-0.36151
   3  -3  -6 44963.4 1558.76  25 0.07312 0.45382 0.06863-0.70992-0.96744 0.61039
  -3  -3   5 5780.43 368.660   4-0.74280 0.20082 0.31379-0.95649 0.45626-0.17393
   3  -3  -5 5388.73 670.708  17 0.20062 0.34159 0.08520-0.72856-0.92665 0.64697
   3  -3  -5 5784.92 399.768  25 0.13213 0.40816 0.03767-0.67913-0.95281 0.67295
  -3  -3   5 6219.69 390.897  24 0.42004-0.95964-0.62610-0.01477 0.71798-0.43670
   3  -3  -4 7241.41 748.496  17 0.27127 0.28433 0.05635-0.69994-0.89947 0.69715
  -3  -3   4 8628.96 460.674   4-0.75232 0.19721 0.29518-0.93812 0.45222-0.24731
   3  -3  -4 7497.97 463.455  25 0.19674 0.35689 0.00321-0.64484-0.93167 0.72900
  -3  -3   4 9014.41 473.723  24 0.38046-0.93325-0.64777 0.00676 0.71423-0.51014
  -3  -3   3 95.3799 74.8497   4-0.76452 0.19627 0.27013-0.91330 0.44651-0.31902
   3  -3  -3 466.242 265.112  17 0.34527 0.22372 0.02500-0.66882-0.86427 0.73928
  -3  -3   3 420.818 118.222  24 0.33317-0.89916-0.67144 0.03029 0.70797-0.58108
  -3  -3   2 7414.95 425.093   4-0.77886 0.19746 0.23868-0.88209 0.43893-0.38886
   3  -3  -2 6294.11 708.873  17 0.42038 0.16200-0.00813-0.63594-0.82083 0.77319
  -3  -3   2 7353.80 418.503  24 0.27796-0.85714-0.69620 0.05492 0.69839-0.64869
  -3  -3   1 42566.4 1381.92   4-0.79468 0.20013 0.20086-0.84451 0.42921-0.45656
  -3  -3   1 41496.5 1367.48  24 0.21481-0.80719-0.72096 0.07953 0.68459-0.71207
  -3  -3   0 3728.69 270.036  23-0.95310 0.34651 0.29348-0.93476-0.22565 0.12143
   3  -3   0 3263.99 301.012  25 0.47825 0.12878-0.15479-0.48752-0.76869 0.87479
   3  -3   0 2731.84 487.333  17 0.56496 0.04420-0.07626-0.56827-0.71134 0.81840
  -3  -3   0 3985.92 297.700  24 0.14400-0.74957-0.74442 0.10286 0.66569-0.77036
  -3  -3   0 4296.47 314.988   4-0.81124 0.20356 0.15675-0.80064 0.41707-0.52184
  -3  -3  -1 20436.7 799.309  23-0.95093 0.33123 0.30086-0.94231-0.22310 0.04168
   3  -3   1 20907.6 866.716  25 0.54491 0.07545-0.19453-0.44794-0.70907 0.89236
   3  -3   1 21355.5 800.076   9 0.05128 0.56808-0.66267 0.02198-0.72583 0.90787
  -3  -3  -2 15210.0 643.800  23-0.95088 0.31807 0.30103-0.94265-0.22304-0.03556
   3  -3   2 14642.9 625.844   9 0.09031 0.54218-0.72280 0.08189-0.65803 0.91655
   3  -3   2 13975.1 691.153  25 0.60671 0.02701-0.23248-0.41017-0.64384 0.90432
  -3  -3  -3 7475.92 413.078  23-0.95279 0.30686 0.29456-0.93635-0.22528-0.11051
   3  -3   3 6395.85 693.917   2 0.92287-0.27689 0.11070-0.75286-0.20562 0.54111
   3  -3   3 7042.70 436.365  21 0.96245-0.31705 0.26846-0.90978 0.12398 0.21018
   3  -3   3 6442.23 441.988  25 0.66266-0.01560-0.26799-0.37482-0.57435 0.91202
  -3  -3  -3 6954.20 422.605   3-0.94472 0.29908 0.16580-0.80523 0.11999-0.45174
  -3  -3  -3 6735.59 367.986  15-0.46631-0.17929 0.09522-0.73699-0.94618 0.61153
   3  -3   3 6292.95 381.134   9 0.12788 0.51773-0.77559 0.13445-0.58567 0.92066
  -3  -3  -3 7738.41 447.016   4-0.85657 0.20945-0.01177-0.63283 0.36302-0.70005
   3  -3   4 7895.60 806.051   2 0.94116-0.28198 0.07883-0.72100-0.16286 0.57556
   3  -3   4 8024.97 489.636  21 0.96730-0.30883 0.25273-0.89406 0.14398 0.26736
  -3  -3  -4 8356.87 488.587   3-0.95983 0.30120 0.14131-0.78044 0.07764-0.48685
   3  -3   4 8556.69 517.707  25 0.71223-0.05182-0.30066-0.34232-0.50186 0.91672
   3  -3   4 7680.67 436.528   9 0.16346 0.49528-0.82061 0.17925-0.51023 0.92168
  -3  -3  -4 8052.44 448.295  23-0.95634 0.29730 0.28203-0.92399-0.22958-0.18340
  -3  -3  -4 8211.47 433.359  15-0.46109-0.19768 0.15594-0.79770-0.93941 0.52767
   3  -3   5 5455.42 685.881   2 0.95688-0.28450 0.04621-0.68841-0.11894 0.60886
   3  -3   5 5330.38 409.143  21 0.97213-0.30059 0.23433-0.87565 0.16701 0.32151
  -3  -3  -5 5596.11 411.966   3-0.97275 0.30112 0.11610-0.75492 0.03447-0.52113
   3  -3   5 5427.20 374.982   9 0.19671 0.47515-0.85785 0.21627-0.43299 0.92092
  -3  -3  -5 6318.98 390.497  23-0.96129 0.28914 0.26331-0.90544-0.23589-0.25428
  -3  -3  -5 5896.99 369.827  15-0.45560-0.21634 0.20472-0.84648-0.93134 0.44251
  -3  -3  -6 2430.42 248.141  23-0.96705 0.28179 0.23922-0.88152-0.24382-0.32354
  -3  -3  -6 2197.27 260.467   3-0.98332 0.29869 0.09024-0.72877-0.00939-0.55473
   3  -3   6 2047.65 268.181  21 0.97652-0.29190 0.21356-0.85488 0.19253 0.37318
   3  -3   6 1827.25 429.961   2 0.96983-0.28425 0.01298-0.65520-0.07403 0.64116
   3  -3   6 1961.47 227.077   9 0.22746 0.45753-0.88759 0.24578-0.35501 0.91941
  -3  -3  -6 1863.16 221.554  15-0.45050-0.23461 0.24274-0.88449-0.92339 0.35746
  -3  -3  -7 1128.98 181.050  23-0.97328 0.27491 0.20924-0.85172-0.25340-0.39115
   3  -3   7 1028.04 200.411  21 0.98010-0.28242 0.19064-0.83195 0.22012 0.42277
   3  -3   7 524.366 255.466   2 0.97984-0.28106-0.02077-0.62147-0.02824 0.67258
  -3  -3  -7 965.105 187.730   3-0.99142 0.29379 0.06379-0.70201-0.05385-0.58774
   3  -3   7 802.095 177.854   9 0.25566 0.44246-0.91023 0.26821-0.27705 0.91792
  -3  -3  -7 966.194 170.742  15-0.44620-0.25208 0.27118-0.91293-0.91645 0.27343
  -3  -3  -8 9421.61 528.950  23-0.97938 0.26789 0.17359-0.81624-0.26437-0.45738
  -3  -3  -8 9580.23 520.679  22-0.56475-0.14466 0.33326-0.97829-0.83833 0.11608
   3  -3   8 8343.73 615.609   7 0.79580-0.08688-0.47666-0.16716-0.23334 0.95434
   3  -3   8 9385.05 601.702  21 0.98255-0.27179 0.16570-0.80701 0.24949 0.47058
  -3  -3  -8 9097.66 600.068   3-0.99692 0.28629 0.03676-0.67468-0.09883-0.62021
   3  -3   8 8308.41 529.882   9 0.28135 0.42990-0.92628 0.28403-0.19965 0.91699
   3  -3   8 10240.3 1000.06   2 0.98676-0.27478-0.05497-0.58730 0.01832 0.70323
  -3  -3  -9 4697.67 362.391  22-0.56566-0.15673 0.33975-0.98505-0.83495 0.03545
   3  -3   9 4655.32 466.831   7 0.80758-0.08575-0.50652-0.13759-0.16087 0.95903
  -3  -3  -9 4634.95 359.805  23-0.98469 0.26010 0.13211-0.77493-0.27657-0.52236
  -3  -3  -9 4094.45 408.552   3-0.99968 0.27605 0.00918-0.64680-0.14429-0.65221
   3  -3   9 4438.77 421.535  21 0.98354-0.25972 0.13884-0.78014 0.28040 0.51686
  -3  -3 -10 5868.88 410.721  23-0.98853 0.25083 0.08401-0.72700-0.28998-0.58614
  -3  -3 -10 5732.85 422.892  22-0.56562-0.16974 0.33950-0.98507-0.83508-0.04167
   3  -3  10 5478.84 519.059   7 0.81434-0.07960-0.53297-0.11144-0.08840 0.96371
   3  -3  10 5408.05 481.030  21 0.98278-0.24588 0.11008-0.75138 0.31265 0.56178
  -3  -3 -10 5974.31 514.537   3-0.99955 0.26292-0.01896-0.61836-0.19021-0.68375
  -3  -3 -11 1539.86 236.895  22-0.56476-0.18358 0.33331-0.97916-0.83831-0.11570
   3  -3  11 1593.24 300.051   7 0.81623-0.06858-0.55606-0.08865-0.01608 0.96855
   3  -3  11 1640.51 285.550  21 0.97993-0.22996 0.07944-0.72074 0.34612 0.60550
  -3  -3 -11 1979.88 320.963   3-0.99634 0.24671-0.04767-0.58934-0.23659-0.71483
  -3  -3 -11 2052.67 239.332  23-0.98991 0.23909 0.02976-0.67292-0.30417-0.64914
   3  -3  12 834.823 237.738   7 0.81335-0.05279-0.57583-0.06917 0.05603 0.97359
   3  -3  12 708.893 233.352  21 0.97464-0.21160 0.04685-0.68815 0.38069 0.64811
  -3  -3 -12 632.453 156.788  22-0.56308-0.19823 0.32172-0.96784-0.84422-0.18704
   3  -3  13 8056.85 638.899   7 0.80571-0.03224-0.59232-0.05298 0.12796 0.97881
  -3  -3 -13 7121.57 514.476  22-0.56049-0.21379 0.30502-0.95141-0.85242-0.25609
   3  -3  13 7670.67 601.759  21 0.96651-0.19040 0.01223-0.65352 0.41630 0.68968
  -3  -3 -14 2837.60 312.420  22-0.55685-0.23040 0.28328-0.92995-0.86257-0.32319
   3  -3  14 2213.07 339.615  13 0.88967-0.10088-0.44653-0.19641 0.23979 0.94420
   3  -3  14 2519.23 340.569  21 0.95505-0.16587-0.02459-0.61670 0.45290 0.73027
  -3  -3 -14 2338.13 291.072  15-0.44588-0.34459 0.27314-0.91486-0.91594-0.26673
  -3  -3 -15 2711.23 305.783  22-0.55193-0.24830 0.25636-0.90331-0.87431-0.38871
   3  -3  15 2675.49 362.189  13 0.87193-0.06985-0.46234-0.18094 0.30583 0.95507
   3  -3  15 3175.24 361.766  21 0.93962-0.13737-0.06384-0.57744 0.49048 0.76986
  -3  -3 -15 2760.63 306.464  15-0.44942-0.35422 0.25012-0.89184-0.92167-0.33810
   3  -3  16 814.963 208.865  13 0.84858-0.03322-0.47603-0.16758 0.37227 0.96555
   3  -3  16 548.621 188.048  24 0.91574-0.09889-0.07818-0.56132 0.54470 0.79274
   3  -3  16 970.187 214.656  21 0.91937-0.10405-0.10592-0.53536 0.52910 0.80842
  -3  -3 -16 1195.72 201.256  15-0.45349-0.36332 0.22109-0.86280-0.92810-0.40875
   3  -3  17 279.606 140.545  24 0.89226-0.06222-0.13440-0.50497 0.57701 0.83762
   3  -3  17 73.2777 118.661  13 0.81880 0.00985-0.48741-0.15653 0.43952 0.97521
   3  -3  17 42.1752 116.480  21 0.89305-0.06466-0.15140-0.48988 0.56886 0.84585
  -3  -3 -17 60.1461 83.9531  15-0.45793-0.37205 0.18530-0.82701-0.93484-0.47911
   3  -3  18 6102.05 442.965  13 0.78119 0.06075-0.49615-0.14813 0.50822 0.98343
   3  -3  18 5390.85 389.038  21 0.85868-0.01722-0.20126-0.44001 0.60997 0.88192
  -3  -3 -18 4775.01 344.401  15-0.46249-0.38066 0.14149-0.78320-0.94135-0.54969
  -3  -2  21 105.114 94.4979  12 0.36222-0.68933-0.22828-0.19966 0.95255 0.56711
   3  -2 -21-56.6724 107.391  25-0.15765 0.48387 0.18509-0.61022-0.98304-0.53234
  -3  -2  21 281.329 120.478  10 0.31020-0.64008-0.46934 0.03923 0.86877 0.64672
  -3  -2  20 1279.94 234.810  12 0.40314-0.74358-0.22144-0.20653 0.94407 0.49822
  -3  -2  20 1193.90 218.470  10 0.35910-0.70215-0.46862 0.03871 0.85781 0.58063
   3  -2 -20 1205.64 264.014  25-0.19735 0.53691 0.20437-0.62967-0.97894-0.45926
  -3  -2  19 4831.16 454.781  12 0.43678-0.79057-0.21538-0.21261 0.93555 0.42939
   3  -2 -19 3782.04 450.537  25-0.22875 0.58166 0.21946-0.64493-0.97421-0.38680
  -3  -2  19 4665.16 431.069  10 0.39984-0.75605-0.46700 0.03727 0.84663 0.51476
  -3  -2  18 420.393 166.616  12 0.46432-0.83145-0.21011-0.21790 0.92747 0.36011
  -3  -2  18 558.394 180.431  10 0.43397-0.80334-0.46488 0.03533 0.83575 0.44858
   3  -2 -18 772.282 248.597  25-0.25390 0.62016 0.23144-0.65708-0.96945-0.31437
   3  -2 -17 2609.57 389.716  25-0.27341 0.65302 0.24066-0.66647-0.96515-0.24148
  -3  -2  17 2559.37 351.054  12 0.48646-0.86692-0.20567-0.22237 0.92023 0.29000
  -3  -2  17 2263.43 316.891  10 0.46242-0.84495-0.46256 0.03319 0.82557 0.38171
   3  -2 -16 597.910 261.472  25-0.28751 0.68046 0.24729-0.67327-0.96170-0.16773
  -3  -2  16 1368.48 256.755  12 0.50357-0.89737-0.20210-0.22596 0.91415 0.21873
  -3  -2  16 1376.56 252.287  10 0.48577-0.88147-0.46025 0.03107 0.81642 0.31381
  -3  -2  15 2637.30 354.284  12 0.51582-0.92297-0.19947-0.22861 0.90953 0.14599
  -3  -2  15 2610.40 332.406  10 0.50435-0.91321-0.45814 0.02914 0.80860 0.24458
   3  -2 -15 2606.09 397.678  25-0.29694 0.70324 0.25170-0.67785-0.95923-0.09301
  -3  -2  14 398.615 155.601  12 0.52320-0.94368-0.19785-0.23025 0.90664 0.07153
  -3  -2  14 558.844 158.053  10 0.51829-0.94031-0.45640 0.02759 0.80242 0.17371
   3  -2 -14 498.434 206.666  25-0.30076 0.72041 0.25349-0.67981-0.95819-0.01685
  -3  -2  13 301.415 212.453   2 0.50092-0.93545-0.55923 0.13106 0.73672 0.16351
  -3  -2  13 77.7670 117.923  12 0.52550-0.95932-0.19735-0.23078 0.90572-0.00491
  -3  -2  13 247.784 134.168  10 0.52754-0.96272-0.45516 0.02654 0.79815 0.10092
   3  -2 -13 184.463 182.165  25-0.29921 0.73220 0.25276-0.67925-0.95862 0.06076
   3  -2 -12 3162.30 392.620  25-0.29149 0.73783 0.24915-0.67581-0.96067 0.14001
  -3  -2  12 3728.05 593.217   2 0.50997-0.95770-0.55705 0.12891 0.73324 0.08978
  -3  -2  12 4357.74 395.823  12 0.52236-0.96952-0.19804-0.23011 0.90697-0.08352
  -3  -2  12 3828.31 366.963  10 0.53190-0.98024-0.45456 0.02612 0.79610 0.02592
   3  -2 -12 4321.94 712.161  17-0.28325 0.73107 0.25696-0.68446-0.95994 0.13818
  -3  -2  12 3176.62 284.150  24 0.50433-0.95160-0.57377 0.14775 0.72104 0.10096
   3  -2 -11 5319.21 470.717  25-0.27801 0.73770 0.24282-0.66965-0.96405 0.22058
  -3  -2  11 5551.85 435.980  12 0.51320-0.97369-0.20004-0.22814 0.91054-0.16444
  -3  -2  11 5086.55 410.168  10 0.53098-0.99249-0.45469 0.02643 0.79653-0.05156
  -3  -2  11 5407.31 692.863   2 0.51375-0.97469-0.55612 0.12800 0.73175 0.01405
   3  -2 -11 4856.63 757.261  17-0.26824 0.72945 0.25232-0.68005-0.96297 0.21855
  -3  -2  11 4891.79 352.208  24 0.50961-0.97007-0.57019 0.14403 0.72099 0.02382
  -3  -2  10 21314.1 937.392  12 0.49724-0.97107-0.20343-0.22476 0.91645-0.24771
  -3  -2  10 22230.6 856.420  20-0.13488-0.33814 0.51013-0.93677 0.81333-0.14516
   3  -2 -10 22815.9 1022.28  25-0.25755 0.73059 0.23317-0.66017-0.96868 0.30240
  -3  -2  10 21233.1 926.839  10 0.52420-0.99887-0.45561 0.02754 0.79970-0.13179
   3  -2 -10 22631.6 1565.82  17-0.24561 0.72021 0.24523-0.67319-0.96700 0.29993
  -3  -2  10 20689.6 848.994  24 0.50830-0.98195-0.57108 0.14478 0.72101-0.05339
  -3  -2   9 24538.9 1229.75   1 0.36527-0.85430 0.03254-0.46015 0.97907-0.38771
  -3  -2   9 22466.8 948.655  12 0.47348-0.96065-0.20829-0.21992 0.92456-0.33317
  -3  -2   9 24443.0 890.131  20-0.15274-0.33358 0.50105-0.92765 0.81260-0.22167
   3  -2  -9 23328.4 1034.23  25-0.22955 0.71594 0.21984-0.64701-0.97407 0.38498
  -3  -2   9 23545.1 1440.71   2 0.50381-0.99115-0.55854 0.13047 0.73562-0.14424
  -3  -2   9 22718.0 943.337  10 0.51075-0.99858-0.45736 0.02947 0.80580-0.21493
   3  -2  -9 25754.6 1625.39  17-0.21462 0.70261 0.23535-0.66355-0.97150 0.38179
  -3  -2   9 23080.9 882.998  24 0.50023-0.98708-0.57653 0.15009 0.72106-0.13063
  -3  -2   8 25824.4 1012.80  12 0.44068-0.94119-0.21465-0.21359 0.93447-0.42044
  -3  -2   8 26312.1 954.635  24 0.48537-0.98541-0.58633 0.15975 0.72098-0.20774
  -3  -2   8 28179.3 1536.73   2 0.48872-0.98926-0.56205 0.13400 0.74125-0.22707
  -3  -2   8 25809.1 1000.32  10 0.48952-0.99051-0.45984 0.03214 0.81488-0.30107
   3  -2  -8 25675.0 1603.21  17-0.17450 0.67588 0.22227-0.65070-0.97564 0.46327
  -3  -2   8 26316.6 1254.58   1 0.31335-0.81556 0.04255-0.47027 0.98831-0.47423
   3  -2  -8 28833.1 1100.95  25-0.19344 0.69317 0.20248-0.62982-0.97943 0.46753
   3  -2  -7 135054. 4628.83  17-0.12461 0.63938 0.20557-0.63424-0.97818 0.54316
  -3  -2   7 132503. 4064.12   1 0.24570-0.76110 0.05511-0.48295 0.99559-0.55881
  -3  -2   6 5565.14 479.556   1 0.16054-0.68913 0.07019-0.49815 0.99759-0.63809
   3  -2  -6 4778.62 648.842  17-0.06460 0.59276 0.18485-0.61375-0.97751 0.61984
  -3  -2   5 302907. 8277.70   1 0.05699-0.59877 0.08751-0.51558 0.98979-0.70757
   3  -2  -5 301202. 8806.94  17 0.00535 0.53620 0.15985-0.58898-0.97169 0.69136
  -3  -2   4 13621.2 759.475   1-0.06337-0.49159 0.10626-0.53444 0.96708-0.76215
   3  -2  -4 12724.2 989.951  17 0.08432 0.47063 0.13053-0.55990-0.95863 0.75565
  -3  -2   3 67468.6 2238.88   1-0.19359-0.37455 0.12487-0.55317 0.92593-0.79829
   3  -2  -3 64664.8 2592.74  17 0.17047 0.39787 0.09720-0.52681-0.93643 0.81080
  -3  -2   2 5175.73 428.203   1-0.32839-0.25294 0.14221-0.57063 0.86417-0.81381
   3  -2  -2 4340.10 584.336  17 0.26114 0.32058 0.06055-0.49039-0.90375 0.85546
  -3  -2   1 233.352 117.752   1-0.45723-0.13728 0.15672-0.58525 0.78467-0.81160
   3  -2  -1 178.692 249.075  17 0.35312 0.24200 0.02160-0.45167-0.86011 0.88917
   3  -2   0 3930.82 564.797  17 0.44307 0.16543-0.01842-0.41189-0.80604 0.91245
  -3  -2   0 5209.81 440.118   1-0.57349-0.03421 0.16774-0.59639 0.69231-0.79652
  -3  -2  -1 4049.39 403.978   1-0.67238 0.05150 0.17512-0.60388 0.59393-0.77542
   3  -2   1 3517.66 549.134  17 0.52808 0.09381-0.05826-0.37228-0.74294 0.92670
  -3  -2  -2 3162.53 366.788   1-0.75361 0.11955 0.17930-0.60817 0.49448-0.75326
  -3  -2  -3 19966.1 1066.89   1-0.81848 0.17123 0.18087-0.60986 0.39753-0.73360
  -3  -2  -4 13100.8 863.795   1-0.86928 0.20885 0.18042-0.60953 0.30491-0.71826
  -3  -2  -5 1963.73 195.921  23-0.87910 0.20741 0.47468-0.90349-0.15631-0.33339
   3  -2   5 2220.70 255.166  21 0.91273-0.24120 0.37079-0.79835-0.01434 0.50288
   3  -2   5 1909.94 231.885  25 0.72777-0.05453-0.31120-0.11834-0.47644 0.96803
   3  -2   6 12981.0 1038.22   2 0.92883-0.24329 0.10085-0.52909-0.19242 0.75948
   3  -2   6 14179.1 704.072  21 0.93023-0.24563 0.34187-0.76943 0.02630 0.53942
  -3  -2  -6 14261.4 690.801   3-0.93761 0.25286 0.17606-0.60103 0.13784-0.70280
   3  -2   6 13061.6 600.279   9 0.26126 0.42307-0.91413 0.48519-0.26074 0.82452
  -3  -2  -6 14225.9 607.084  23-0.89502 0.21022 0.44373-0.87271-0.16919-0.39770
  -3  -2  -7 7484.17 411.943  23-0.91197 0.21406 0.40719-0.83634-0.18382-0.46026
   3  -2   7 7254.52 785.329   2 0.95102-0.25228 0.05912-0.48738-0.13634 0.78061
  -3  -2  -7 7385.26 402.801  22-0.57686-0.12005 0.56052-0.99055-0.68160 0.03737
   3  -2   7 7594.47 505.936  21 0.94557-0.24790 0.31149-0.73904 0.06762 0.57528
  -3  -2  -7 7697.40 494.395   3-0.95865 0.26090 0.14338-0.56805 0.08121-0.72363
   3  -2   7 6767.62 420.739   9 0.28767 0.40978-0.92945 0.50029-0.17949 0.81975
  -3  -2  -8 49071.4 1581.24  22-0.57686-0.13302 0.56042-0.99072-0.68169-0.03980
   3  -2   8 49292.3 1742.03  21 0.95858-0.24784 0.27966-0.70721 0.10954 0.61054
  -3  -2  -8 48714.3 1724.43   3-0.97528 0.26453 0.11047-0.53484 0.02488-0.74476
   3  -2   8 47409.3 2339.08   2 0.96832-0.25637 0.01731-0.44559-0.07989 0.80137
  -3  -2  -8 51401.7 1585.75  23-0.92928 0.21825 0.36482-0.79414-0.20003-0.52124
   3  -2   9 2335.78 314.342   7 0.80667-0.08486-0.50380 0.07348-0.16785 0.96519
  -3  -2  -9 2915.46 267.011  22-0.57713-0.14573 0.55477-0.98535-0.68669-0.11205
  -3  -2  -9 2766.19 251.689  23-0.94622 0.22208 0.31617-0.74566-0.21772-0.58073
  -3  -2  -9 2998.17 331.174   3-0.98761 0.26387 0.07734-0.50140-0.03113-0.76620
   3  -2   9 2248.21 298.744  21 0.96908-0.24527 0.24635-0.67390 0.15201 0.64525
   3  -2   9 2691.21 513.435   2 0.98076-0.25561-0.02451-0.40379-0.02316 0.82186
   3  -2  10 5533.71 424.089   8 0.98461-0.24616 0.17457-0.60277 0.17010 0.70633
  -3  -2 -10 6043.60 381.075  23-0.96198 0.22473 0.26057-0.69023-0.23681-0.63884
  -3  -2 -10 5856.78 404.218  22-0.57752-0.15831 0.54441-0.97526-0.69568-0.18031
   3  -2  10 6052.29 511.827   7 0.81428-0.07956-0.53262 0.10201-0.08942 0.96391
   3  -2  10 6821.78 510.957  21 0.97689-0.24001 0.21154-0.63909 0.19498 0.67947
  -3  -2 -10 5278.87 466.706   3-0.99572 0.25898 0.04397-0.46773-0.08687-0.78792
   3  -2  10 7045.74 825.427   2 0.98833-0.24998-0.06630-0.36203 0.03378 0.84213
   3  -2  11 460.314 142.163   8 0.98203-0.23040 0.17384-0.60210 0.23930 0.71439
  -3  -2 -11 494.584 130.022  22-0.57789-0.17092 0.52984-0.96097-0.70796-0.24528
   3  -2  11 391.631 181.728  21 0.98180-0.23185 0.17516-0.60270 0.23843 0.71320
   3  -2  11 158.728 135.144   7 0.81620-0.06857-0.55724 0.12634-0.01206 0.96370
  -3  -2 -11 253.873 140.741   3-0.99962 0.24988 0.01034-0.43380-0.14239-0.80987
   3  -2  12 11965.7 765.628   7 0.81272-0.05218-0.57787 0.14667 0.06421 0.96459
  -3  -2 -12 12101.8 661.771  22-0.57805-0.18373 0.51136-0.94276-0.72295-0.30754
  -3  -2 -12 12100.1 760.633   3-0.99924 0.23650-0.02361-0.39955-0.19775-0.83196
   3  -2  12 12209.4 748.922  21 0.98355-0.22053 0.13710-0.56464 0.28236 0.74644
   3  -2  12 12230.5 692.194   8 0.97472-0.20991 0.17228-0.60061 0.30611 0.72483
   3  -2  13 5600.00 517.885   7 0.80403-0.03058-0.59465 0.16315 0.13947 0.96648
  -3  -2 -13 6612.65 469.443  22-0.57781-0.19694 0.48906-0.92074-0.74019-0.36756
   3  -2  13 6034.85 518.446  21 0.98183-0.20575 0.09723-0.52476 0.32680 0.77919
   3  -2  13 5911.94 471.649   8 0.96279-0.18481 0.16990-0.59829 0.37103 0.73718
  -3  -2 -13 6025.67 530.233   3-0.99443 0.21869-0.05795-0.36491-0.25306-0.85411
  -3  -2 -14 1084.70 215.742  22-0.57697-0.21076 0.46292-0.89487-0.75929-0.42571
   3  -2  14 1023.45 242.241  21 0.97624-0.18708 0.05534-0.48287 0.37178 0.81139
   3  -2  14 1021.81 199.039   8 0.94619-0.15502 0.16668-0.59514 0.43448 0.75098
  -3  -2 -15 3740.61 355.353  22-0.57528-0.22542 0.43273-0.86496-0.77995-0.48230
   3  -2  15 3433.21 405.898  13 0.87637-0.07380-0.45897 0.02891 0.29101 0.96896
   3  -2  15 3201.47 376.437  21 0.96622-0.16399 0.01116-0.43869 0.41737 0.84298
   3  -2  15 3782.42 365.483   8 0.92462-0.12028 0.16258-0.59110 0.49690 0.76583
   3  -2  16 197.310 110.574   8 0.89755-0.08002 0.15750-0.58608 0.55871 0.78128
   3  -2  16 288.888 146.373  13 0.85325-0.03739-0.47372 0.04332 0.36022 0.97667
  -3  -2 -16 246.928 126.971  22-0.57245-0.24123 0.39813-0.83063-0.80188-0.53763
   3  -2  16 142.373 127.438  21 0.95101-0.13571-0.03572-0.39180 0.46371 0.87383
   3  -2  17 1579.47 257.566  13 0.82358 0.00556-0.48591 0.05517 0.42966 0.98413
  -3  -2 -17 1477.70 221.392  22-0.56811-0.25854 0.35853-0.79130-0.82483-0.59193
   3  -2  17 1424.57 239.888  21 0.92948-0.10111-0.08593-0.34159 0.51097 0.90375
   3  -2  18 2122.42 269.850  13 0.78615 0.05628-0.49526 0.06419 0.49993 0.99078
  -3  -2 -18 1869.20 238.887  22-0.56174-0.27788 0.31296-0.74600-0.84857-0.64544
   3  -2  18 1535.72 229.944  21 0.89981-0.05837-0.14045-0.28706 0.55948 0.93242
  -3  -2 -19 216.278 109.791  22-0.55260-0.30000 0.25988-0.69320-0.87282-0.69844
  -3  -2 -19-69.8524 101.407  15-0.44664-0.40941 0.26836-0.69639-0.91717-0.65097
  -3  -1  22 768.135 163.345  12 0.33289-0.64660-0.23284 0.01904 0.95740 0.63967
   3  -1 -22 608.130 185.433  25-0.22739 0.53974 0.21881-0.43016-0.97444-0.61861
   3  -1 -21 1615.71 280.000  25-0.27092 0.59663 0.23949-0.45101-0.96572-0.55013
  -3  -1  21 2068.80 278.995  12 0.38290-0.70995-0.22489 0.01107 0.94852 0.57120
  -3  -1  21 1802.53 234.486  10 0.27547-0.60550-0.46906 0.25229 0.87500 0.63998
  -3  -1  20 2350.00 314.511  12 0.42393-0.76431-0.21774 0.00390 0.93898 0.50338
  -3  -1  20 1852.21 256.127  10 0.32717-0.67037-0.46924 0.25265 0.86526 0.57267
   3  -1 -20 1733.84 314.208  25-0.30709 0.64614 0.25644-0.46813-0.95643-0.48223
  -3  -1  19 1900.87 292.419  12 0.45786-0.81158-0.21137-0.00250 0.92946 0.43554
  -3  -1  19 1484.39 240.320  10 0.36996-0.72632-0.46829 0.25188 0.85501 0.50586
   3  -1 -19 1450.59 307.495  25-0.33692 0.68932 0.27026-0.48212-0.94730-0.41417
  -3  -1  18 1044.61 224.616  12 0.48580-0.85286-0.20580-0.00809 0.92045 0.36720
  -3  -1  18 926.279 211.841  10 0.40561-0.77513-0.46669 0.25047 0.84489 0.43893
   3  -1 -18 1021.83 285.819  25-0.36149 0.72723 0.28152-0.49355-0.93874-0.34554
   3  -1 -17 299.669 219.189  25-0.38116 0.76025 0.29047-0.50267-0.93119-0.27590
  -3  -1  17 520.513 191.495  12 0.50842-0.88882-0.20106-0.01285 0.91235 0.29795
  -3  -1  17 350.515 148.011  10 0.43518-0.81786-0.46479 0.24876 0.83534 0.37143
  -3  -1  16 386.325 147.357  10 0.45929-0.85514-0.46284 0.24698 0.82674 0.30298
   3  -1 -16 133.170 176.743  25-0.39631 0.78875 0.29731-0.50968-0.92493-0.20496
  -3  -1  15 10007.0 662.230  12 0.53899-0.94607-0.19432-0.01964 0.90017 0.15541
  -3  -1  15 9077.52 611.679  10 0.47830-0.88731-0.46103 0.24536 0.81943 0.23324
   3  -1 -15 9546.17 728.093  25-0.40694 0.81273 0.30208-0.51462-0.92031-0.13240
  -3  -1  14 4651.97 425.248  12 0.54705-0.96746-0.19248-0.02151 0.89671 0.08152
  -3  -1  14 4046.24 582.170   1 0.53041-0.95321-0.00169-0.21145 0.92579 0.05231
  -3  -1  14 4077.56 348.750  20 0.08729-0.50718 0.60376-0.81731 0.79527 0.18174
   3  -1 -14 4309.26 475.457  25-0.41318 0.83232 0.30487-0.51758-0.91750-0.05801
  -3  -1  14 4312.81 396.624  10 0.49233-0.91451-0.45953 0.24405 0.81371 0.16190
   3  -1 -14 2834.62 678.638  17-0.41684 0.83723 0.29605-0.50885-0.91977-0.05734
  -3  -1  13 5072.88 425.382  12 0.55007-0.98382-0.19178-0.02223 0.89539 0.00548
  -3  -1  13 4480.55 595.457   1 0.53145-0.96744-0.00192-0.21134 0.92533-0.02451
  -3  -1  13 5237.02 386.246  20 0.09987-0.53307 0.60800-0.82151 0.79276 0.10701
  -3  -1  13 4987.35 415.845  10 0.50134-0.93667-0.45850 0.24320 0.80990 0.08866
   3  -1 -13 3502.39 665.440  17-0.41820 0.85198 0.29642-0.50946-0.91923 0.01947
   3  -1 -13 4963.54 478.096  25-0.41444 0.84692 0.30544-0.51831-0.91693 0.01860
  -3  -1  12 10994.1 648.255  12 0.54765-0.99475-0.19234-0.02169 0.89645-0.07293
  -3  -1  12 12043.2 610.373  20 0.10594-0.55244 0.61001-0.82348 0.79149 0.03104
  -3  -1  12 14230.6 1031.19   1 0.52643-0.97560-0.00081-0.21256 0.92756-0.10403
  -3  -1  12 11493.9 639.191  10 0.50507-0.95357-0.45805 0.24294 0.80829 0.01322
   3  -1 -12 11546.8 1164.82  17-0.41384 0.86101 0.29522-0.50849-0.92095 0.09854
   3  -1 -12 12718.6 741.584  25-0.41047 0.85630 0.30366-0.51671-0.91873 0.09760
  -3  -1  11 6843.90 467.106  12 0.53920-0.99964-0.19427-0.01978 0.90008-0.15392
   3  -1 -11 6492.98 503.391  25-0.40050 0.85968 0.29919-0.51241-0.92313 0.17919
  -3  -1  11 7043.84 426.549  20 0.10526-0.56506 0.60978-0.82321 0.79164-0.04634
  -3  -1  11 7051.41 690.953   1 0.51452-0.97688 0.00178-0.21527 0.93269-0.18644
  -3  -1  11 6398.19 441.683  10 0.50312-0.96478-0.45829 0.24336 0.80914-0.06468
   3  -1 -11 6621.69 860.527  17-0.40316 0.86371 0.29224-0.50575-0.92505 0.17999
  -3  -1  10 14912.5 711.977  12 0.52389-0.99766-0.19770-0.01637 0.90637-0.23756
  -3  -1  10 14874.5 991.011   1 0.49461-0.97015 0.00608-0.21968 0.94075-0.27178
  -3  -1  10 15533.8 664.658  20 0.09742-0.57053 0.60718-0.82058 0.79326-0.12520
  -3  -1  10 14486.8 690.603  10 0.49482-0.96964-0.45925 0.24451 0.81267-0.14527
   3  -1 -10 13705.3 1189.52  17-0.38531 0.85926 0.28721-0.50094-0.93151 0.26379
   3  -1 -10 15165.8 773.711  25-0.38402 0.85654 0.29176-0.50515-0.93004 0.26329
  -3  -1   9 59030.2 1914.33  12 0.50062-0.98773-0.20272-0.01138 0.91523-0.32378
  -3  -1   9 64439.0 2376.66   1 0.46523-0.95396 0.01230-0.22601 0.95152-0.35984
[truncated: 375,114 more chars]
