# Supplementary material for: (4bS,8aS)-1-Isopropyl-4b,8,8-trimethyl-4b,5,6,7,8,8a,9,10-octa­hydro­phenan­thren-2-yl benzoate
Source: Acta Crystallogr Sect E Struct Rep Online. 2014 Jul 11;70(Pt 8):o866–7. doi: 10.1107/S1600536814015827 (PMC4158506; doi:10.1107/S1600536814015827)
Supplement: Supplementary file 2 [file e-70-0o866-Isup2.hkl]

#
# h,k,l, Fc-squared, Fo-squared, sigma(Fo-squared), status flag
#
data_I
_shelx_title ' BENZF1 in P2(1)'
_shelx_refln_list_code          4
_shelx_F_calc_maximum      106.14
_exptl_crystal_F_000       424.00
_reflns_d_resolution_high  0.8832

loop_
 _space_group_symop_operation_xyz
 'x, y, z'
 '-x, y+1/2, -z'

_cell_length_a     7.7369
_cell_length_b     7.2079
_cell_length_c    20.2499
_cell_angle_alpha  90.000
_cell_angle_beta   99.816
_cell_angle_gamma  90.000

_shelx_F_squared_multiplier     1.000

loop_
 _refln_index_h
 _refln_index_k
 _refln_index_l
 _refln_F_squared_calc
 _refln_F_squared_meas
 _refln_F_squared_sigma
 _refln_observed_status
   0  -8   0          2.85          2.80         1.11 o
   1  -8   0          5.77          5.35         1.43 o
   1  -7   0         85.67         89.87         2.81 o
   2  -7   0         94.44        107.33         3.56 o
   3  -7   0          7.62         16.05         2.95 o
   4  -7   0         15.05         31.34         3.10 o
   0  -6   0         16.07         14.72         1.33 o
   1  -6   0         28.54         27.14         1.37 o
   2  -6   0        141.21        151.02         3.33 o
   3  -6   0        105.43        107.00         3.61 o
   4  -6   0          6.97          8.88         2.20 o
   5  -6   0          4.06          3.18         1.86 o
   1  -5   0         34.08         32.25         1.11 o
   2  -5   0         23.07         22.29         0.88 o
   3  -5   0         20.35         20.27         1.23 o
   4  -5   0          6.04          5.72         1.11 o
   5  -5   0        117.33        115.99         3.78 o
   6  -5   0          2.14          3.11         1.26 o
   0  -4   0        785.96        839.49        16.38 o
   1  -4   0         79.87         81.45         1.71 o
   2  -4   0         16.12         21.40         0.75 o
   3  -4   0        111.17        119.70         2.59 o
   4  -4   0         58.60         55.44         2.09 o
   5  -4   0        343.69        371.10         8.28 o
   6  -4   0          9.32          9.55         1.71 o
   7  -4   0          6.98          5.76         1.38 o
   1  -3   0        104.97        118.44         4.48 o
   2  -3   0        102.97        113.61         5.49 o
   3  -3   0         33.58         36.46         2.25 o
   4  -3   0        244.75        245.33         4.58 o
   5  -3   0         66.80         76.25         2.98 o
   6  -3   0        107.34        113.14         3.95 o
   7  -3   0         24.34         26.36         1.50 o
   0  -2   0       1767.09       1641.79        44.02 o
   1  -2   0        561.02        549.89        53.16 o
   2  -2   0        205.11        199.77        10.75 o
   3  -2   0         50.48         46.48         6.18 o
   4  -2   0        401.45        412.08         6.12 o
   5  -2   0         33.11         36.74         1.30 o
   6  -2   0        381.00        401.80         6.66 o
   7  -2   0         16.11         16.89         1.47 o
   8  -2   0          2.88          1.64         0.75 o
   1  -1   0        116.22        115.22         3.42 o
   2  -1   0       1231.28       1233.03        25.50 o
   3  -1   0        139.69        164.98         4.19 o
   4  -1   0        126.28        136.91         6.99 o
   5  -1   0         13.64         14.95         0.97 o
   6  -1   0         65.07         63.95         3.20 o
   7  -1   0         22.83         20.57         1.39 o
   8  -1   0          3.78          3.72         1.24 o
   1   0   0        559.43        526.70        13.69 o
   2   0   0        338.49        313.48         8.58 o
   3   0   0          7.08          6.73         0.86 o
   4   0   0        132.37        136.70         4.28 o
   5   0   0        429.14        424.49         7.33 o
   6   0   0        279.14        275.57         5.75 o
   7   0   0        145.87        138.95         5.40 o
   8   0   0        195.90        182.42         5.15 o
   1   1   0        113.84        119.77         2.89 o
   2   1   0       1230.61       1289.98        18.32 o
   3   1   0        139.55        165.96         5.72 o
   4   1   0        124.86        135.90         7.59 o
   5   1   0         13.22         13.50         1.81 o
   6   1   0         65.19         65.62         3.47 o
   7   1   0         22.95         23.56         2.48 o
   8   1   0          3.74          3.15         1.00 o
   0   2   0       1757.71       1607.15        43.34 o
   1   2   0        562.68        528.09        17.17 o
   2   2   0        205.14        205.10         5.00 o
   3   2   0         50.22         48.11         4.16 o
   4   2   0        402.28        403.36        11.34 o
   5   2   0         33.53         36.53         1.75 o
   6   2   0        381.08        387.98        14.52 o
   7   2   0         16.15         15.25         1.89 o
   8   2   0          2.86          2.01         0.84 o
   1   3   0        106.04        109.80         7.92 o
   2   3   0        103.02        113.45         5.67 o
   3   3   0         33.71         33.76         2.26 o
   4   3   0        242.78        252.57        11.47 o
   5   3   0         67.61         72.24         3.29 o
   6   3   0        107.63        109.29         6.48 o
   7   3   0         24.50         26.44         2.27 o
   8   3   0          4.67          2.22         1.08 o
   2   4   0         16.05         14.32         2.82 o
   3   4   0        111.31        130.24         7.85 o
   4   4   0         58.60         58.73         3.18 o
   5   4   0        343.71        344.45        21.92 o
   6   4   0          9.68         10.59         2.03 o
   7   4   0          7.01         10.18         1.99 o
   2   5   0         22.94         18.22         2.89 o
   3   5   0         20.59         14.71         2.73 o
   4   5   0          6.22          9.11         1.40 o
   5   5   0        116.71        116.35         6.32 o
   6   5   0          2.12          3.28         1.24 o
   2   6   0        141.15        129.35         7.87 o
   3   6   0        105.39         98.42         6.93 o
   4   6   0          6.97          9.62         1.66 o
   5   6   0          4.03          2.72         1.12 o
  -1  -8   1         14.39         11.59         1.83 o
   0  -8   1          7.24          7.95         1.19 o
   1  -8   1          5.30          7.49         1.57 o
  -4  -7   1         95.02        139.54         6.72 o
  -3  -7   1         82.06         97.21         3.99 o
  -2  -7   1         76.38         83.12         3.86 o
  -1  -7   1          0.63          2.52         0.72 o
   0  -7   1          7.55         10.26         0.89 o
   1  -7   1         23.19         24.95         1.86 o
   2  -7   1         31.05         39.71         2.49 o
   3  -7   1         67.79         74.75         4.15 o
   4  -7   1         12.59         15.63         2.15 o
  -5  -6   1         81.51         90.76        11.60 o
  -4  -6   1          1.13          0.48         2.03 o
  -3  -6   1         17.50         18.40         1.91 o
  -2  -6   1         98.77         98.59         2.60 o
  -1  -6   1         34.16         32.98         1.48 o
   0  -6   1          8.05          7.65         0.76 o
   1  -6   1         29.77         27.07         1.36 o
   2  -6   1         73.74         73.39         2.25 o
   3  -6   1          0.59          1.44         1.06 o
   4  -6   1          6.14          4.56         1.92 o
   5  -6   1         12.80         13.41         1.52 o
  -6  -5   1         21.06         19.68         2.32 o
  -5  -5   1          0.31          5.60         1.14 o
  -4  -5   1         25.69         26.06         2.09 o
  -3  -5   1         13.99         13.42         0.93 o
  -2  -5   1         28.17         27.04         1.03 o
  -1  -5   1         71.33         70.56         2.20 o
   0  -5   1         51.21         50.39         1.73 o
   1  -5   1         18.65         18.75         0.87 o
   2  -5   1        126.85        135.33         2.48 o
   3  -5   1         30.74         31.06         1.53 o
   4  -5   1         14.39         12.62         1.58 o
   5  -5   1         28.81         29.18         2.20 o
   6  -5   1          9.14         10.78         1.89 o
  -7  -4   1         26.17         23.93         1.92 o
  -6  -4   1        115.77        123.23         4.90 o
  -5  -4   1         63.71         68.28         3.01 o
  -4  -4   1         53.72         57.73         2.13 o
  -3  -4   1          2.54          3.87         0.57 o
  -2  -4   1        237.93        245.15         3.36 o
  -1  -4   1         40.75         50.57         1.28 o
   0  -4   1         25.58         26.76         0.95 o
   1  -4   1         70.49         75.62         1.76 o
   2  -4   1        171.48        179.90         3.26 o
   3  -4   1         91.43         89.14         2.17 o
   4  -4   1         17.72         15.13         1.30 o
   5  -4   1        325.22        357.17        14.39 o
   6  -4   1         36.48         34.47         3.65 o
   7  -4   1         14.22         12.41         1.93 o
  -7  -3   1          9.74          8.46         1.10 o
  -6  -3   1        516.52        549.07        13.82 o
  -5  -3   1        246.42        263.32         9.95 o
  -4  -3   1         22.22         20.90         1.28 o
  -3  -3   1        342.52        406.38         9.40 o
  -2  -3   1        318.84        312.81        14.27 o
  -1  -3   1        819.39        849.83        41.87 o
   0  -3   1        466.43        460.68        15.89 o
   1  -3   1        159.19        176.97         9.04 o
   2  -3   1        903.83        953.11        31.61 o
   3  -3   1        214.09        202.13         4.58 o
   4  -3   1         93.02         96.81         3.05 o
   5  -3   1        156.59        168.60         5.14 o
   6  -3   1        282.58        296.63         8.68 o
   7  -3   1         70.52         76.29         3.55 o
  -8  -2   1          6.20          8.69         1.59 o
  -7  -2   1         72.31         78.09         3.11 o
  -6  -2   1         58.21         62.28         2.37 o
  -5  -2   1         44.98         49.14         1.78 o
  -4  -2   1         89.88         95.20         2.55 o
  -3  -2   1          4.07          2.09         1.03 o
  -2  -2   1         22.89         16.71         1.53 o
  -1  -2   1        533.98        446.45        15.88 o
   0  -2   1       2830.80       2668.66        49.47 o
   1  -2   1       2285.70       2147.08        58.84 o
   2  -2   1        468.76        468.43        19.43 o
   3  -2   1         43.24         37.51         3.15 o
   4  -2   1         13.44         13.31         0.68 o
   5  -2   1        149.16        148.66         2.98 o
   6  -2   1         87.13         94.33         3.03 o
   7  -2   1          9.69          7.95         1.15 o
   8  -2   1          4.52          1.81         1.38 o
  -8  -1   1         33.34         30.27         2.19 o
  -7  -1   1         43.47         48.09         1.69 o
  -6  -1   1         86.10         88.15         2.87 o
  -5  -1   1         77.19         81.63         2.27 o
  -4  -1   1        336.09        356.41        12.99 o
  -3  -1   1        191.24        201.77         4.91 o
  -2  -1   1        834.35        853.67        18.62 o
  -1  -1   1       1161.24       1102.91        17.58 o
   0  -1   1       3150.65       2922.54        42.93 o
   1  -1   1        788.48        711.34        13.59 o
   2  -1   1       1221.63       1118.20        28.54 o
   3  -1   1        343.09        361.40         9.74 o
   4  -1   1         28.00         29.46         3.26 o
   5  -1   1         69.83         69.73         2.15 o
   6  -1   1        207.40        213.58         4.83 o
   7  -1   1         53.21         57.62         2.38 o
   8  -1   1         16.22         16.37         2.71 o
  -8   0   1         51.38         52.17         2.34 o
  -7   0   1         83.48         77.24         3.25 o
  -6   0   1          1.68          1.36         0.65 o
  -5   0   1        228.22        204.23         4.06 o
  -4   0   1          0.40         -0.10         0.88 o
  -3   0   1        628.74        692.37        15.00 o
  -2   0   1         30.81         29.08         2.44 o
  -1   0   1         82.25         89.94         3.41 o
   1   0   1        371.98        351.67        18.96 o
   2   0   1       1087.64       1058.79        22.28 o
   3   0   1          0.13          2.34         1.07 o
   4   0   1        526.58        596.25        13.43 o
   5   0   1         44.58         47.53         1.71 o
   6   0   1        228.10        228.84         5.18 o
   7   0   1        276.66        273.15        10.63 o
   8   0   1         48.22         52.62         2.34 o
  -8   1   1         33.29         34.02         2.41 o
  -7   1   1         43.30         44.20         2.44 o
  -6   1   1         86.68         87.23         4.01 o
  -5   1   1         77.94         83.69         2.56 o
  -4   1   1        335.43        345.91         8.32 o
  -3   1   1        189.96        203.62         5.23 o
  -2   1   1        834.79        936.07        19.06 o
  -1   1   1       1163.50       1146.87        22.05 o
   0   1   1       3167.10       2941.35        43.62 o
   1   1   1        790.15        701.23        20.21 o
   2   1   1       1218.05       1194.77        19.28 o
   3   1   1        343.02        366.28         7.09 o
   4   1   1         27.96         28.80         1.51 o
   5   1   1         69.47         70.65         2.78 o
   6   1   1        207.74        207.01         5.67 o
   7   1   1         53.11         57.57         6.48 o
   8   1   1         16.34         15.83         1.96 o
  -8   2   1          6.22          6.23         1.14 o
  -7   2   1         72.36         75.86         3.90 o
  -6   2   1         58.12         55.96         3.19 o
  -5   2   1         45.36         49.13         2.12 o
  -4   2   1         89.73         92.63         3.46 o
  -3   2   1          4.08          1.28         0.98 o
  -2   2   1         22.74         16.09         1.59 o
  -1   2   1        533.61        501.65        12.10 o
   0   2   1       2826.47       2586.77        33.54 o
   1   2   1       2285.50       2075.06        39.87 o
   2   2   1        470.30        463.03        12.66 o
   3   2   1         42.84         37.29         3.16 o
   4   2   1         13.32         12.11         0.91 o
   5   2   1        149.92        150.07         3.79 o
   6   2   1         87.77        100.91         6.16 o
   7   2   1          9.50         10.23         3.94 o
   8   2   1          4.52          3.62         1.00 o
  -8   3   1         43.17         44.05         2.49 o
  -7   3   1          9.90          9.15         1.87 o
  -6   3   1        518.13        523.38        20.30 o
  -5   3   1        245.31        252.36        11.74 o
  -4   3   1         22.03         20.03         2.31 o
  -3   3   1        343.65        385.91        10.57 o
  -2   3   1        319.02        341.64         9.80 o
  -1   3   1        819.61        807.07        27.22 o
   0   3   1        462.27        434.61         9.25 o
   1   3   1        160.20        159.50         7.11 o
   2   3   1        905.68        954.40        22.34 o
   3   3   1        213.31        213.23         7.36 o
   4   3   1         92.65         96.50         3.26 o
   5   3   1        155.39        154.37         5.54 o
   6   3   1        281.20        285.88        11.89 o
   7   3   1         70.34         74.00         3.75 o
  -7   4   1         26.21         23.75         2.00 o
  -6   4   1        115.61        114.49         6.53 o
  -5   4   1         62.96         66.45         7.00 o
  -4   4   1         53.28         51.10         3.77 o
  -3   4   1          2.49          5.79         1.51 o
  -2   4   1        238.19        234.11        11.90 o
   1   4   1         70.89         82.01         5.96 o
   2   4   1        170.37        172.44        10.23 o
   3   4   1         91.90         90.09         9.49 o
   4   4   1         17.69         16.07         1.76 o
   5   4   1        324.27        338.01        17.19 o
   6   4   1         36.31         32.81         3.33 o
   7   4   1         14.58         16.06         3.87 o
  -6   5   1         20.79         18.80         2.32 o
  -5   5   1          0.30         -0.53         1.00 o
  -4   5   1         25.72         25.89         2.24 o
  -3   5   1         13.79         13.10         2.80 o
  -2   5   1         27.90         27.24         3.34 o
   3   5   1         30.65         25.96         3.45 o
   4   5   1         14.46          9.69         1.45 o
   5   5   1         28.81         26.81         2.87 o
   6   5   1          9.33          9.31         1.65 o
  -5   6   1         80.93         80.46         4.67 o
  -4   6   1          1.19          0.20         0.86 o
  -3   6   1         17.70         17.73         3.22 o
  -2   6   1         98.66         82.03         6.07 o
  -1   6   1         34.26         25.54         3.20 o
   2   6   1         73.33         68.52         5.64 o
   3   6   1          0.63          1.00         1.91 o
  -1  -8   2          5.42          6.10         1.41 o
   0  -8   2          1.23          0.48         0.84 o
   1  -8   2         13.75         15.65         2.02 o
  -4  -7   2         30.36         48.35         3.69 o
  -3  -7   2         52.78         60.59         3.12 o
  -2  -7   2         20.08         25.98         1.77 o
  -1  -7   2         13.08         13.99         1.14 o
   0  -7   2         19.14         19.88         1.15 o
   1  -7   2         43.64         43.35         1.91 o
   2  -7   2        156.00        162.77         4.79 o
   3  -7   2         71.08         75.65         3.34 o
   4  -7   2         11.26         12.49         1.98 o
  -5  -6   2         11.31          9.94         1.95 o
  -4  -6   2          5.43          5.22         1.17 o
  -3  -6   2         82.36         79.25         3.79 o
  -2  -6   2         21.61         22.50         1.25 o
  -1  -6   2         43.88         46.65         1.77 o
   0  -6   2         48.60         51.61         1.68 o
   1  -6   2        145.89        142.97         3.43 o
   2  -6   2         45.75         46.57         2.12 o
   3  -6   2         18.80         21.30         1.58 o
   4  -6   2          5.90          5.12         1.15 o
   5  -6   2          9.04          9.43         1.05 o
  -6  -5   2         16.81         25.91         3.16 o
  -5  -5   2         95.54        105.52         4.53 o
  -4  -5   2         22.92         21.16         1.55 o
  -3  -5   2         93.36         90.74         3.79 o
  -2  -5   2         20.42         21.59         0.98 o
  -1  -5   2         20.21         19.34         1.02 o
   0  -5   2          8.05          6.22         0.60 o
   1  -5   2        204.17        194.75         3.13 o
   2  -5   2          3.33          2.76         0.48 o
   3  -5   2          6.32          7.60         0.84 o
   4  -5   2         39.05         34.60         2.49 o
   5  -5   2          2.52          2.17         0.98 o
   6  -5   2         13.45         15.76         2.19 o
  -7  -4   2          2.12          4.82         1.66 o
  -6  -4   2         31.32         31.40         1.94 o
  -5  -4   2        155.81        165.20         5.96 o
  -4  -4   2         19.24         12.59         1.09 o
  -3  -4   2         79.37         79.05         2.10 o
  -2  -4   2        219.35        231.78         3.24 o
  -1  -4   2        109.18        121.82         2.20 o
   0  -4   2        302.05        319.32         4.38 o
   1  -4   2        148.25        164.18         2.44 o
   2  -4   2        150.18        152.15         2.55 o
   3  -4   2         46.64         48.45         1.69 o
   4  -4   2        459.04        471.58         9.45 o
   5  -4   2        381.94        386.31        10.51 o
   6  -4   2         53.12         54.11         4.26 o
   7  -4   2          0.91         -0.79         0.96 o
  -7  -3   2         28.48         35.47         2.03 o
  -6  -3   2        334.56        369.30         9.81 o
  -5  -3   2        109.11        113.82         3.69 o
  -4  -3   2         79.18         83.49         2.29 o
  -3  -3   2         58.87         70.01         2.81 o
  -2  -3   2        445.82        477.32        54.47 o
  -1  -3   2         46.83         48.43         3.67 o
   0  -3   2         27.09         25.68         3.01 o
   1  -3   2       2649.49       2550.11        71.54 o
   2  -3   2        186.37        178.98        10.42 o
   3  -3   2        138.90        141.69         3.64 o
   4  -3   2         57.43         58.58         2.02 o
   5  -3   2        500.99        510.39        11.53 o
   6  -3   2          3.27          3.69         0.78 o
   7  -3   2         71.07         73.72         3.49 o
  -8  -2   2         42.65         46.04         2.70 o
  -7  -2   2        156.89        163.18         4.73 o
  -6  -2   2        130.43        128.64         3.87 o
  -5  -2   2         98.84        101.35         2.78 o
  -4  -2   2        204.22        211.76         4.23 o
  -3  -2   2         46.05         47.53         4.04 o
  -2  -2   2       1061.83       1155.40        29.82 o
  -1  -2   2        498.96        433.55         9.54 o
   0  -2   2       4680.92       3481.67       166.79 o
   1  -2   2        570.72        531.04        18.24 o
   2  -2   2        486.86        503.46        16.92 o
   3  -2   2         28.63         30.58         3.55 o
   4  -2   2        187.61        200.01         4.25 o
   5  -2   2        114.63        124.60         2.94 o
   6  -2   2        113.66        121.99         3.88 o
   7  -2   2         97.79         96.63         5.94 o
   8  -2   2         18.08         19.04         1.59 o
  -8  -1   2          5.65          7.31         1.17 o
  -7  -1   2         46.56         44.41         1.63 o
  -6  -1   2         67.01         65.56         2.41 o
  -5  -1   2        132.66        132.69         2.55 o
  -4  -1   2        184.68        224.73         5.96 o
  -3  -1   2       1123.94       1152.85        19.80 o
  -2  -1   2        420.69        428.02        12.45 o
  -1  -1   2       7573.51       6941.49       102.92 o
   0  -1   2       5467.46       4806.56        87.34 o
   1  -1   2       1946.02       1714.31        32.22 o
   2  -1   2         33.70         31.13         1.63 o
   3  -1   2        446.18        471.81        10.21 o
   4  -1   2         39.99         37.88         1.39 o
   5  -1   2         13.00         11.51         0.94 o
   6  -1   2         44.85         41.37         1.92 o
   7  -1   2         86.90         84.51         3.22 o
   8  -1   2         12.26         14.61         2.31 o
  -8   0   2          6.30          7.28         1.40 o
  -7   0   2         13.97         15.26         1.44 o
  -6   0   2         64.15         64.95         2.80 o
  -5   0   2        285.98        314.29         4.90 o
  -4   0   2         31.35         34.86         2.07 o
  -3   0   2        167.45        152.53         4.20 o
  -2   0   2        677.43        788.64        28.73 o
  -1   0   2         10.14          9.10         0.91 o
   0   0   2       3104.18       2563.25        46.92 o
   1   0   2       2106.91       1866.59        35.08 o
   2   0   2        254.99        270.54         5.41 o
   3   0   2        214.64        225.91         4.74 o
   4   0   2         23.70         34.22         1.95 o
   5   0   2         69.61         79.33         2.38 o
   6   0   2         85.01         85.52         3.22 o
   7   0   2          0.04         -0.75         0.96 o
   8   0   2         12.69         12.62         1.17 o
  -8   1   2          5.74          6.55         2.22 o
  -7   1   2         46.66         43.27         2.40 o
  -6   1   2         67.37         64.79         3.34 o
  -5   1   2        134.46        136.56         4.11 o
  -4   1   2        182.98        211.75         6.01 o
  -3   1   2       1122.20       1187.04        20.37 o
  -2   1   2        420.65        448.73        11.09 o
  -1   1   2       7567.05       6845.26       159.84 o
   0   1   2       5459.88       4647.26       119.38 o
   1   1   2       1959.07       1744.17        33.34 o
   2   1   2         33.76         30.31         2.38 o
   3   1   2        445.67        473.86         8.64 o
   4   1   2         39.88         38.16         1.51 o
   5   1   2         12.98         11.00         1.23 o
   6   1   2         45.48         45.23         3.00 o
   7   1   2         86.18         79.04         4.07 o
   8   1   2         12.36         10.65         1.10 o
  -8   2   2         42.74         47.79         4.33 o
  -7   2   2        156.77        149.90         7.77 o
  -6   2   2        129.91        126.20         4.04 o
  -5   2   2         98.63         98.83         3.09 o
  -4   2   2        203.87        215.25        22.67 o
  -3   2   2         46.59         52.94         2.50 o
  -2   2   2       1062.90       1145.06        24.61 o
  -1   2   2        496.32        465.79         9.14 o
   0   2   2       4677.42       4148.03       142.03 o
   1   2   2        570.00        541.83        10.25 o
   2   2   2        484.29        489.92        10.48 o
   3   2   2         28.28         26.95         1.72 o
   4   2   2        187.65        196.33         3.94 o
   5   2   2        115.70        122.86         4.85 o
   6   2   2        112.64        117.73         5.03 o
   7   2   2         97.49         91.99         4.36 o
   8   2   2         18.00         16.33         1.64 o
  -8   3   2          3.91          4.76         1.48 o
  -7   3   2         28.57         35.41         3.45 o
  -6   3   2        334.05        338.68        10.30 o
  -5   3   2        110.28        111.32         4.12 o
  -4   3   2         78.76         91.39         4.70 o
  -3   3   2         58.99         65.33         4.36 o
  -2   3   2        445.81        483.43         9.67 o
  -1   3   2         47.10         48.32         4.34 o
   0   3   2         28.03         29.53         2.69 o
   1   3   2       2653.84       2531.92        77.19 o
   2   3   2        186.62        189.04         5.87 o
   3   3   2        138.90        150.27         3.64 o
   4   3   2         57.49         58.20         2.34 o
   5   3   2        500.82        469.48        31.73 o
   6   3   2          3.09          2.91         1.13 o
   7   3   2         71.44         78.29         3.84 o
  -7   4   2          2.07          2.98         1.15 o
  -6   4   2         31.31         28.96         3.16 o
  -5   4   2        155.98        163.31         5.96 o
  -4   4   2         19.47         15.20         2.92 o
  -3   4   2         78.42         76.97         5.51 o
  -2   4   2        218.80        224.76         9.51 o
   1   4   2        147.88        162.93        19.37 o
   2   4   2        149.73        144.02        20.49 o
   3   4   2         46.14         43.83         2.86 o
   4   4   2        458.31        460.07        29.69 o
   5   4   2        382.62        368.53        18.10 o
   6   4   2         53.42         57.00         3.18 o
   7   4   2          0.90          1.51         0.80 o
  -6   5   2         16.60         15.12         2.19 o
  -5   5   2         96.09         97.02         5.78 o
  -4   5   2         23.08         24.13         3.52 o
  -3   5   2         93.33         84.53         6.22 o
  -2   5   2         20.39         15.68         2.69 o
   3   5   2          6.31          3.42         1.69 o
   4   5   2         39.01         33.27         2.41 o
   5   5   2          2.52          2.33         1.06 o
   6   5   2         13.72         15.79         2.06 o
  -5   6   2         11.33          9.17         1.61 o
  -4   6   2          5.48          6.91         1.66 o
  -3   6   2         81.85         71.58         5.75 o
  -2   6   2         21.59         15.65         2.80 o
  -1   6   2         44.05         36.88         3.68 o
   2   6   2         45.36         38.38         4.28 o
   5   6   2          8.90          8.60         1.75 o
  -1  -8   3          2.18          0.85         0.88 o
   0  -8   3         10.99          7.49         1.53 o
  -4  -7   3         32.21         40.30         6.37 o
  -3  -7   3         45.42         52.23         9.44 o
  -2  -7   3         66.07         64.40         2.66 o
  -1  -7   3          5.91          5.37         0.83 o
   0  -7   3         14.51         13.59         0.99 o
   1  -7   3         96.08         93.21         2.85 o
   2  -7   3          4.04          4.65         0.86 o
   3  -7   3          3.95          4.49         1.58 o
   4  -7   3          7.24          9.16         1.78 o
  -5  -6   3         15.84         29.42         2.93 o
  -4  -6   3         23.56         23.06         1.95 o
  -3  -6   3         39.78         37.89         2.11 o
  -2  -6   3          2.86          2.49         0.63 o
  -1  -6   3         30.04         31.66         1.61 o
   0  -6   3         18.19         18.12         1.27 o
   1  -6   3         69.92         70.80         2.21 o
   2  -6   3         94.02        101.72         2.99 o
   3  -6   3         15.63         16.06         1.41 o
   4  -6   3          1.58          1.39         0.86 o
   5  -6   3          8.46          8.23         0.97 o
  -6  -5   3         92.25        102.93         6.55 o
  -5  -5   3        125.82        133.20         4.98 o
  -4  -5   3          8.86          9.29         1.82 o
  -3  -5   3         78.03         82.98         2.59 o
  -2  -5   3         64.59         65.64         2.42 o
  -1  -5   3         78.44         78.37         1.92 o
   0  -5   3          2.65          2.19         0.56 o
   1  -5   3        128.91        134.81         2.42 o
   2  -5   3         22.27         23.06         1.21 o
   3  -5   3         12.28         11.92         1.20 o
   4  -5   3         47.05         46.35         5.12 o
   5  -5   3          7.37          9.85         2.65 o
   6  -5   3          2.19          2.39         1.22 o
  -7  -4   3          6.72          3.55         1.51 o
  -6  -4   3         89.40         94.99         4.54 o
  -5  -4   3         71.58         61.63         3.25 o
  -4  -4   3         84.00         86.54         2.31 o
  -3  -4   3        177.53        175.96         4.14 o
  -2  -4   3         38.97         38.69         1.17 o
  -1  -4   3         49.53         59.89         1.45 o
   0  -4   3        111.89        113.49         2.06 o
   1  -4   3        330.38        317.30         3.72 o
   2  -4   3        160.93        178.67         3.66 o
   3  -4   3         99.06         96.37         2.54 o
   4  -4   3         59.00         54.39         4.09 o
   5  -4   3         68.13         70.46         4.97 o
   6  -4   3          1.03          0.35         1.05 o
   7  -4   3          6.91          4.47         1.22 o
  -8  -3   3          4.83          4.16         0.99 o
  -7  -3   3         12.04         14.49         1.83 o
  -6  -3   3        187.33        189.31         5.24 o
  -5  -3   3         68.36         73.72         3.04 o
  -4  -3   3        243.30        235.88         4.64 o
  -3  -3   3          1.63          2.58         1.20 o
  -2  -3   3        432.92        513.42        26.94 o
  -1  -3   3        222.05        217.57        10.75 o
   0  -3   3        304.69        295.61        12.83 o
   1  -3   3        212.76        194.26        10.45 o
   2  -3   3       1447.14       1412.29        44.86 o
   3  -3   3         61.13         67.00         1.53 o
   4  -3   3        152.90        147.12         2.91 o
   5  -3   3        116.12        120.34         3.08 o
   6  -3   3         33.41         29.12         1.90 o
   7  -3   3         24.05         27.60         2.11 o
  -8  -2   3         35.73         39.15         2.44 o
  -7  -2   3         46.60         48.87         2.13 o
  -6  -2   3         90.79         95.35         3.44 o
  -5  -2   3        176.72        187.58         4.04 o
  -4  -2   3         17.38         20.78         1.20 o
  -3  -2   3        596.95        641.01        16.38 o
  -2  -2   3        381.92        401.66         8.62 o
  -1  -2   3        268.68        270.63         6.64 o
   0  -2   3       1138.58       1052.68        21.21 o
   1  -2   3        362.79        322.13        19.73 o
   3  -2   3        187.85        193.04        10.31 o
   4  -2   3         18.19         16.06         0.93 o
   5  -2   3          8.31         11.48         1.05 o
   6  -2   3        105.78        108.11         5.46 o
   7  -2   3         46.37         49.64         3.37 o
   8  -2   3          3.67          3.06         1.27 o
  -8  -1   3         70.85         73.55         2.72 o
  -7  -1   3        140.58        144.93         3.95 o
  -6  -1   3         38.92         39.84         1.83 o
  -5  -1   3          0.42          0.24         0.34 o
  -4  -1   3        434.51        488.29        10.58 o
  -3  -1   3        268.53        277.55         6.37 o
  -2  -1   3        893.63        887.40        19.55 o
  -1  -1   3       7890.71       7252.96       132.16 o
   0  -1   3        314.04        299.73         5.76 o
   1  -1   3        425.76        392.01        12.11 o
   2  -1   3        974.11        912.62        19.36 o
   3  -1   3       1130.96       1266.92        26.96 o
   4  -1   3         38.63         38.45         1.48 o
   5  -1   3        127.30        123.21         3.61 o
   6  -1   3        442.80        447.33         8.16 o
   7  -1   3        202.87        201.45         5.42 o
   8  -1   3         20.23         21.66         1.49 o
  -8   0   3         61.44         57.20         2.42 o
  -7   0   3          9.52          7.51         1.23 o
  -6   0   3         80.29         83.01         4.01 o
  -5   0   3         12.21         14.29         0.75 o
  -4   0   3         32.33         30.09         1.97 o
  -3   0   3         36.49         39.53         1.93 o
  -2   0   3         44.28         49.60         2.90 o
  -1   0   3      11265.57       9559.49       140.63 o
   0   0   3         15.10         12.87         1.03 o
   1   0   3         26.49         31.35         1.56 o
   2   0   3        506.05        502.79         9.99 o
   3   0   3         24.14         25.41         2.09 o
   4   0   3          0.50          0.83         0.44 o
   5   0   3         35.47         36.83         1.82 o
   6   0   3        166.12        156.48         5.81 o
   7   0   3         57.62         52.40         3.22 o
   8   0   3         15.37         15.96         1.40 o
  -8   1   3         70.93         65.33         3.74 o
  -7   1   3        140.53        140.96         8.08 o
  -6   1   3         38.76         37.07         1.72 o
  -5   1   3          0.42         -0.26         0.35 o
  -4   1   3        433.05        488.28        11.21 o
  -3   1   3        270.37        292.65         6.84 o
  -2   1   3        894.60        916.09        19.90 o
  -1   1   3       7887.59       7058.23       319.44 o
   0   1   3        312.60        287.80        10.43 o
   1   1   3        428.24        387.63         9.42 o
   2   1   3        978.70        925.81        16.84 o
   3   1   3       1128.00       1237.09        24.46 o
   4   1   3         38.63         41.14         1.89 o
   5   1   3        128.00        135.60         4.19 o
   6   1   3        441.47        451.35        11.89 o
   7   1   3        202.02        205.94         7.04 o
   8   1   3         20.38         21.35         1.47 o
  -8   2   3         35.58         35.69         2.41 o
  -7   2   3         46.78         45.58         2.91 o
  -6   2   3         90.71         93.42         3.38 o
  -5   2   3        174.90        171.90         4.31 o
  -4   2   3         17.28         22.32         2.50 o
  -3   2   3        597.46        645.92        12.51 o
  -2   2   3        380.25        401.86         8.05 o
  -1   2   3        268.45        254.86         4.55 o
   0   2   3       1134.88       1076.38        22.45 o
   1   2   3        363.34        365.25         7.87 o
   2   2   3        467.05        495.86        10.84 o
   3   2   3        187.12        191.36         6.98 o
   4   2   3         18.07         16.43         1.20 o
   5   2   3          8.37         10.43         1.41 o
   6   2   3        106.33        110.60         4.85 o
   7   2   3         46.36         46.30         3.37 o
   8   2   3          3.63          2.53         0.87 o
  -8   3   3          4.88          5.68         0.99 o
  -7   3   3         12.09         13.64         2.17 o
  -6   3   3        187.50        171.65         6.04 o
  -5   3   3         68.21         66.95         3.14 o
  -4   3   3        243.32        243.95         8.63 o
  -3   3   3          1.49          1.25         0.87 o
  -2   3   3        432.68        504.40        30.74 o
  -1   3   3        222.29        211.08        10.43 o
   0   3   3        303.88        300.08        13.17 o
   1   3   3        211.52        192.52        12.94 o
   2   3   3       1446.64       1522.74        26.91 o
   3   3   3         60.63         66.48         2.66 o
   4   3   3        152.55        146.72         4.04 o
   5   3   3        115.65        117.44         7.78 o
   6   3   3         33.16         34.39         2.63 o
   7   3   3         23.89         24.48         2.13 o
  -7   4   3          6.69          6.84         1.51 o
  -6   4   3         89.45         90.56         5.68 o
  -5   4   3         70.55         69.74         3.70 o
  -4   4   3         83.81         81.57         6.14 o
  -3   4   3        177.10        176.19         8.77 o
  -2   4   3         38.55         29.12         3.08 o
  -1   4   3         50.02         59.42         3.25 o
   0   4   3        111.59        106.73         7.96 o
   1   4   3        331.15        319.44        27.70 o
   2   4   3        160.70        166.74        13.45 o
   3   4   3         98.67         98.44         4.23 o
   4   4   3         59.11         51.10         6.74 o
   5   4   3         68.15         64.85         3.34 o
   6   4   3          0.96          0.92         0.79 o
   7   4   3          7.12          6.20         1.37 o
  -6   5   3         92.19         91.39         5.38 o
  -5   5   3        126.13        122.24         6.67 o
  -4   5   3          9.17         12.59         2.88 o
  -3   5   3         78.62         72.55         5.79 o
  -2   5   3         65.03         60.85         4.86 o
  -1   5   3         78.22         73.75         4.92 o
   3   5   3         12.30          7.58         2.16 o
   4   5   3         47.08         35.93         3.97 o
   5   5   3          7.26          9.52         1.31 o
   6   5   3          2.21          2.72         0.84 o
  -5   6   3         15.94         16.70         2.18 o
  -3   6   3         39.93         32.08         3.90 o
  -2   6   3          2.81          5.84         2.05 o
  -1   6   3         29.89         22.77         2.94 o
   2   6   3         94.25         79.08         6.24 o
   5   6   3          8.35          5.65         1.48 o
  -4  -7   4          7.13          6.70         1.06 o
  -3  -7   4         37.08         38.37         2.48 o
  -2  -7   4          0.78          1.33         0.71 o
  -1  -7   4         13.51         13.42         1.30 o
   0  -7   4          1.51          1.57         0.56 o
   1  -7   4         12.29         12.30         1.07 o
   2  -7   4        129.45        137.26         4.50 o
   3  -7   4          5.90          7.75         1.82 o
  -5  -6   4         55.80         65.93         4.28 o
  -4  -6   4         11.98          9.66         2.47 o
  -3  -6   4         39.97         36.04         2.06 o
  -2  -6   4         61.23         57.17         2.20 o
  -1  -6   4         29.33         27.14         1.51 o
   0  -6   4         60.94         57.18         1.77 o
   1  -6   4        134.86        136.83         3.95 o
   2  -6   4         34.28         36.96         1.77 o
   3  -6   4          5.35          5.03         0.80 o
   4  -6   4         19.85         21.93         1.64 o
   5  -6   4          2.78          2.68         1.19 o
  -6  -5   4         87.18         97.79         6.09 o
  -5  -5   4         20.88         13.15         3.84 o
  -4  -5   4         58.58         56.59         3.04 o
  -3  -5   4         12.58         16.40         2.47 o
  -2  -5   4        197.26        211.04         4.49 o
  -1  -5   4         39.47         36.31         1.42 o
   0  -5   4         76.72         73.56         1.73 o
   1  -5   4        326.77        330.34         4.93 o
   2  -5   4        119.11        120.43         2.58 o
   3  -5   4        134.52        144.91         4.25 o
   4  -5   4         98.64        102.54         6.00 o
   5  -5   4         60.06         58.51         3.10 o
   6  -5   4          0.10          1.65         0.80 o
  -7  -4   4          8.24         10.32         2.14 o
  -6  -4   4         33.10         29.88         2.95 o
  -5  -4   4         83.58         87.16         5.94 o
  -4  -4   4         39.92         40.11         1.58 o
  -3  -4   4        242.13        270.77         6.09 o
  -2  -4   4         55.35         55.55         1.74 o
  -1  -4   4         21.03         22.81         1.02 o
   0  -4   4        330.50        342.77         3.95 o
   1  -4   4        505.03        482.93         5.18 o
   2  -4   4         15.61         16.45         0.87 o
   3  -4   4         13.68          9.83         1.00 o
   4  -4   4        339.90        339.90        11.68 o
   5  -4   4          9.00          9.72         1.41 o
   6  -4   4          8.90          9.66         1.94 o
   7  -4   4         13.80         18.57         3.48 o
  -8  -3   4         22.90         25.23         1.92 o
  -7  -3   4         22.75         20.66         2.09 o
  -6  -3   4         48.77         39.85         3.63 o
  -5  -3   4         46.85         49.44         2.39 o
  -4  -3   4         56.79         58.71         2.41 o
  -3  -3   4         76.17         80.28         4.05 o
  -2  -3   4        177.61        199.45         7.72 o
  -1  -3   4         37.26         37.29         4.31 o
   0  -3   4        556.10        559.85        20.86 o
   1  -3   4         83.90         74.63         6.32 o
   2  -3   4        273.02        250.79        13.55 o
   3  -3   4         73.58         78.50         1.79 o
   4  -3   4        112.68        110.00         2.63 o
   5  -3   4        120.27        106.12         3.40 o
   6  -3   4        119.79        119.60         4.07 o
   7  -3   4         98.81        108.00         4.29 o
  -8  -2   4         21.50         27.09         2.10 o
  -7  -2   4         76.94         81.55         3.31 o
  -6  -2   4         29.06         28.50         1.59 o
  -5  -2   4         53.65         56.60         1.91 o
  -4  -2   4         89.20        101.92         2.42 o
  -3  -2   4        121.56        128.62         5.83 o
  -2  -2   4       1088.88       1184.04        20.69 o
  -1  -2   4        603.57        590.73        14.28 o
   0  -2   4       1174.32       1178.10        24.11 o
   1  -2   4        772.29        726.74        15.73 o
   3  -2   4        134.58        126.66         8.35 o
   4  -2   4         77.65         79.73         2.28 o
   5  -2   4        224.26        229.58         5.97 o
   6  -2   4         59.45         59.48         3.45 o
   7  -2   4         33.25         29.72         2.27 o
  -8  -1   4         25.60         30.56         2.19 o
  -7  -1   4         29.62         31.90         2.07 o
  -6  -1   4         24.50         22.56         1.46 o
  -5  -1   4         64.55         63.39         2.24 o
  -4  -1   4        221.90        235.00         7.97 o
  -3  -1   4        301.49        310.26         7.03 o
  -2  -1   4       1193.31       1193.45        20.63 o
  -1  -1   4        555.03        498.28        16.45 o
   0  -1   4       2008.96       1856.60        42.38 o
   1  -1   4        742.56        674.82        11.96 o
   2  -1   4        312.58        301.23         8.57 o
   3  -1   4       1395.25       1560.67        48.27 o
   4  -1   4         28.40         31.66         1.58 o
   5  -1   4         10.58          7.30         0.94 o
   6  -1   4        215.54        219.45         5.81 o
   7  -1   4         12.29         11.11         1.60 o
   8  -1   4          5.91          4.76         0.80 o
  -8   0   4         15.95         15.29         1.35 o
  -7   0   4          1.73          1.08         0.86 o
  -6   0   4          0.70          0.98         0.41 o
  -5   0   4          2.40          1.21         0.33 o
  -4   0   4        982.70       1012.57        18.95 o
  -3   0   4        568.19        613.72        20.37 o
  -2   0   4         54.76         55.67         3.16 o
  -1   0   4       2515.87       2170.66        33.72 o
   0   0   4       1694.17       1475.24        27.79 o
   1   0   4       2438.94       2122.62        47.73 o
   2   0   4       1393.74       1371.45        24.12 o
   3   0   4       1267.09       1397.37        24.97 o
   4   0   4         56.19         52.85         2.00 o
   5   0   4        171.05        190.23         6.25 o
   6   0   4         16.96         12.27         2.21 o
   7   0   4        127.08        125.12         5.17 o
   8   0   4         66.03         62.84         3.12 o
  -8   1   4         25.11         25.42         2.03 o
  -7   1   4         29.60         30.81         2.36 o
  -6   1   4         24.71         22.51         1.80 o
  -5   1   4         64.33         65.47         2.36 o
  -4   1   4        221.99        242.92         6.69 o
  -3   1   4        300.65        325.20         7.49 o
  -2   1   4       1193.75       1207.61        20.15 o
  -1   1   4        555.21        507.40        11.99 o
   0   1   4       2015.83       1549.24        64.75 o
   1   1   4        739.62        706.37        15.79 o
   2   1   4        312.70        326.50         7.95 o
   3   1   4       1396.21       1546.69        27.74 o
   4   1   4         28.32         35.39         1.74 o
   5   1   4         10.71          8.82         1.22 o
   6   1   4        214.30        225.63         7.46 o
   7   1   4         12.37          8.55         1.59 o
   8   1   4          5.97          4.10         0.72 o
  -8   2   4         21.38         27.28         4.70 o
  -7   2   4         76.77         76.87         3.80 o
  -6   2   4         29.08         26.76         1.78 o
  -5   2   4         54.08         59.32         4.52 o
  -4   2   4         87.87         98.58         3.44 o
  -3   2   4        121.94        140.14         4.48 o
  -2   2   4       1089.62       1203.35        20.24 o
  -1   2   4        603.43        609.82        15.07 o
   0   2   4       1176.82       1208.07        25.77 o
   1   2   4        776.67        755.04        14.21 o
   2   2   4        653.08        655.05        13.63 o
   3   2   4        133.98        124.84         6.68 o
   4   2   4         77.69         79.04         2.58 o
   5   2   4        224.10        241.85         7.41 o
   6   2   4         59.55         56.74         3.44 o
   7   2   4         33.02         35.07         2.63 o
  -8   3   4         23.26         22.14         1.82 o
  -7   3   4         22.89         21.09         2.56 o
  -6   3   4         48.38         44.64         6.11 o
  -5   3   4         46.56         43.69         2.49 o
  -4   3   4         56.92         58.36         5.47 o
  -3   3   4         76.44         74.24         3.90 o
  -2   3   4        177.48        187.47         6.05 o
  -1   3   4         37.15         32.19         2.20 o
   0   3   4        555.84        538.30        18.83 o
   1   3   4         84.94         73.21        13.50 o
   2   3   4        272.39        283.12         8.01 o
   3   3   4         74.36         83.57         3.30 o
   4   3   4        112.19        112.74         5.65 o
   5   3   4        120.74        111.83         3.62 o
   6   3   4        120.63        131.31         5.18 o
   7   3   4         99.23        111.86         4.61 o
  -7   4   4          8.21          8.74         1.67 o
  -6   4   4         33.10         30.81         3.22 o
  -5   4   4         83.82         84.92         4.12 o
  -4   4   4         40.82         40.67         4.49 o
  -3   4   4        242.03        232.55        10.64 o
  -2   4   4         55.04         53.68         3.42 o
  -1   4   4         21.02         18.34         1.96 o
   0   4   4        330.00        325.34         9.06 o
   1   4   4        504.28        477.43        56.89 o
   2   4   4         16.11         21.00         2.90 o
   3   4   4         13.37         12.33         3.79 o
   4   4   4        339.91        348.56        32.18 o
   5   4   4          9.04         10.22         1.37 o
   6   4   4          8.89          6.05         1.49 o
  -6   5   4         86.73         87.13         5.23 o
  -5   5   4         21.00         16.84         2.48 o
  -4   5   4         58.67         57.97         5.34 o
  -3   5   4         12.46         18.75         3.06 o
  -2   5   4        198.27        187.15         9.13 o
  -1   5   4         39.83         33.37         3.26 o
   3   5   4        134.55        119.64         7.50 o
   4   5   4         98.81         93.45         6.38 o
   5   5   4         60.44         52.92         4.09 o
  -5   6   4         55.79         53.79         3.86 o
  -2   6   4         61.20         56.02         4.82 o
   5   6   4          2.77          1.60         0.97 o
  -4   7   4          7.13          3.96         1.07 o
  -4  -7   5         10.53         10.11         1.25 o
  -3  -7   5          1.45          2.96         0.98 o
  -2  -7   5          3.82          4.39         0.80 o
  -1  -7   5         12.50         11.67         1.23 o
   0  -7   5          8.24          8.82         0.93 o
   1  -7   5         54.59         58.84         2.15 o
   2  -7   5         59.45         64.29         3.64 o
   3  -7   5         14.94         16.66         2.35 o
  -5  -6   5         65.55         71.96         4.40 o
  -4  -6   5         31.27         31.57         2.27 o
  -3  -6   5         21.02         22.85         1.58 o
  -2  -6   5         13.90         14.54         1.32 o
  -1  -6   5          9.16          8.97         0.98 o
   0  -6   5        168.34        182.86         3.88 o
   1  -6   5        116.63        109.78         3.72 o
   2  -6   5          1.74          1.11         0.60 o
   3  -6   5          2.39          3.37         0.91 o
   4  -6   5          5.01          5.98         0.99 o
   5  -6   5          2.92          1.36         0.77 o
  -6  -5   5         23.86         25.85         3.03 o
  -5  -5   5         16.01         14.82         1.60 o
  -4  -5   5        131.04        130.21         4.09 o
  -3  -5   5         73.96         69.99         2.70 o
  -2  -5   5          3.74          2.54         0.64 o
  -1  -5   5         47.11         44.79         1.62 o
   0  -5   5         84.55         80.28         2.01 o
   1  -5   5        181.03        181.00         3.08 o
   2  -5   5         44.73         42.77         1.40 o
   3  -5   5         83.68         83.04         2.69 o
   4  -5   5         16.64         15.79         1.37 o
   5  -5   5          4.48          4.23         0.92 o
   6  -5   5          3.23          4.34         0.99 o
  -7  -4   5         17.87         18.38         1.85 o
  -6  -4   5         45.30         51.89         5.67 o
  -5  -4   5         33.47         34.67         2.69 o
  -4  -4   5         64.56         73.40         2.52 o
  -3  -4   5         40.65         43.91         2.05 o
  -2  -4   5         81.89         95.93         2.27 o
  -1  -4   5        113.34        127.15         2.80 o
   0  -4   5        195.70        188.69         2.78 o
   1  -4   5        178.89        176.23         2.57 o
   2  -4   5         66.69         69.78         1.69 o
   3  -4   5         77.25         70.33         2.00 o
   4  -4   5        266.01        252.66         5.40 o
   5  -4   5         19.71         18.09         1.84 o
   6  -4   5          0.84          1.73         1.24 o
  -8  -3   5          0.06         -0.55         0.83 o
  -7  -3   5         28.34         30.13         2.47 o
  -6  -3   5         49.06         49.99         2.58 o
  -5  -3   5          8.23          8.05         1.05 o
  -4  -3   5         52.57         47.91         1.82 o
  -3  -3   5         57.36         56.87         2.04 o
  -2  -3   5        193.73        227.99         8.62 o
  -1  -3   5        386.55        383.58        16.88 o
   0  -3   5         57.49         46.85         5.04 o
   1  -3   5        579.08        572.28        22.37 o
   2  -3   5        661.08        747.68        12.53 o
   3  -3   5         55.09         55.38         1.63 o
   4  -3   5        120.74        113.77         3.00 o
   5  -3   5         49.37         52.08         2.57 o
   6  -3   5         39.42         37.28         2.18 o
   7  -3   5        169.95        168.56         5.35 o
  -8  -2   5        251.37        276.03        11.32 o
  -7  -2   5        136.01        135.86         4.44 o
  -6  -2   5         63.67         60.65         2.86 o
  -5  -2   5          4.86          4.37         0.67 o
  -4  -2   5         28.45         29.26         1.17 o
  -3  -2   5       2715.70       2920.88        58.32 o
  -2  -2   5         39.53         41.19         2.32 o
  -1  -2   5        459.70        468.92        12.36 o
   0  -2   5        267.54        264.70         7.74 o
   1  -2   5        910.91        917.51        23.20 o
   2  -2   5        797.80        775.39        27.97 o
   3  -2   5         23.72         19.53         1.25 o
   4  -2   5        145.75        149.41         4.23 o
   5  -2   5        107.20        115.72         4.76 o
   6  -2   5         46.30         51.68         2.93 o
   7  -2   5         97.82         95.25         3.48 o
  -8  -1   5         17.00         16.43         1.41 o
  -7  -1   5         44.71         43.45         3.08 o
  -6  -1   5         58.80         57.66         2.34 o
  -5  -1   5          7.20          6.90         0.73 o
  -4  -1   5         77.20         84.82         2.15 o
  -3  -1   5         62.25         49.99         3.91 o
  -2  -1   5        135.84        144.67         4.58 o
  -1  -1   5       3439.38       3271.91        62.23 o
   0  -1   5         74.77         74.99         2.11 o
   1  -1   5         26.42         24.97         1.57 o
   2  -1   5        121.74        117.93         4.98 o
   3  -1   5        172.53        179.45        10.89 o
   4  -1   5          2.63          1.28         0.99 o
   5  -1   5         38.47         40.47         1.98 o
   6  -1   5        121.41        115.45         3.95 o
   7  -1   5        155.88        145.10         5.54 o
   8  -1   5          5.52          5.00         0.98 o
  -8   0   5         14.58         12.80         1.62 o
  -7   0   5        119.27        100.77         3.23 o
  -6   0   5          6.12          7.79         0.71 o
  -5   0   5         63.66         68.38         1.70 o
  -4   0   5        335.31        386.61         9.44 o
  -3   0   5        673.90        695.24        13.27 o
  -2   0   5        355.79        360.41         7.37 o
  -1   0   5        742.60        718.79        10.81 o
   0   0   5        197.38        168.92         4.25 o
   1   0   5        115.38        106.10         5.40 o
   2   0   5          6.57          5.70         1.15 o
   3   0   5       2406.07       2588.86        42.98 o
   4   0   5         35.55         30.42         1.75 o
   5   0   5        609.16        594.66        13.08 o
   6   0   5        310.38        321.62         9.49 o
   7   0   5        106.30        101.87         3.64 o
   8   0   5          1.07          0.24         0.51 o
  -8   1   5         16.76         18.28         1.82 o
  -7   1   5         44.98         43.63         2.61 o
  -6   1   5         58.73         59.54         2.20 o
  -5   1   5          7.02          7.28         0.62 o
  -4   1   5         78.66         88.60         3.73 o
  -3   1   5         62.13         52.18         2.54 o
  -2   1   5        136.06        144.38         3.94 o
  -1   1   5       3435.57       3275.70        50.34 o
   0   1   5         74.78         62.83         4.39 o
   1   1   5         25.56         23.25         1.56 o
   2   1   5        124.20        125.11         5.33 o
   3   1   5        172.62        191.33         6.62 o
   4   1   5          2.49          2.19         0.58 o
   5   1   5         38.38         41.50         2.35 o
   6   1   5        121.21        123.82         5.26 o
   7   1   5        157.10        159.67         5.97 o
   8   1   5          5.76          5.44         1.97 o
  -8   2   5        251.69        245.06        15.14 o
  -7   2   5        136.16        132.06         5.14 o
  -6   2   5         63.93         60.55         2.68 o
  -5   2   5          4.83          6.07         0.70 o
  -4   2   5         28.47         27.74         1.52 o
  -3   2   5       2717.29       3030.74        57.86 o
  -2   2   5         40.32         44.39         1.84 o
  -1   2   5        458.92        446.08         8.72 o
   0   2   5        268.41        270.59        10.25 o
   1   2   5        913.62        967.26        22.36 o
   2   2   5        798.54        809.45        16.39 o
   3   2   5         23.80         20.02         2.68 o
   4   2   5        146.49        149.87         3.40 o
   5   2   5        107.01        112.29         5.19 o
   6   2   5         46.15         49.66         3.17 o
   7   2   5         98.19         97.50         4.33 o
  -8   3   5          0.07          0.64         2.30 o
  -7   3   5         28.03         23.59         2.74 o
  -6   3   5         49.08         46.28         2.87 o
  -5   3   5          8.09          7.53         1.29 o
  -4   3   5         51.63         48.83         4.35 o
  -3   3   5         57.04         58.78         3.49 o
  -2   3   5        194.09        222.22        10.45 o
  -1   3   5        387.68        366.10         8.59 o
   0   3   5         57.61         47.04         2.22 o
   1   3   5        582.52        595.94        62.46 o
   2   3   5        655.87        723.13        43.94 o
   3   3   5         55.18         57.31         2.55 o
   4   3   5        121.43        117.53         3.16 o
   5   3   5         49.21         48.37         2.31 o
   6   3   5         39.57         42.32         2.80 o
   7   3   5        169.20        182.14         5.84 o
  -7   4   5         17.78         16.18         2.17 o
  -6   4   5         45.41         46.42         3.89 o
  -5   4   5         33.20         35.33         4.23 o
  -4   4   5         64.29         66.80         5.61 o
  -3   4   5         41.38         43.41         4.15 o
  -2   4   5         82.27         89.64         6.56 o
  -1   4   5        113.63        121.70         5.05 o
   0   4   5        194.97        183.41        11.76 o
   1   4   5        179.70        173.81        13.29 o
   2   4   5         65.82         68.40         7.99 o
   3   4   5         76.50         78.36         6.23 o
   4   4   5        267.00        238.74        10.75 o
   5   4   5         19.76         19.48         1.75 o
   6   4   5          0.90          0.79         0.89 o
  -6   5   5         24.04         24.16         2.62 o
  -5   5   5         15.94         14.97         2.30 o
  -4   5   5        130.01        120.94         7.74 o
  -3   5   5         74.14         67.63         5.49 o
  -2   5   5          3.78          3.89         1.75 o
  -1   5   5         46.72         41.93         3.60 o
   3   5   5         83.55         68.83         5.50 o
   5   5   5          4.46          3.07         1.32 o
  -5   6   5         65.78         60.08         4.08 o
   4   6   5          4.99          7.25         1.85 o
   5   6   5          2.91          0.94         1.00 o
  -4   7   5         10.56          9.35         1.52 o
   3   7   5         14.83         12.00         1.97 o
  -4  -7   6          1.94          2.70         1.13 o
  -3  -7   6          7.44          7.63         1.22 o
  -2  -7   6          5.46          3.74         0.65 o
  -1  -7   6          3.46          3.30         0.87 o
   0  -7   6         17.65         17.46         1.18 o
   1  -7   6         14.67         11.49         1.89 o
   2  -7   6         12.76         10.14         1.31 o
   3  -7   6          2.34         -0.18         1.13 o
  -5  -6   6          7.29          5.03         1.19 o
  -4  -6   6         46.79         45.88         2.76 o
  -3  -6   6         14.09         14.80         1.16 o
  -2  -6   6         17.45         15.64         1.39 o
  -1  -6   6          4.41          4.76         0.74 o
   0  -6   6        190.29        189.98         4.10 o
   1  -6   6        287.73        307.47         7.00 o
   2  -6   6         27.52         23.56         1.25 o
   3  -6   6          0.12          0.34         0.59 o
   4  -6   6         49.60         42.79         1.82 o
  -6  -5   6          6.00          6.52         1.63 o
  -5  -5   6          3.64          2.03         2.29 o
  -4  -5   6         29.26         24.75         1.74 o
  -3  -5   6        119.96        118.77         3.71 o
  -2  -5   6         47.29         52.74         1.97 o
  -1  -5   6         50.89         49.22         1.73 o
   0  -5   6        265.62        253.82         4.18 o
   1  -5   6         50.93         50.58         1.40 o
   2  -5   6          7.25          9.01         0.73 o
   3  -5   6        109.75        108.24         2.91 o
   4  -5   6         22.02         17.37         1.14 o
   5  -5   6         12.71         14.04         1.68 o
   6  -5   6         10.63         11.06         1.30 o
  -7  -4   6          1.05          0.89         0.84 o
  -6  -4   6         34.54         31.93         2.68 o
  -5  -4   6         46.33         41.29         2.27 o
  -4  -4   6         79.07         83.07         2.72 o
  -3  -4   6        296.50        329.07         8.76 o
  -2  -4   6        232.48        243.52         4.96 o
  -1  -4   6         37.51         43.16         1.54 o
   0  -4   6        312.67        304.53         4.00 o
   1  -4   6         91.06         89.31         1.72 o
   2  -4   6          4.87          6.22         0.61 o
   3  -4   6        135.24        118.18         2.86 o
   4  -4   6         17.73         16.37         1.06 o
   5  -4   6         25.00         23.40         1.74 o
   6  -4   6          1.47          0.70         0.61 o
  -8  -3   6         12.76         10.24         1.32 o
  -7  -3   6         15.40         13.86         1.96 o
  -6  -3   6         27.10         26.72         1.95 o
  -5  -3   6         15.15         15.37         1.41 o
  -4  -3   6         33.25         35.18         1.57 o
  -3  -3   6        427.09        443.42         5.73 o
  -2  -3   6         51.88         56.71         3.09 o
  -1  -3   6        409.06        452.19        19.48 o
   0  -3   6        317.06        288.65        14.47 o
   1  -3   6        339.24        331.90        16.08 o
   2  -3   6         65.87         65.56         1.96 o
   3  -3   6         26.09         20.19         1.02 o
   4  -3   6         70.65         70.24         2.11 o
   5  -3   6         83.59         73.34         4.82 o
   6  -3   6          1.70          1.37         0.86 o
   7  -3   6         83.99         83.94         2.55 o
  -8  -2   6          4.52          6.35         0.91 o
  -7  -2   6         28.64         25.36         1.84 o
  -6  -2   6         80.53         81.02         3.36 o
  -5  -2   6        103.40        104.75         2.96 o
  -4  -2   6         50.40         59.25         1.72 o
  -3  -2   6         49.12         51.38         3.80 o
  -2  -2   6         57.66         58.81         2.94 o
  -1  -2   6        296.77        317.40         9.88 o
   0  -2   6        532.21        484.50        12.48 o
   1  -2   6        927.86        908.13        16.28 o
   2  -2   6        338.75        352.15        16.77 o
   3  -2   6        138.47        133.72         2.98 o
   4  -2   6        217.39        211.39         5.95 o
   5  -2   6        373.49        367.88         8.34 o
   6  -2   6        119.00        119.27         4.18 o
   7  -2   6         18.73         20.55         1.56 o
  -8  -1   6         43.13         46.22         2.35 o
  -7  -1   6          6.82          6.38         1.33 o
  -6  -1   6          3.04          2.97         0.68 o
  -5  -1   6          7.38          6.39         0.72 o
  -4  -1   6        128.43        143.95         3.41 o
  -3  -1   6        189.66        205.35         8.22 o
  -2  -1   6       2079.44       2068.31        42.42 o
  -1  -1   6        405.36        409.83        11.03 o
   0  -1   6        142.35        143.17         3.45 o
   1  -1   6        620.07        601.12        11.66 o
   2  -1   6        780.30        794.21        19.73 o
   3  -1   6        181.91        182.87         4.80 o
   4  -1   6          0.64          1.41         0.64 o
   5  -1   6         71.21         73.31         2.94 o
   6  -1   6         20.29         23.06         2.23 o
   7  -1   6         45.58         42.23         2.70 o
  -8   0   6          0.72         -0.25         1.10 o
  -7   0   6         32.10         26.98         1.62 o
  -6   0   6         20.77         20.04         1.22 o
  -5   0   6         68.62         78.77         2.09 o
  -4   0   6         26.48         33.46         1.44 o
  -3   0   6         66.99         58.04         2.61 o
  -2   0   6       2411.52       2450.94        38.67 o
  -1   0   6         22.35         23.73         1.15 o
   0   0   6        197.87        180.74         6.99 o
   1   0   6         17.65         13.64         1.38 o
   2   0   6        628.03        609.31        16.19 o
   3   0   6        553.85        641.04        14.46 o
   4   0   6          2.72          2.25         0.69 o
   5   0   6          8.78          7.65         2.01 o
   6   0   6         22.09         23.23         3.92 o
   7   0   6         11.69         11.26         1.10 o
  -8   1   6         42.73         46.76         2.91 o
  -7   1   6          6.75          5.13         0.82 o
  -6   1   6          3.07          2.08         0.56 o
  -5   1   6          7.32          5.77         0.60 o
  -4   1   6        128.00        136.93         3.77 o
  -3   1   6        186.60        206.90         6.27 o
  -2   1   6       2079.52       2070.86        33.32 o
  -1   1   6        403.58        389.50         7.70 o
   0   1   6        142.17        131.99         4.37 o
   1   1   6        619.26        611.18        12.03 o
   2   1   6        776.03        768.37        15.74 o
   3   1   6        184.13        178.79         6.64 o
   4   1   6          0.66          1.72         0.68 o
   5   1   6         71.20         75.81         5.16 o
   6   1   6         20.47         22.80         2.29 o
   7   1   6         45.57         47.17         3.00 o
  -8   2   6          4.73          5.65         1.71 o
  -7   2   6         28.53         24.25         3.79 o
  -6   2   6         80.63         77.53         2.60 o
  -5   2   6        103.01        100.82         2.73 o
  -4   2   6         51.31         61.10         2.44 o
  -3   2   6         48.92         51.34         2.72 o
  -2   2   6         58.80         58.94         2.25 o
  -1   2   6        297.75        318.06         6.92 o
   0   2   6        533.20        521.19        23.88 o
   1   2   6        925.60        937.53        41.59 o
   2   2   6        335.85        360.47        12.16 o
   3   2   6        137.75        142.23         3.49 o
   4   2   6        217.67        228.14         4.80 o
   5   2   6        374.30        400.84        10.29 o
   6   2   6        118.76        122.08         5.08 o
   7   2   6         18.84         23.34         2.01 o
  -8   3   6         12.94         13.15         2.42 o
  -7   3   6         15.49         13.67         2.09 o
  -6   3   6         27.07         24.84         2.13 o
  -5   3   6         15.12         14.03         2.67 o
  -4   3   6         32.70         32.14         3.00 o
  -3   3   6        429.60        448.64        13.18 o
  -2   3   6         51.34         55.66         5.46 o
  -1   3   6        409.43        412.04         7.03 o
   0   3   6        317.69        284.75        18.75 o
   1   3   6        339.71        366.58        26.28 o
   2   3   6         65.10         63.39         5.05 o
   3   3   6         25.65         24.79         3.63 o
   4   3   6         70.14         74.47         6.11 o
   5   3   6         83.59         75.91         3.62 o
   6   3   6          1.70          2.13         0.87 o
   7   3   6         83.95         89.38         3.61 o
  -7   4   6          0.98          0.91         0.79 o
  -6   4   6         34.46         28.84         3.03 o
  -5   4   6         46.28         41.87         4.58 o
  -4   4   6         79.17         71.98         5.84 o
  -3   4   6        296.48        315.31        12.87 o
  -2   4   6        234.14        234.41         8.10 o
  -1   4   6         37.92         39.56         2.07 o
   0   4   6        312.02        256.35        14.86 o
   1   4   6         91.64         79.57         5.80 o
   2   4   6          5.04          4.49         2.23 o
   3   4   6        134.94        103.71        10.49 o
   4   4   6         17.72         16.96         2.49 o
   5   4   6         25.17         24.49         2.83 o
  -6   5   6          6.01          4.37         1.33 o
  -4   5   6         29.53         28.26         3.73 o
  -3   5   6        118.73        101.16         6.76 o
  -2   5   6         47.46         53.07         4.50 o
   3   5   6        109.81         87.56         6.23 o
   4   5   6         21.94         20.57         2.82 o
   5   5   6         12.73         12.11         2.01 o
  -5   6   6          7.41          7.73         1.49 o
   4   6   6         49.84         41.51         3.56 o
   2   7   6         12.65          8.85         1.81 o
   3   7   6          2.42          3.44         1.29 o
  -3  -7   7          3.09          2.59         0.97 o
  -2  -7   7         12.23         11.10         1.04 o
  -1  -7   7          1.55          2.00         0.55 o
   0  -7   7          9.07         11.20         0.95 o
   1  -7   7          1.49          3.83         0.96 o
   2  -7   7         10.58          9.49         1.20 o
   3  -7   7          0.59          1.32         1.03 o
  -5  -6   7          5.78          5.62         0.99 o
  -4  -6   7         41.96         45.69         2.74 o
  -3  -6   7         49.11         52.86         2.39 o
  -2  -6   7         14.04         14.95         1.37 o
  -1  -6   7          8.97          8.51         0.93 o
   0  -6   7         16.42         16.57         1.12 o
   1  -6   7        199.88        196.34         4.59 o
   2  -6   7         20.74         20.53         1.35 o
   3  -6   7         21.86         22.95         1.45 o
   4  -6   7          4.45          4.09         0.76 o
  -6  -5   7         98.79        104.89         6.08 o
  -5  -5   7          8.49         10.46         1.98 o
  -4  -5   7         45.21         51.91         3.10 o
  -3  -5   7        182.92        188.34         5.00 o
  -2  -5   7        121.45        128.99         3.32 o
  -1  -5   7        116.78        116.27         3.15 o
   0  -5   7        593.47        587.29         7.88 o
   1  -5   7         42.74         39.16         1.27 o
   2  -5   7         91.01         89.40         2.16 o
   3  -5   7        206.00        219.44         4.53 o
   4  -5   7         35.94         29.94         1.46 o
   5  -5   7          4.29          2.27         1.12 o
  -7  -4   7          9.99         11.79         1.86 o
  -6  -4   7          1.51          1.58         0.98 o
  -5  -4   7         41.21         41.11         2.65 o
  -4  -4   7         26.81         24.42         1.74 o
  -3  -4   7         27.37         26.23         1.54 o
  -2  -4   7          4.47          7.22         2.40 o
  -1  -4   7        132.08        137.29         3.08 o
   0  -4   7        160.22        159.40         2.47 o
   1  -4   7          0.60          0.85         0.38 o
   2  -4   7          8.22          6.23         0.87 o
   3  -4   7        181.28        183.07         3.84 o
   4  -4   7        111.03        105.58         2.62 o
   5  -4   7          7.81          7.99         0.99 o
   6  -4   7          5.07          6.23         0.92 o
  -8  -3   7         41.67         47.66         2.69 o
  -7  -3   7         37.09         33.29         4.18 o
  -6  -3   7         14.55         12.05         1.39 o
  -5  -3   7          5.44          2.70         0.86 o
  -4  -3   7          5.50          3.92         0.50 o
  -3  -3   7         95.83         95.43         2.17 o
  -2  -3   7         32.87         39.86         2.75 o
  -1  -3   7         28.29         46.15         5.67 o
   0  -3   7          5.13          2.31         1.82 o
   1  -3   7         52.61         51.43         1.39 o
   2  -3   7         15.29         14.20         0.82 o
   3  -3   7          7.81          9.21         0.75 o
   4  -3   7         47.24         47.13         1.75 o
   5  -3   7         85.47         87.64         3.43 o
   6  -3   7          6.67          5.80         0.88 o
   7  -3   7         73.70         87.50         3.51 o
  -8  -2   7         82.65         89.16         3.14 o
  -7  -2   7         19.26         23.47         1.54 o
  -6  -2   7          8.35          5.81         0.88 o
  -5  -2   7         22.42         20.39         1.28 o
  -4  -2   7        309.86        313.42         5.90 o
  -3  -2   7       1171.88       1291.93        29.53 o
  -2  -2   7       1387.91       1473.46        26.00 o
  -1  -2   7          6.31          4.71         1.45 o
   0  -2   7        224.87        223.48         7.73 o
   1  -2   7        524.41        536.60        21.25 o
   2  -2   7        390.96        366.51        17.70 o
   3  -2   7         82.61         71.17         1.85 o
   4  -2   7         37.57         34.81         1.85 o
   5  -2   7        429.84        435.93         9.49 o
   6  -2   7         45.06         44.07         2.10 o
   7  -2   7         12.19         11.42         1.17 o
  -8  -1   7         60.02         59.60         3.97 o
  -7  -1   7         50.29         51.29         2.28 o
  -6  -1   7         63.21         56.20         2.35 o
  -5  -1   7         20.13         22.57         1.26 o
  -4  -1   7        162.76        181.09         3.56 o
  -3  -1   7        633.33        656.32        17.67 o
  -2  -1   7        538.05        582.01        15.67 o
  -1  -1   7        184.23        176.45         6.67 o
   0  -1   7        288.69        290.56         9.72 o
   1  -1   7        187.32        179.78         5.21 o
   2  -1   7       1123.60       1178.98        21.60 o
   3  -1   7        119.67        124.54         3.13 o
   4  -1   7          5.16          7.71         1.63 o
   5  -1   7         24.52         25.41         1.74 o
   6  -1   7        195.36        180.17         5.36 o
   7  -1   7         18.32         16.78         1.45 o
  -8   0   7         22.66         16.31         2.54 o
  -7   0   7         15.87         14.91         1.79 o
  -6   0   7          3.47          3.96         0.68 o
  -5   0   7          0.72          1.65         0.59 o
  -4   0   7         93.12        108.56         2.75 o
  -3   0   7        289.50        273.09         6.88 o
  -2   0   7         67.24         57.04         3.13 o
  -1   0   7        233.74        223.63         4.62 o
   0   0   7        394.50        344.39        11.30 o
   1   0   7          0.00         -0.50         0.91 o
   2   0   7        253.41        259.63         8.40 o
   3   0   7          0.88          0.95         0.69 o
   4   0   7         50.40         51.75         2.06 o
   5   0   7         29.19         24.97         3.11 o
   6   0   7         41.10         39.36         2.30 o
   7   0   7          0.04          1.43         0.75 o
  -8   1   7         61.07         58.07         3.18 o
  -7   1   7         50.22         48.49         3.03 o
  -6   1   7         63.21         55.65         1.95 o
  -5   1   7         20.04         21.61         1.07 o
  -4   1   7        163.67        179.72         3.89 o
  -3   1   7        634.83        618.51        15.50 o
  -2   1   7        542.78        574.32        11.19 o
  -1   1   7        185.68        182.16         3.91 o
   0   1   7        288.50        264.35         6.44 o
   1   1   7        187.21        159.15         4.98 o
   2   1   7       1120.37       1174.32        21.93 o
   3   1   7        118.66        128.55         2.99 o
   4   1   7          5.53          4.97         0.70 o
   5   1   7         24.31         24.87         3.13 o
   6   1   7        195.08        197.80         6.90 o
   7   1   7         18.33         18.14         1.54 o
  -8   2   7         82.78         81.42         2.99 o
  -7   2   7         19.55         22.87         1.98 o
  -6   2   7          8.17          8.24         0.89 o
  -5   2   7         22.29         21.76         1.23 o
  -4   2   7        308.58        305.14         6.67 o
  -3   2   7       1170.00       1231.86        31.18 o
  -2   2   7       1389.50       1437.57        21.18 o
  -1   2   7          6.10          3.37         1.31 o
   0   2   7        224.13        214.60         8.41 o
   1   2   7        524.90        587.36        16.80 o
   2   2   7        389.75        411.12        13.81 o
   3   2   7         81.77         74.19         2.59 o
   4   2   7         37.66         39.16         1.92 o
   5   2   7        429.38        435.88        11.40 o
   6   2   7         44.95         48.99         3.06 o
   7   2   7         12.25         12.39         1.47 o
  -7   3   7         36.55         31.42         3.08 o
  -6   3   7         14.65         11.73         1.51 o
  -5   3   7          5.51          4.80         2.27 o
  -4   3   7          5.61          4.26         0.92 o
  -3   3   7         95.91         96.80         6.04 o
  -2   3   7         33.54         37.82         1.90 o
  -1   3   7         28.10         37.33         2.02 o
   0   3   7          5.16          3.75         3.56 o
   1   3   7         53.14         48.17         5.49 o
   2   3   7         15.53         15.52         2.96 o
   3   3   7          8.02         10.17         1.50 o
   4   3   7         47.68         49.05         3.86 o
   5   3   7         85.50         82.41         3.69 o
   6   3   7          6.57          5.84         1.53 o
  -7   4   7         10.08         11.31         1.79 o
  -6   4   7          1.57          2.03         1.16 o
  -5   4   7         41.21         41.23         4.37 o
  -4   4   7         26.54         21.12         3.28 o
  -3   4   7         27.53         23.69         2.72 o
  -2   4   7          4.50          3.35         0.91 o
  -1   4   7        131.37        126.92         5.44 o
   0   4   7        159.77        141.36        11.05 o
   1   4   7          0.60         -1.36         1.86 o
   2   4   7          7.98         11.43         3.52 o
   4   4   7        111.14        115.72         6.56 o
   5   4   7          7.74          8.27         1.82 o
   6   4   7          5.10          4.55         1.15 o
  -6   5   7         99.13         85.31         5.04 o
  -4   5   7         45.08         41.84         4.39 o
  -3   5   7        183.55        163.94         8.69 o
  -2   5   7        122.43        115.94         6.73 o
  -1   5   7        117.57        117.24         6.19 o
   3   5   7        206.79        218.64        29.84 o
   4   5   7         36.49         37.98         3.70 o
   5   5   7          4.26          2.50         1.10 o
  -5   6   7          5.72          3.81         1.31 o
   3   6   7         22.00         28.03         3.15 o
   4   6   7          4.51          3.47         1.27 o
   1   7   7          1.50          3.29         1.29 o
   2   7   7         10.62          8.99         1.68 o
  -3  -7   8          1.26          1.30         0.58 o
  -2  -7   8         13.82         15.03         1.07 o
  -1  -7   8          0.64         -0.05         0.57 o
   0  -7   8         22.64         24.47         1.52 o
   1  -7   8        141.92        149.13         4.99 o
   2  -7   8         14.32         14.34         1.36 o
  -5  -6   8         16.40         14.48         1.92 o
  -4  -6   8          3.22          2.40         0.76 o
  -3  -6   8         18.23         19.61         1.50 o
  -2  -6   8          6.44          4.76         0.93 o
  -1  -6   8         73.89         69.58         2.47 o
   0  -6   8         84.71         88.74         2.52 o
   1  -6   8          2.24          1.55         0.67 o
   2  -6   8         17.54         14.50         1.15 o
   3  -6   8         13.44         13.70         1.00 o
   4  -6   8          1.22          2.37         0.89 o
  -6  -5   8         31.66         33.78         3.23 o
  -5  -5   8        130.42        114.63         6.29 o
  -4  -5   8         34.52         32.21         3.54 o
  -3  -5   8         96.25        103.24         3.95 o
  -2  -5   8         69.02         59.72         2.17 o
  -1  -5   8        306.10        319.40         6.16 o
   0  -5   8        112.42        115.77         2.87 o
   1  -5   8         54.06         56.55         1.70 o
   2  -5   8        198.93        208.97         3.65 o
   3  -5   8         21.32         18.28         1.11 o
   4  -5   8          0.74          0.77         0.53 o
   5  -5   8         20.92         18.51         1.40 o
  -7  -4   8          2.74          3.42         0.90 o
  -6  -4   8         36.98         37.21         6.14 o
  -5  -4   8         15.53         16.32         1.62 o
  -4  -4   8         21.72         22.92         1.69 o
  -3  -4   8         66.32         59.17         3.07 o
  -2  -4   8         89.63         94.81         6.87 o
  -1  -4   8        200.31        203.49         9.34 o
   0  -4   8         39.64         37.78         1.16 o
   1  -4   8         12.16         13.77         0.86 o
   2  -4   8         14.55         10.59         0.89 o
   3  -4   8        199.23        179.88         3.61 o
   4  -4   8         19.70         21.27         1.29 o
   5  -4   8         23.16         22.13         1.47 o
   6  -4   8          0.46         -0.77         0.77 o
  -7  -3   8         10.66          8.93         1.49 o
  -6  -3   8          1.15          0.17         0.58 o
  -5  -3   8         68.87         65.95         2.91 o
  -4  -3   8        118.97        124.87         2.82 o
  -3  -3   8        138.29        138.10         2.79 o
  -2  -3   8        141.07        154.82         5.40 o
  -1  -3   8        256.70        278.33         6.61 o
   0  -3   8        190.84        216.91         6.41 o
   1  -3   8        101.70        113.66         2.46 o
   2  -3   8         53.68         53.78         2.45 o
   3  -3   8         97.11         88.34         2.16 o
   4  -3   8         19.59         17.79         1.19 o
   5  -3   8         72.37         70.41         2.74 o
   6  -3   8         35.64         35.67         2.47 o
  -8  -2   8         18.88         22.76         1.54 o
  -7  -2   8         11.80         11.35         1.11 o
  -6  -2   8        107.33        100.69         3.25 o
  -5  -2   8          8.53         11.16         1.03 o
  -4  -2   8        728.89        762.35        10.05 o
  -3  -2   8        250.25        257.84         4.18 o
  -2  -2   8        332.88        344.64        11.89 o
  -1  -2   8         68.78         68.73         4.50 o
   0  -2   8        575.54        587.29        15.52 o
   1  -2   8         10.58          7.93         2.41 o
   2  -2   8        280.72        281.57         5.36 o
   3  -2   8        477.26        478.12         7.54 o
   4  -2   8        243.36        245.70         6.10 o
   5  -2   8        161.18        178.28         6.24 o
   6  -2   8        238.87        235.19         5.36 o
   7  -2   8          6.78          6.74         1.05 o
  -8  -1   8         69.45         68.47         3.47 o
  -7  -1   8         16.88         17.97         1.37 o
  -6  -1   8         23.40         20.19         1.46 o
  -5  -1   8         20.05         19.55         1.36 o
  -4  -1   8         62.69         72.19         2.10 o
  -3  -1   8        256.15        281.57        10.28 o
  -2  -1   8         96.95        104.70         5.65 o
  -1  -1   8        679.91        713.67        19.34 o
   0  -1   8        149.09        153.92         5.13 o
   1  -1   8        190.76        190.11         5.66 o
   2  -1   8        975.67        977.28        23.52 o
   3  -1   8         23.08         28.77         1.16 o
   4  -1   8        355.56        363.16         6.48 o
   5  -1   8         51.22         46.37         2.46 o
   6  -1   8         40.18         36.93         2.25 o
   7  -1   8         17.89         22.78         1.59 o
  -8   0   8          0.43          0.58         0.97 o
  -7   0   8          5.71          4.18         0.74 o
  -6   0   8         15.14         16.30         1.14 o
  -5   0   8          3.52          2.33         0.70 o
  -4   0   8          0.47          0.19         0.38 o
  -3   0   8        135.96        144.69         4.65 o
  -2   0   8        209.17        232.35         7.53 o
  -1   0   8         78.85         90.84         3.77 o
   0   0   8        137.63        122.27         4.17 o
   1   0   8         10.32         10.55         1.50 o
   2   0   8        385.74        398.17        11.96 o
   3   0   8         36.32         40.08         1.53 o
   4   0   8         15.49         12.58         1.18 o
   5   0   8          1.22          1.01         0.96 o
   6   0   8          0.25         -0.22         0.60 o
   7   0   8         25.08         28.59         1.80 o
  -8   1   8         69.40         64.31         3.30 o
  -7   1   8         16.48         15.85         1.78 o
  -6   1   8         23.36         22.42         1.44 o
  -5   1   8         20.05         20.27         1.18 o
  -4   1   8         63.05         67.98         2.02 o
  -3   1   8        254.24        264.00         6.93 o
  -2   1   8         96.86         97.99         3.46 o
  -1   1   8        684.57        693.57        11.09 o
   0   1   8        148.58        146.08         4.90 o
   1   1   8        191.14        188.37         6.51 o
   2   1   8        972.86        942.35        40.76 o
   3   1   8         23.71         25.92         1.32 o
   4   1   8        356.06        378.94         7.25 o
   5   1   8         50.48         47.02         2.30 o
   6   1   8         40.22         32.91         2.14 o
   7   1   8         17.79         18.87         1.78 o
  -8   2   8         18.38         22.63         2.55 o
  -7   2   8         12.07         10.34         1.08 o
  -6   2   8        107.44        103.40         3.08 o
  -5   2   8          8.46         11.28         1.18 o
  -4   2   8        729.31        770.28        13.58 o
  -3   2   8        251.74        256.31         5.66 o
  -2   2   8        329.62        330.97         7.77 o
  -1   2   8         69.27         63.96         3.12 o
   0   2   8        574.50        588.13        16.81 o
   1   2   8         10.67          8.51         2.30 o
   2   2   8        280.54        279.49         7.49 o
   3   2   8        479.06        466.90        16.81 o
   4   2   8        242.25        252.64         6.18 o
   5   2   8        161.61        178.81         4.92 o
   6   2   8        238.95        244.51         7.50 o
   7   2   8          6.88          5.92         1.09 o
  -7   3   8         10.79         10.89         1.85 o
  -6   3   8          1.18          0.56         1.59 o
  -5   3   8         68.82         61.78         4.72 o
  -4   3   8        118.98        118.36         4.13 o
  -3   3   8        139.68        146.03         4.46 o
  -2   3   8        141.64        159.06         6.03 o
  -1   3   8        257.78        259.04         6.19 o
   0   3   8        191.73        198.09         9.09 o
   1   3   8        101.55         92.21         6.51 o
   2   3   8         53.14         51.75         2.96 o
   3   3   8         97.46         95.10         5.10 o
   4   3   8         19.37         10.82         1.97 o
   5   3   8         73.02         79.48         5.22 o
  -7   4   8          2.85          2.65         1.01 o
  -6   4   8         37.13         37.87         3.42 o
  -5   4   8         15.58         19.68         3.29 o
  -4   4   8         21.57         20.64         3.35 o
  -3   4   8         66.07         59.68         3.09 o
  -2   4   8         89.87         91.04         3.45 o
  -1   4   8        200.81        174.45         6.71 o
   0   4   8         39.69         39.32         6.03 o
   1   4   8         12.08          9.81         4.97 o
   2   4   8         14.60         14.56         3.15 o
   3   4   8        199.61        186.57         8.68 o
   4   4   8         19.85         27.50         3.13 o
   5   4   8         23.32         20.13         2.57 o
   6   4   8          0.45          1.32         0.93 o
  -6   5   8         31.88         29.58         2.80 o
  -4   5   8         34.75         34.08         3.73 o
  -3   5   8         96.50         99.80         6.39 o
  -1   5   8        306.18        296.07        11.61 o
   2   5   8        197.99        231.76        10.14 o
   3   5   8         21.48         24.18         3.19 o
   4   5   8          0.73          2.00         1.37 o
   5   5   8         21.05         17.91         2.21 o
  -5   6   8         16.36         12.85         1.85 o
   0   6   8         84.84         89.07         5.66 o
   1   6   8          2.24          3.22         1.55 o
   2   6   8         17.58         18.17         2.61 o
   3   6   8         13.32         15.80         2.43 o
   4   6   8          1.29          0.07         0.95 o
   2   7   8         14.51          9.87         1.67 o
  -3  -7   9          3.58          4.90         0.76 o
  -2  -7   9          9.50         12.37         0.94 o
  -1  -7   9          7.79          8.37         0.96 o
   0  -7   9         43.16         44.22         2.67 o
   1  -7   9          4.59          4.46         0.99 o
   2  -7   9          2.12          2.20         0.96 o
  -5  -6   9          0.86          1.68         1.17 o
  -4  -6   9         18.07         17.24         1.39 o
  -3  -6   9          6.89          6.54         0.95 o
  -2  -6   9          4.74          4.48         0.94 o
  -1  -6   9         43.65         42.44         1.90 o
   0  -6   9         29.74         24.44         1.29 o
   1  -6   9        115.22        122.80         3.43 o
   2  -6   9         21.38         21.01         1.21 o
   3  -6   9         14.67         12.93         1.18 o
  -6  -5   9          2.49          2.07         1.00 o
  -5  -5   9          7.68         10.66         1.98 o
  -4  -5   9         70.46         71.87         3.71 o
  -3  -5   9         37.37         30.98         1.88 o
  -2  -5   9         18.58         16.92         1.51 o
  -1  -5   9        461.89        472.52         9.58 o
   0  -5   9         44.32         41.19         1.67 o
   1  -5   9         86.99         89.34         2.38 o
   2  -5   9         96.65         89.79         2.23 o
   3  -5   9         80.82         62.80         2.00 o
   4  -5   9         69.32         67.26         2.14 o
   5  -5   9          3.03          3.78         0.76 o
  -7  -4   9          3.83          4.10         1.02 o
  -6  -4   9         42.53         49.30         3.18 o
  -5  -4   9        108.02        110.98         4.65 o
  -4  -4   9         59.73         69.43         2.51 o
  -3  -4   9         31.89         27.63         2.11 o
  -2  -4   9         41.67         38.84         2.69 o
  -1  -4   9        172.64        170.97         4.41 o
   0  -4   9        168.80        167.33         4.48 o
   1  -4   9         16.24         15.07         0.92 o
   2  -4   9         25.42         22.10         1.52 o
   3  -4   9          4.27          4.55         0.76 o
   4  -4   9          6.76          9.29         0.91 o
   5  -4   9         50.36         48.75         2.13 o
   6  -4   9         12.16         12.31         1.40 o
  -7  -3   9         15.94         16.67         1.69 o
  -6  -3   9         32.52         33.09         2.11 o
  -5  -3   9        289.26        310.90         6.39 o
  -4  -3   9          8.47          8.32         0.69 o
  -3  -3   9         59.07         58.08         2.38 o
  -2  -3   9        238.21        262.47         5.96 o
  -1  -3   9         15.10         17.39         0.89 o
   0  -3   9        101.27         97.79         2.32 o
   1  -3   9        103.48        112.56         2.53 o
   2  -3   9         49.95         52.68         1.60 o
   3  -3   9         44.46         43.76         1.72 o
   4  -3   9         22.97         23.94         1.36 o
   5  -3   9          5.43          4.17         0.94 o
   6  -3   9         28.89         32.35         2.47 o
  -8  -2   9         13.01         13.16         1.18 o
  -7  -2   9         55.52         52.97         2.64 o
  -6  -2   9         10.48          7.31         0.94 o
  -5  -2   9        120.35        109.65         3.87 o
  -4  -2   9          2.69          2.95         0.52 o
  -3  -2   9        221.46        227.58         3.59 o
  -2  -2   9        211.10        209.78         6.20 o
  -1  -2   9        191.32        198.08         8.36 o
   0  -2   9        216.74        205.70         8.15 o
   1  -2   9        276.86        278.19         4.89 o
   2  -2   9         35.27         37.17         1.89 o
   3  -2   9         28.95         26.09         1.21 o
   4  -2   9        319.30        314.04         6.43 o
   5  -2   9         21.59         19.23         1.44 o
   6  -2   9         35.49         40.66         2.23 o
   7  -2   9          4.66          4.42         0.99 o
  -8  -1   9          4.07          3.92         0.99 o
  -7  -1   9         29.11         25.68         1.61 o
  -6  -1   9         14.72         13.83         1.23 o
  -5  -1   9         31.38         33.75         1.81 o
  -4  -1   9        557.15        549.30         8.09 o
  -3  -1   9        553.45        594.63        12.54 o
  -2  -1   9        226.08        218.33         8.92 o
  -1  -1   9        485.99        468.86        13.99 o
   0  -1   9        197.21        218.12        10.21 o
   1  -1   9         10.68         12.91         1.98 o
   2  -1   9        145.80        153.76         3.08 o
   3  -1   9         97.25        101.33         2.37 o
   4  -1   9        286.98        279.09         4.85 o
   5  -1   9         27.83         31.49         2.40 o
   6  -1   9         12.76          8.34         1.17 o
   7  -1   9          6.67          5.73         0.76 o
  -8   0   9          1.37          1.15         0.97 o
  -7   0   9         37.38         33.63         1.83 o
  -6   0   9         11.10          8.74         1.00 o
  -5   0   9         17.29         20.79         1.24 o
  -4   0   9         20.96         19.41         0.99 o
  -3   0   9         35.22         38.84         2.36 o
  -2   0   9        302.35        310.60         7.34 o
  -1   0   9        191.98        206.10         6.94 o
   0   0   9         26.58         19.67         1.81 o
   1   0   9          8.87          5.88         1.29 o
   2   0   9        109.92        117.11         3.68 o
   3   0   9         33.89         36.95         1.46 o
   4   0   9         33.06         33.13         1.54 o
   5   0   9          0.95          1.47         0.65 o
   6   0   9          2.09          3.35         0.91 o
   7   0   9          0.08          0.88         0.85 o
  -8   1   9          3.84          3.40         1.26 o
  -7   1   9         29.15         23.59         2.98 o
  -6   1   9         14.44         16.76         1.26 o
  -5   1   9         31.35         33.00         2.04 o
  -4   1   9        558.35        554.83         8.08 o
  -3   1   9        555.62        605.99        12.38 o
  -2   1   9        228.38        217.82         6.25 o
  -1   1   9        486.40        490.13         7.91 o
   0   1   9        196.10        202.84         6.02 o
   1   1   9         10.71         12.86         7.65 o
   2   1   9        146.00        144.93         6.75 o
   3   1   9         98.64        105.81         2.86 o
   4   1   9        289.04        291.76         5.81 o
   5   1   9         27.88         33.68         1.72 o
   6   1   9         12.76          7.97         0.94 o
   7   1   9          6.65          5.20         1.00 o
  -8   2   9         13.11         13.34         1.95 o
  -7   2   9         54.49         45.80         3.56 o
  -6   2   9         10.74          9.01         0.93 o
  -5   2   9        120.28        120.75         4.79 o
  -4   2   9          2.72          3.40         0.80 o
  -3   2   9        220.55        231.50         5.38 o
  -2   2   9        212.90        208.41         5.74 o
  -1   2   9        189.33        206.62         5.01 o
   0   2   9        215.75        211.65        16.73 o
   1   2   9        276.65        269.44        11.10 o
   2   2   9         35.56         33.54         2.33 o
   3   2   9         29.27         29.21         2.31 o
   4   2   9        321.03        321.51        12.27 o
   5   2   9         21.42         20.80         1.54 o
   6   2   9         35.26         42.37         2.62 o
  -7   3   9         15.91         16.32         2.05 o
  -6   3   9         32.56         25.51         2.89 o
  -5   3   9        289.73        301.44        24.50 o
  -4   3   9          8.50          7.40         1.12 o
  -3   3   9         59.77         58.06         3.29 o
  -2   3   9        239.34        260.00         5.79 o
  -1   3   9         14.89         16.91         2.46 o
   0   3   9        101.85        101.25         3.80 o
   1   3   9        103.79        113.67         4.41 o
   2   3   9         50.22         52.72         2.40 o
   3   3   9         43.87         39.63         3.49 o
   4   3   9         22.43         21.76         2.74 o
   5   3   9          5.49          4.82         1.57 o
  -7   4   9          3.74          4.05         1.07 o
  -6   4   9         42.48         36.70         3.30 o
  -5   4   9        107.64        121.02         7.26 o
  -4   4   9         59.98         70.25         6.84 o
  -3   4   9         31.64         27.78         2.13 o
  -2   4   9         41.97         42.76         4.05 o
  -1   4   9        171.08        161.77         6.63 o
   0   4   9        168.12        168.77        14.33 o
   1   4   9         16.12         16.26         1.76 o
   2   4   9         25.65         26.50         2.98 o
   3   4   9          4.34          7.17         2.04 o
   4   4   9          6.80          6.44         1.87 o
   5   4   9         50.35         52.19         4.05 o
  -6   5   9          2.54          2.37         0.98 o
  -2   5   9         18.91         15.28         2.19 o
  -1   5   9        462.45        445.85        15.96 o
   1   5   9         87.31         96.69         5.64 o
   2   5   9         96.86        107.33         6.41 o
   3   5   9         81.10         69.49         5.12 o
   4   5   9         70.06         69.00         4.84 o
   5   5   9          3.09          3.70         1.26 o
  -5   6   9          0.89          0.71         0.91 o
   0   6   9         29.40         26.26         3.06 o
   1   6   9        114.99        125.70         6.42 o
   2   6   9         21.39         23.05         2.84 o
   3   6   9         14.70         13.62         2.29 o
   4   6   9          1.33          0.17         0.88 o
  -3  -7  10         14.25         10.25         1.70 o
  -2  -7  10          1.16          2.12         0.54 o
  -1  -7  10          9.28         10.24         1.00 o
   0  -7  10         45.63         41.19         2.34 o
   1  -7  10         17.33         19.72         1.25 o
  -4  -6  10         31.57         32.68         2.25 o
  -3  -6  10         17.98         15.85         1.31 o
  -2  -6  10         22.71         22.90         1.63 o
  -1  -6  10          2.59          2.12         0.61 o
   0  -6  10          0.12          1.15         0.57 o
   1  -6  10        153.04        156.57         4.51 o
   2  -6  10         15.85         14.73         1.24 o
   3  -6  10          1.69          1.92         1.68 o
  -5  -5  10          4.02          3.39         1.32 o
  -4  -5  10         37.08         35.94         5.18 o
  -3  -5  10          5.54          6.32         1.04 o
  -2  -5  10         36.36         34.48         2.77 o
  -1  -5  10        330.81        355.00        10.46 o
   0  -5  10         51.88         55.55         2.18 o
   1  -5  10         99.20        107.34         2.47 o
   2  -5  10         56.51         54.76         1.70 o
   3  -5  10          3.54          1.41         0.57 o
   4  -5  10         25.48         23.78         1.24 o
   5  -5  10         11.48         12.52         2.07 o
  -7  -4  10          6.32          4.18         0.98 o
  -6  -4  10         18.74         17.23         1.67 o
  -5  -4  10         19.01         18.16         1.53 o
  -4  -4  10         15.26         14.97         1.39 o
  -3  -4  10        188.93        204.35         6.62 o
  -2  -4  10         52.78         50.25         2.96 o
  -1  -4  10        115.43        120.91         3.89 o
   0  -4  10         31.86         32.84         1.32 o
   1  -4  10         22.14         23.14         1.18 o
   2  -4  10        127.18        118.68         3.07 o
   3  -4  10        130.33        121.09         3.51 o
   4  -4  10         40.16         38.25         1.88 o
   5  -4  10          9.98         10.00         1.53 o
  -7  -3  10         21.64         22.15         1.62 o
  -6  -3  10         24.19         22.34         1.76 o
  -5  -3  10        177.20        172.15         4.38 o
  -4  -3  10         37.12         36.42         1.58 o
  -3  -3  10          5.04          4.63         0.70 o
  -2  -3  10         27.60         22.72         1.43 o
  -1  -3  10          4.03          2.39         0.50 o
   0  -3  10        104.42        110.82         2.78 o
   1  -3  10         75.46         63.42         1.86 o
   2  -3  10        106.71        110.06         2.71 o
   3  -3  10         54.53         55.24         2.00 o
   4  -3  10          5.87          4.02         0.72 o
   5  -3  10         31.45         32.72         1.78 o
   6  -3  10         27.83         30.26         2.21 o
  -8  -2  10         11.19         11.63         1.42 o
  -7  -2  10          4.96          3.34         0.69 o
  -6  -2  10          0.61          0.27         0.50 o
  -5  -2  10        284.10        274.86         6.90 o
  -4  -2  10        264.72        247.90         4.49 o
  -3  -2  10        199.57        209.74         3.82 o
  -2  -2  10        422.63        432.36         6.49 o
  -1  -2  10        189.89        205.69         4.82 o
   0  -2  10        301.10        316.28         7.73 o
   1  -2  10        238.47        244.62         4.82 o
   2  -2  10        155.20        151.50         3.14 o
   3  -2  10         52.76         57.93         1.86 o
   4  -2  10        255.41        246.45         5.55 o
   5  -2  10         40.58         28.96         1.73 o
   6  -2  10          4.50          4.61         1.20 o
  -8  -1  10          3.32          2.05         0.80 o
  -7  -1  10          5.04          3.96         1.30 o
  -6  -1  10         17.64         16.97         1.62 o
  -5  -1  10         59.24         58.54         2.53 o
  -4  -1  10         61.51         62.77         2.07 o
  -3  -1  10        136.28        144.38         3.10 o
  -2  -1  10        111.57        115.43         6.54 o
  -1  -1  10        364.45        383.76        10.77 o
   0  -1  10        174.74        155.81         5.76 o
   1  -1  10         83.39         80.55         3.19 o
   2  -1  10         94.52         84.43         2.04 o
   3  -1  10        120.00        137.49         3.38 o
   4  -1  10        660.30        659.75         9.65 o
   5  -1  10         22.39         21.31         1.67 o
   6  -1  10         37.29         39.93         3.97 o
   7  -1  10          7.94         13.55         2.19 o
  -8   0  10         14.19         11.24         1.97 o
  -7   0  10         17.20         14.26         1.21 o
  -6   0  10        319.58        284.51         6.18 o
  -5   0  10          6.77          6.05         0.76 o
  -4   0  10          9.51         11.19         0.81 o
  -3   0  10         51.12         53.73         1.56 o
  -2   0  10         81.24         93.17         6.34 o
  -1   0  10         49.90         58.08         3.76 o
   0   0  10        365.77        335.63         8.64 o
   1   0  10         68.39         62.99         3.48 o
   2   0  10        117.18         99.11         2.53 o
   3   0  10          3.09          3.83         0.76 o
   4   0  10         97.05         87.02         3.26 o
   5   0  10          0.46          1.00         0.75 o
   6   0  10          8.68          8.87         1.19 o
   7   0  10          0.11          0.96         1.83 o
  -8   1  10          3.38          2.77         0.87 o
  -7   1  10          5.39          5.51         1.18 o
  -6   1  10         17.35         16.53         1.27 o
  -5   1  10         58.95         57.26         2.15 o
  -4   1  10         61.59         60.97         2.02 o
  -3   1  10        136.47        141.89         2.72 o
  -2   1  10        111.88        115.79         6.94 o
  -1   1  10        362.88        388.21        14.18 o
   0   1  10        175.05        155.36         7.36 o
   1   1  10         83.39         84.66         2.78 o
   2   1  10         94.81         84.58         3.69 o
   3   1  10        119.80        134.28         5.52 o
   4   1  10        658.09        692.47        12.82 o
   5   1  10         22.43         20.14         1.88 o
   6   1  10         37.36         33.13         3.82 o
   7   1  10          7.98         11.87         1.99 o
  -7   2  10          4.97          4.32         1.35 o
  -6   2  10          0.55          0.36         0.66 o
  -5   2  10        284.38        268.45         8.00 o
  -4   2  10        265.28        248.39         6.12 o
  -3   2  10        201.06        215.86         5.61 o
  -2   2  10        423.64        439.01         7.22 o
  -1   2  10        190.09        206.04         5.49 o
   0   2  10        299.25        314.12        23.86 o
   1   2  10        239.14        233.20         5.45 o
   2   2  10        154.58        148.74         7.70 o
   3   2  10         53.71         54.85         3.30 o
   4   2  10        256.14        260.15        10.77 o
   5   2  10         40.92         32.72         3.32 o
  -7   3  10         21.20         17.86         2.13 o
  -6   3  10         24.52         21.51         1.79 o
  -5   3  10        177.61        165.58         5.88 o
  -4   3  10         36.98         35.44         2.46 o
  -3   3  10          5.04          3.20         1.45 o
  -2   3  10         27.16         23.40         1.75 o
  -1   3  10          4.24          4.38         0.92 o
   0   3  10        103.59        102.30         5.05 o
   1   3  10         75.46         63.40         3.31 o
   2   3  10        106.23        107.53         4.25 o
   3   3  10         54.54         51.66         4.18 o
   4   3  10          6.10          2.18         1.42 o
   5   3  10         31.46         27.64         2.98 o
   6   3  10         27.72         23.26         2.79 o
  -6   4  10         18.90         16.64         2.18 o
  -4   4  10         15.22         13.29         1.60 o
  -3   4  10        189.91        195.60         6.27 o
  -2   4  10         53.44         45.83         3.34 o
  -1   4  10        115.88        108.56         5.41 o
   0   4  10         31.52         31.39         2.42 o
   1   4  10         22.42         25.48         2.43 o
   2   4  10        126.64        123.12         6.67 o
   3   4  10        131.15        130.83         7.16 o
   4   4  10         40.58         40.58         3.81 o
   5   4  10         10.02          8.52         1.70 o
  -6   5  10         35.08         32.38         2.75 o
  -2   5  10         36.80         30.32         3.17 o
  -1   5  10        329.82        339.87        13.34 o
   0   5  10         52.33         50.64         4.51 o
   1   5  10         99.09        108.99         6.06 o
   2   5  10         56.35         56.97         4.49 o
   3   5  10          3.56          0.60         1.52 o
   4   5  10         25.66         19.51         2.59 o
  -5   6  10          5.42          2.50         0.91 o
  -1   6  10          2.62          2.28         1.29 o
   0   6  10          0.11          2.19         1.64 o
   1   6  10        153.35        150.62         5.30 o
   2   6  10         16.02         15.79         2.31 o
   3   6  10          1.69          0.58         1.21 o
  -2  -7  11          1.63          0.23         0.86 o
  -1  -7  11         30.92         33.23         2.02 o
   0  -7  11         26.36         29.51         1.90 o
  -4  -6  11          7.89          4.97         0.83 o
  -3  -6  11          2.90          3.24         0.84 o
  -2  -6  11          2.94          2.10         0.73 o
  -1  -6  11         45.31         48.48         1.96 o
   0  -6  11        102.60         99.84         3.43 o
   1  -6  11         34.22         35.51         1.93 o
   2  -6  11          5.70          7.07         0.91 o
   3  -6  11          1.62          0.55         0.57 o
  -5  -5  11          6.10          5.32         1.55 o
  -4  -5  11         32.96         33.90         5.67 o
  -3  -5  11          3.65          4.07         0.90 o
  -2  -5  11         19.22         15.86         1.85 o
  -1  -5  11         14.27         17.12         1.45 o
   0  -5  11         17.35         12.74         1.62 o
   1  -5  11        194.30        203.25         4.28 o
   2  -5  11         18.81         16.64         0.96 o
   3  -5  11          3.48          1.55         0.62 o
   4  -5  11          0.54          0.32         0.47 o
  -6  -4  11         54.27         46.79         1.91 o
  -5  -4  11         18.01         26.61         1.98 o
  -4  -4  11          1.38          0.62         0.51 o
  -3  -4  11         24.25         21.44         1.99 o
  -2  -4  11        206.84        217.47         7.06 o
  -1  -4  11          9.97          7.06         1.53 o
   0  -4  11         39.15         39.69         1.91 o
   1  -4  11         62.44         58.18         1.89 o
   2  -4  11         42.35         35.50         1.83 o
   3  -4  11        106.91         98.26         3.12 o
   4  -4  11         36.25         33.03         1.71 o
   5  -4  11          2.97          3.36         0.90 o
  -7  -3  11         17.25         17.72         1.43 o
  -6  -3  11         36.84         39.45         2.29 o
  -5  -3  11         99.38        102.42         3.92 o
  -4  -3  11         43.25         40.50         1.94 o
  -3  -3  11         25.60         21.93         1.33 o
  -2  -3  11         18.64         17.01         1.30 o
  -1  -3  11         26.56         29.11         1.37 o
   0  -3  11        210.56        207.51         4.36 o
   1  -3  11         14.06         14.27         1.71 o
   2  -3  11         23.18         21.42         1.34 o
   3  -3  11         18.41         17.28         1.17 o
   4  -3  11         15.87         13.02         1.05 o
   5  -3  11          5.19          3.56         0.73 o
   6  -3  11         28.73         27.81         2.09 o
  -7  -2  11         13.93         13.41         1.15 o
  -6  -2  11         27.07         27.25         1.69 o
  -5  -2  11        431.79        411.83         9.20 o
  -4  -2  11         25.04         22.10         1.21 o
  -3  -2  11         54.80         50.07         1.84 o
  -2  -2  11        182.76        200.93         3.90 o
  -1  -2  11        168.87        171.73         2.87 o
   0  -2  11          6.74          6.45         0.67 o
   1  -2  11        114.67        113.60         3.77 o
   2  -2  11        147.33        130.73         2.96 o
   3  -2  11          3.85          3.48         0.62 o
   4  -2  11        165.97        179.01         3.94 o
   5  -2  11         88.18         73.44         2.67 o
   6  -2  11         11.92         12.50         1.19 o
  -8  -1  11          2.37          1.89         0.76 o
  -7  -1  11          7.13          6.81         0.90 o
  -6  -1  11         84.78         79.67         2.93 o
  -5  -1  11        168.60        166.76         5.05 o
  -4  -1  11         55.57         55.10         2.04 o
  -3  -1  11         59.98         65.23         2.03 o
  -2  -1  11        113.18        127.54         3.25 o
  -1  -1  11         28.09         27.50         1.50 o
   0  -1  11         23.59         18.64         1.33 o
   1  -1  11         42.21         37.10         1.39 o
   2  -1  11         42.27         40.39         1.49 o
   3  -1  11        117.36        117.62         2.86 o
   4  -1  11        181.35        176.60         4.41 o
   5  -1  11          1.10          1.24         0.68 o
   6  -1  11          4.68          4.48         0.93 o
  -8   0  11         12.80          9.71         1.94 o
  -7   0  11          4.78          6.09         0.85 o
  -6   0  11          0.24          1.27         0.68 o
  -5   0  11         58.25         61.02         2.80 o
  -4   0  11        582.40        572.54         8.59 o
  -3   0  11        120.80        118.12         2.88 o
  -2   0  11         18.85         18.10         1.42 o
  -1   0  11        512.14        535.34        10.96 o
   0   0  11        261.18        266.55         6.14 o
   1   0  11          0.05          0.15         0.62 o
   2   0  11        181.21        178.71         3.42 o
   3   0  11         53.54         58.79         2.37 o
   4   0  11          2.32          0.66         0.75 o
   5   0  11          2.28          1.03         0.65 o
   6   0  11          0.21          1.49         1.03 o
  -8   1  11          2.39          1.97         0.69 o
  -7   1  11          7.14          7.21         1.12 o
  -6   1  11         86.15         86.37         3.19 o
  -5   1  11        168.54        173.63         4.33 o
  -4   1  11         55.39         55.90         1.97 o
  -3   1  11         59.55         67.10         1.66 o
  -2   1  11        112.74        130.75         4.86 o
  -1   1  11         27.58         28.34         1.84 o
   0   1  11         24.34         17.05         2.20 o
   1   1  11         41.98         35.51         1.85 o
   2   1  11         42.36         38.07         2.05 o
   3   1  11        117.38        114.62         3.85 o
   4   1  11        181.90        179.80         6.16 o
   5   1  11          1.01         -0.49         0.78 o
   6   1  11          4.45          6.67         1.82 o
  -7   2  11         13.92         13.91         1.83 o
  -6   2  11         27.26         26.67         1.84 o
  -5   2  11        432.35        420.13        30.58 o
  -4   2  11         24.79         24.97         2.32 o
  -3   2  11         54.86         52.17         2.31 o
  -2   2  11        184.79        203.19         3.67 o
  -1   2  11        169.97        171.61         4.59 o
   0   2  11          6.70          6.65         0.82 o
   1   2  11        115.55        110.33         3.52 o
   2   2  11        147.65        128.89         4.41 o
   3   2  11          3.82          3.09         1.26 o
   4   2  11        166.30        182.06         8.65 o
   5   2  11         88.45         80.81         5.23 o
   6   2  11         11.84         16.09         2.48 o
  -6   3  11         36.38         35.47         2.30 o
  -5   3  11         99.21        105.64         7.11 o
  -4   3  11         43.35         42.09         2.71 o
  -3   3  11         25.82         21.95         1.63 o
  -2   3  11         18.82         19.17         2.00 o
  -1   3  11         26.14         28.52         2.73 o
   0   3  11        209.06        196.34         6.11 o
   1   3  11         14.27         13.66         1.70 o
   2   3  11         23.30         21.67         1.89 o
   3   3  11         18.67         13.77         1.69 o
   4   3  11         15.88         13.72         3.18 o
   5   3  11          5.37          5.84         1.89 o
   6   3  11         28.24         30.95         2.93 o
  -6   4  11         54.09         43.55         3.42 o
  -5   4  11         18.03         20.37         2.50 o
  -4   4  11          1.32          0.68         0.89 o
  -3   4  11         24.35         23.01         2.84 o
  -2   4  11        207.27        210.26         9.48 o
  -1   4  11          9.98          8.12         2.00 o
   0   4  11         39.28         35.23         2.92 o
   1   4  11         62.90         63.16         4.36 o
   2   4  11         42.50         34.71         3.47 o
   3   4  11        106.70        102.99         6.29 o
   4   4  11         36.79         35.00         3.50 o
   5   4  11          3.11          3.74         1.26 o
  -3   5  11          3.64          2.58         1.24 o
  -2   5  11         19.29         19.08         2.68 o
  -1   5  11         14.16         16.81         2.69 o
   0   5  11         16.96         16.13         2.74 o
   1   5  11        193.87        210.36         9.10 o
   2   5  11         18.94         16.18         2.55 o
   3   5  11          3.56          3.18         1.44 o
   4   5  11          0.55          1.61         1.18 o
  -1   6  11         45.73         47.51         3.94 o
   0   6  11        102.47        104.39         6.24 o
   1   6  11         34.34         36.18         2.55 o
   2   6  11          5.62          5.93         1.74 o
   3   6  11          1.64         -0.15         0.95 o
  -4  -6  12          2.13          3.80         0.75 o
  -3  -6  12         13.49         14.16         1.20 o
  -2  -6  12          8.60          8.55         1.02 o
  -1  -6  12         29.00         28.79         1.48 o
   0  -6  12        105.64        119.30         3.72 o
   1  -6  12          3.19          3.40         0.83 o
   2  -6  12          0.62         -0.55         0.68 o
  -5  -5  12          3.13          1.08         1.03 o
  -4  -5  12          1.46          1.47         0.88 o
  -3  -5  12          4.81          4.64         0.92 o
  -2  -5  12         66.37         63.58         9.50 o
  -1  -5  12         22.37         18.95         1.30 o
   0  -5  12         96.62         99.52         4.36 o
   1  -5  12        126.93        142.69         3.42 o
   2  -5  12         85.77         78.46         2.37 o
   3  -5  12         13.78          9.12         0.83 o
   4  -5  12          9.20          7.16         0.67 o
  -6  -4  12         71.99         74.17         2.41 o
  -5  -4  12         13.37         13.61         1.62 o
  -4  -4  12          0.76          0.41         0.51 o
  -3  -4  12         19.43         20.35         2.05 o
  -2  -4  12        339.71        339.56         7.83 o
  -1  -4  12         78.78         87.51         3.19 o
   0  -4  12         61.30         62.21         2.40 o
   1  -4  12        124.97        135.99         3.83 o
   2  -4  12         81.25         71.22         2.36 o
   3  -4  12          0.98          0.97         0.63 o
   4  -4  12          9.07          8.82         0.91 o
   5  -4  12         31.60         35.28         3.91 o
  -7  -3  12         15.06         19.14         1.67 o
  -6  -3  12        123.83        107.00         4.19 o
  -5  -3  12         29.37         34.76         1.81 o
  -4  -3  12         20.50         18.36         1.35 o
  -3  -3  12         12.20         10.40         1.03 o
  -2  -3  12         51.57         48.30         2.25 o
  -1  -3  12         58.12         59.91         2.08 o
   0  -3  12         56.39         57.19         2.10 o
   1  -3  12        142.42        148.85         5.92 o
   2  -3  12        176.66        175.50         5.13 o
   3  -3  12          5.70          6.83         1.10 o
   4  -3  12         50.16         41.90         1.76 o
   5  -3  12         11.48         11.25         1.60 o
  -7  -2  12          2.61          3.24         0.65 o
  -6  -2  12          0.33          1.08         0.60 o
  -5  -2  12        109.26        108.69         4.04 o
  -4  -2  12          7.70          9.30         1.00 o
  -3  -2  12         36.70         35.48         1.84 o
  -2  -2  12         33.68         31.04         1.40 o
  -1  -2  12        115.17        120.68         2.40 o
   0  -2  12        150.61        146.14         3.02 o
   1  -2  12        268.97        273.24         5.77 o
   2  -2  12          3.70          2.84         0.57 o
   3  -2  12        115.11        117.24         3.12 o
   4  -2  12         37.49         37.18         1.93 o
   5  -2  12         17.80         16.76         1.58 o
   6  -2  12          2.58          1.01         0.68 o
  -8  -1  12          4.61          4.94         1.34 o
  -7  -1  12          4.40          3.98         0.79 o
  -6  -1  12         54.53         54.56         2.56 o
  -5  -1  12         18.21         12.77         1.41 o
  -4  -1  12         60.92         61.37         2.24 o
  -3  -1  12        105.23        116.27         3.57 o
  -2  -1  12         93.40         97.68         2.93 o
  -1  -1  12        547.24        590.34         7.59 o
   0  -1  12         99.56        103.39         2.40 o
   1  -1  12         15.26         14.64         0.93 o
   2  -1  12         17.96         17.07         1.23 o
   3  -1  12        109.97        108.83         2.93 o
   4  -1  12         83.70         89.47         3.40 o
   5  -1  12         58.47         61.30         2.97 o
   6  -1  12         13.33         15.22         1.37 o
  -8   0  12         30.08         29.18         2.05 o
  -7   0  12          6.14          8.78         0.98 o
  -6   0  12        191.57        196.43         5.09 o
  -5   0  12        289.57        274.74         6.97 o
  -4   0  12         68.18         75.60         2.41 o
  -3   0  12        291.64        296.76         5.75 o
  -2   0  12         97.58        113.33         4.18 o
  -1   0  12         31.25         38.84         1.73 o
   0   0  12         92.94         90.06         2.34 o
   1   0  12          8.74          9.89         0.86 o
   2   0  12         26.23         25.08         1.18 o
   3   0  12          5.45          5.05         0.74 o
   4   0  12         39.76         42.41         2.04 o
   5   0  12         81.05         77.61         2.76 o
   6   0  12         23.93         25.56         1.77 o
  -8   1  12          4.51          2.59         0.89 o
  -7   1  12          4.22          3.06         0.75 o
  -6   1  12         54.38         55.59         2.35 o
  -5   1  12         18.73         15.12         1.26 o
  -4   1  12         60.94         61.38         2.14 o
  -3   1  12        105.17        110.12         2.29 o
  -2   1  12         94.39        104.17         2.46 o
  -1   1  12        545.16        576.29         9.60 o
   0   1  12        100.36        101.93         3.19 o
   1   1  12         15.39         13.20         1.31 o
   2   1  12         18.07         18.50         1.53 o
   3   1  12        110.42        112.38         4.70 o
   4   1  12         82.71         95.80         4.66 o
   5   1  12         58.29         56.47         2.68 o
   6   1  12         13.49         14.31         1.64 o
  -7   2  12          2.55          0.87         1.33 o
  -6   2  12          0.41          1.07         0.78 o
  -5   2  12        109.15        110.70         4.72 o
  -4   2  12          7.65          8.77         1.39 o
  -3   2  12         36.84         36.43         1.78 o
  -2   2  12         33.87         30.83         1.51 o
  -1   2  12        114.24        121.07         3.51 o
   0   2  12        149.22        144.14         3.71 o
   1   2  12        269.35        280.61        10.28 o
   2   2  12          3.74          3.57         1.17 o
   3   2  12        114.75        119.68         4.95 o
   4   2  12         37.43         38.25         2.79 o
   5   2  12         18.24         15.57         1.74 o
   6   2  12          2.44          2.98         1.40 o
  -6   3  12        123.85        112.22         6.31 o
  -5   3  12         29.40         35.97         4.43 o
  -4   3  12         20.58         17.89         1.90 o
  -3   3  12         12.28         13.43         2.50 o
  -2   3  12         50.87         48.30         3.05 o
  -1   3  12         57.34         61.60         3.97 o
   0   3  12         56.80         57.08         3.08 o
   1   3  12        143.15        142.36         4.60 o
   2   3  12        176.30        172.45         5.89 o
   3   3  12          5.82          6.65         1.27 o
   4   3  12         50.41         42.21         2.81 o
   5   3  12         11.65         13.11         1.83 o
  -6   4  12         71.94         58.85         3.87 o
  -5   4  12         13.59         11.13         1.91 o
  -4   4  12          0.78          0.54         0.94 o
  -3   4  12         19.53         22.42         2.76 o
  -2   4  12        339.73        324.36        12.94 o
  -1   4  12         78.72         80.71         5.63 o
   0   4  12         62.15         57.18         4.86 o
   1   4  12        125.25        133.78         6.84 o
   2   4  12         81.09         66.76         4.91 o
   3   4  12          1.00          0.66         1.38 o
   4   4  12          9.10          9.31         1.94 o
   5   4  12         31.24         38.06         3.11 o
  -3   5  12          4.92          5.24         1.53 o
  -2   5  12         66.88         67.40         4.95 o
  -1   5  12         22.13         18.35         2.80 o
   0   5  12         96.86         94.73         6.30 o
   1   5  12        126.92        143.13         7.08 o
   2   5  12         85.41         86.12         5.49 o
   3   5  12         13.81          8.52         1.87 o
   4   5  12          9.08          8.05         1.64 o
  -1   6  12         28.99         29.34         3.09 o
   0   6  12        105.37        116.93         6.58 o
   1   6  12          3.29          5.24         1.75 o
   2   6  12          0.64         -0.93         1.69 o
  -4  -6  13          9.95         11.08         1.71 o
  -3  -6  13         19.77         22.52         1.39 o
  -2  -6  13         19.95         18.11         1.50 o
  -1  -6  13         27.08         26.66         1.36 o
   0  -6  13         44.04         43.51         2.05 o
   1  -6  13          5.32          7.05         0.88 o
   2  -6  13          1.93          1.48         0.66 o
  -5  -5  13         12.77         12.58         2.01 o
  -4  -5  13          4.89          5.06         1.09 o
  -3  -5  13         25.43         24.05         1.90 o
  -2  -5  13        104.38        105.24         3.70 o
  -1  -5  13         32.50         32.04         1.74 o
   0  -5  13         13.44         10.86         1.21 o
   1  -5  13          8.78          9.12         0.88 o
   2  -5  13         36.21         31.54         1.48 o
   3  -5  13         25.33         22.45         1.42 o
  -6  -4  13         17.21         12.72         1.12 o
  -5  -4  13          2.63          1.34         0.74 o
  -4  -4  13          1.30          0.27         0.55 o
  -3  -4  13         99.95        102.83         3.72 o
  -2  -4  13         70.40         70.93         3.07 o
  -1  -4  13         34.01         38.05         2.46 o
   0  -4  13          4.32          6.61         0.95 o
   1  -4  13         54.83         50.66         2.24 o
   2  -4  13         55.98         50.69         2.29 o
   3  -4  13         27.58         25.04         1.58 o
   4  -4  13          1.02          1.17         0.52 o
  -7  -3  13          1.88          2.98         0.84 o
  -6  -3  13         97.23         86.92         3.30 o
  -5  -3  13         30.79         32.23         3.03 o
  -4  -3  13         30.59         31.31         1.77 o
  -3  -3  13         34.79         29.64         1.70 o
  -2  -3  13         51.76         50.49         2.47 o
  -1  -3  13         77.47         84.29         2.67 o
   0  -3  13        148.32        148.03         3.88 o
   1  -3  13        415.63        404.62        12.62 o
   2  -3  13         51.96         51.51         2.65 o
   3  -3  13         71.58         73.14         3.22 o
   4  -3  13         21.50         17.87         1.81 o
   5  -3  13          4.83          7.84         1.83 o
  -7  -2  13          1.43          1.24         0.52 o
  -6  -2  13         14.82         14.80         1.26 o
  -5  -2  13         53.82         50.14         2.68 o
  -4  -2  13         62.62         58.39         2.41 o
  -3  -2  13          1.60          1.83         0.72 o
  -2  -2  13          0.64          0.39         0.51 o
  -1  -2  13        133.25        142.82         2.76 o
   0  -2  13        149.95        151.61         3.20 o
   1  -2  13         20.29         17.77         1.17 o
   2  -2  13          5.64          2.96         0.77 o
   3  -2  13         61.54         58.73         2.16 o
   4  -2  13         64.85         63.85         2.52 o
   5  -2  13         53.66         57.24         7.51 o
  -7  -1  13          2.29          1.86         0.59 o
  -6  -1  13         83.46         80.43         2.99 o
  -5  -1  13        250.01        246.05         6.66 o
  -4  -1  13        480.95        466.97         8.63 o
  -3  -1  13         48.15         47.68         1.84 o
  -2  -1  13         31.05         30.56         1.88 o
  -1  -1  13        129.95        141.54         2.88 o
   0  -1  13         28.95         24.93         1.10 o
   1  -1  13          5.99          4.64         0.65 o
   2  -1  13        101.15         92.79         2.75 o
   3  -1  13        299.01        282.15         6.02 o
   4  -1  13         14.50         12.41         1.25 o
   5  -1  13          2.78          0.87         0.72 o
   6  -1  13          3.20          3.32         1.04 o
  -7   0  13         27.03         23.89         1.49 o
  -6   0  13         32.67         29.07         2.54 o
  -5   0  13        101.84         94.49         4.82 o
  -4   0  13         61.72         65.10         3.21 o
  -3   0  13        249.07        241.21         4.27 o
  -2   0  13        171.91        177.49         3.51 o
  -1   0  13         13.16         12.44         0.81 o
   0   0  13         92.56         83.46         2.58 o
   1   0  13         12.52         13.88         1.13 o
   2   0  13        155.53        170.18         3.48 o
   3   0  13        351.42        355.39         6.93 o
   4   0  13         39.50         39.53         1.96 o
   5   0  13          6.82          4.65         0.76 o
   6   0  13         12.18         11.23         1.42 o
  -7   1  13          2.21          2.20         0.66 o
  -6   1  13         84.28         82.10         2.89 o
  -5   1  13        249.89        252.81         6.56 o
  -4   1  13        479.79        470.40        12.58 o
  -3   1  13         48.27         49.34         1.66 o
  -2   1  13         31.19         31.36         1.82 o
  -1   1  13        128.64        132.31         4.71 o
   0   1  13         28.44         22.28         1.40 o
   1   1  13          6.01          6.60         0.91 o
   2   1  13        101.55         96.65         3.61 o
   3   1  13        299.23        288.01         8.68 o
   4   1  13         14.35         13.02         1.72 o
   5   1  13          3.02          3.23         0.97 o
   6   1  13          3.26          3.29         1.26 o
  -7   2  13          1.46          1.42         0.63 o
  -6   2  13         14.94         13.81         2.72 o
  -5   2  13         53.04         59.84         4.51 o
  -4   2  13         63.22         62.50         3.87 o
  -3   2  13          1.60          1.07         0.85 o
  -2   2  13          0.62         -0.43         0.52 o
  -1   2  13        133.73        143.28         4.05 o
   0   2  13        150.34        150.69         3.74 o
   1   2  13         20.05         16.75         1.47 o
   2   2  13          5.54          3.08         1.21 o
   3   2  13         61.76         62.86         3.55 o
   4   2  13         64.86         60.26         3.49 o
   5   2  13         53.59         53.38         3.02 o
  -6   3  13         96.70         82.21         5.28 o
  -5   3  13         30.80         32.04         3.42 o
  -4   3  13         30.40         37.76         3.65 o
  -3   3  13         34.82         32.30         3.49 o
  -2   3  13         51.65         54.22         4.44 o
  -1   3  13         76.48         84.62         4.21 o
   0   3  13        149.25        155.05         5.85 o
   1   3  13        415.85        429.03        14.84 o
   2   3  13         51.69         54.24         3.58 o
   3   3  13         71.70         77.47         3.86 o
   4   3  13         21.47         21.25         1.99 o
   5   3  13          4.69          5.05         1.16 o
  -6   4  13         17.36          9.45         1.44 o
  -5   4  13          2.80          1.79         1.14 o
  -4   4  13          1.22          0.82         1.08 o
  -3   4  13        100.14        103.54         6.36 o
  -2   4  13         70.24         71.23         5.29 o
  -1   4  13         33.92         37.45         3.83 o
   0   4  13          4.41         10.01         2.51 o
   1   4  13         54.64         54.43         4.16 o
   2   4  13         56.46         56.27         4.50 o
   3   4  13         27.75         27.45         3.12 o
   4   4  13          1.03          0.63         1.06 o
  -4   5  13          4.87          1.51         0.91 o
  -3   5  13         25.56         25.19         2.84 o
  -2   5  13        104.38        101.95         6.24 o
  -1   5  13         32.88         37.67         3.79 o
   0   5  13         13.36         14.56         2.52 o
   1   5  13          8.73          8.10         1.29 o
   2   5  13         36.32         36.95         3.44 o
   3   5  13         25.23         26.33         2.80 o
  -2   6  13         19.86         19.98         2.37 o
  -1   6  13         27.17         34.23         3.27 o
   0   6  13         44.18         49.46         3.94 o
   1   6  13          5.48          6.25         1.63 o
   2   6  13          1.98          3.16         1.33 o
  -3  -6  14         21.60         22.78         2.53 o
  -2  -6  14          2.36          1.96         0.63 o
  -1  -6  14         11.99         10.77         1.30 o
   0  -6  14         48.44         55.38         2.21 o
   1  -6  14         12.99         14.49         1.11 o
  -5  -5  14          8.55         10.16         1.59 o
  -4  -5  14          1.09          2.91         3.19 o
  -3  -5  14         26.04         26.45         1.44 o
  -2  -5  14         18.72         20.12         1.55 o
  -1  -5  14          1.47          1.28         0.52 o
   0  -5  14         27.01         24.33         3.24 o
   1  -5  14          1.04          0.78         0.47 o
   2  -5  14          1.27          1.85         0.64 o
   3  -5  14          7.26          4.39         1.02 o
  -6  -4  14         13.10         10.34         1.25 o
  -5  -4  14          2.20          1.26         1.15 o
  -4  -4  14         13.21         15.73         1.48 o
  -3  -4  14        130.53        149.28         4.64 o
  -2  -4  14        156.14        163.94         4.95 o
  -1  -4  14          2.87          1.78         0.85 o
   0  -4  14        147.00        159.17         4.16 o
   1  -4  14         27.71         21.06         1.67 o
   2  -4  14         65.63         64.62         2.55 o
   3  -4  14          3.91          3.78         0.75 o
   4  -4  14          2.47          2.60         0.57 o
  -6  -3  14        121.21        122.55         6.76 o
  -5  -3  14         17.70         14.71         2.68 o
  -4  -3  14         50.48         52.76         2.29 o
  -3  -3  14         20.43         16.17         1.30 o
  -2  -3  14         54.59         47.96         2.95 o
  -1  -3  14         51.41         52.75         2.11 o
   0  -3  14         63.92         61.05         3.86 o
   1  -3  14        327.93        328.82         6.71 o
   2  -3  14         87.78         85.72         3.50 o
   3  -3  14         29.13         24.20         1.54 o
   4  -3  14         20.36         19.84         2.02 o
   5  -3  14         27.71         33.26         2.29 o
  -7  -2  14          4.55          3.18         0.58 o
  -6  -2  14         63.31         64.00         2.53 o
  -5  -2  14         28.60         31.98         2.95 o
  -4  -2  14        110.53        121.06         4.41 o
  -3  -2  14          4.08          4.72         0.94 o
  -2  -2  14         17.84         18.50         1.42 o
  -1  -2  14         26.54         28.32         1.25 o
   0  -2  14        104.93         98.26         2.70 o
   1  -2  14         73.23         64.60         2.41 o
   2  -2  14        106.45        119.55         3.50 o
   3  -2  14         11.67         10.10         1.21 o
   4  -2  14         28.15         23.43         2.01 o
   5  -2  14          0.30          0.43         0.90 o
  -7  -1  14         11.15          9.28         0.94 o
  -6  -1  14         15.49         15.24         1.53 o
  -5  -1  14        107.40        111.80         4.16 o
  -4  -1  14         13.70         16.35         1.33 o
  -3  -1  14         43.26         40.80         1.78 o
  -2  -1  14         13.67         19.07         1.38 o
  -1  -1  14         49.50         50.92         1.82 o
   0  -1  14         12.10         10.40         0.79 o
   1  -1  14        104.79         97.23         2.56 o
   2  -1  14         34.59         32.24         1.73 o
   3  -1  14        182.90        179.93         4.07 o
   4  -1  14         40.03         36.52         1.69 o
   5  -1  14          9.40          8.39         1.11 o
  -7   0  14          0.06         -0.06         0.68 o
  -6   0  14          5.80          7.65         1.35 o
  -5   0  14         21.25         19.81         1.73 o
  -4   0  14         44.49         43.59         2.07 o
  -3   0  14          0.05          0.02         0.40 o
  -2   0  14         47.87         46.61         1.88 o
  -1   0  14         22.94         25.30         1.47 o
   0   0  14          2.21          0.68         0.50 o
   1   0  14         85.74         92.44         3.06 o
   2   0  14        478.73        457.12         9.50 o
   3   0  14        135.65        118.31         3.46 o
   4   0  14         17.39         17.23         1.33 o
   5   0  14         15.12         16.13         1.37 o
  -7   1  14         11.06         10.54         1.39 o
  -6   1  14         15.72         14.41         1.40 o
  -5   1  14        106.72        103.92         3.85 o
  -4   1  14         13.73         16.35         2.02 o
  -3   1  14         43.09         40.33         2.08 o
  -2   1  14         13.54         18.91         1.27 o
  -1   1  14         49.59         49.40         1.99 o
   0   1  14         12.11         12.22         1.21 o
   1   1  14        106.07        103.88         3.75 o
   2   1  14         34.55         32.74         2.51 o
   3   1  14        182.93        184.17         6.57 o
   4   1  14         40.36         38.49         2.78 o
   5   1  14          9.47          7.67         1.20 o
  -7   2  14          4.67          3.85         0.86 o
  -6   2  14         62.99         69.84         3.61 o
  -5   2  14         28.73         36.74         3.92 o
  -4   2  14        109.27        122.89         4.15 o
  -3   2  14          4.10          4.19         1.70 o
  -2   2  14         17.98         18.56         1.31 o
  -1   2  14         26.19         28.58         1.78 o
   0   2  14        105.37        100.04         3.35 o
   1   2  14         73.58         66.92         2.77 o
   2   2  14        106.01        120.04         5.09 o
   3   2  14         11.70         12.74         1.74 o
   4   2  14         28.40         26.01         2.28 o
   5   2  14          0.36          1.09         0.73 o
  -6   3  14        121.63        110.43         6.17 o
  -5   3  14         18.26         16.76         2.61 o
  -4   3  14         50.81         52.27         4.52 o
  -3   3  14         20.55         16.92         2.72 o
  -2   3  14         54.76         49.28         3.16 o
  -1   3  14         51.35         52.51         3.30 o
   0   3  14         64.62         61.65         3.17 o
   1   3  14        328.85        339.33         9.20 o
   2   3  14         87.49         91.50         4.16 o
   3   3  14         29.14         27.44         2.29 o
   4   3  14         20.22         18.95         1.82 o
   5   3  14         27.61         26.66         2.54 o
  -5   4  14          2.22          2.74         1.21 o
  -4   4  14         13.30         14.88         2.32 o
  -3   4  14        130.58        141.54         7.75 o
  -2   4  14        155.72        161.11         8.47 o
  -1   4  14          2.76          1.64         1.47 o
   0   4  14        147.02        153.84         8.48 o
   1   4  14         27.80         25.94         2.24 o
   2   4  14         65.12         75.00         5.15 o
   3   4  14          3.98          4.30         1.52 o
   4   4  14          2.52          0.92         0.95 o
  -4   5  14          1.13          0.88         0.90 o
  -3   5  14         25.90         24.69         2.82 o
  -2   5  14         18.66         21.84         2.89 o
  -1   5  14          1.48          0.89         1.44 o
   0   5  14         27.08         27.81         3.35 o
   1   5  14          1.05          2.49         0.96 o
   2   5  14          1.30          1.54         0.86 o
   3   5  14          7.28          7.13         1.20 o
  -2   6  14          2.36          2.86         1.11 o
  -1   6  14         11.82         15.77         2.19 o
   0   6  14         48.23         54.06         3.99 o
   1   6  14         13.07         17.44         2.24 o
  -2  -6  15          2.76          1.59         0.68 o
  -1  -6  15         19.10         21.47         1.68 o
   0  -6  15         15.75         15.72         1.40 o
  -4  -5  15          3.35          4.62         0.95 o
  -3  -5  15         15.43         16.97         1.13 o
  -2  -5  15          1.27          0.54         0.54 o
  -1  -5  15          4.83          4.81         1.04 o
   0  -5  15         14.60         13.27         1.22 o
   1  -5  15          0.70          0.53         0.49 o
   2  -5  15         12.64         12.36         1.00 o
  -5  -4  15          5.78          3.45         1.86 o
  -4  -4  15          1.64          2.46         0.66 o
  -3  -4  15        108.99        114.44         3.93 o
  -2  -4  15         13.12         16.08         1.48 o
  -1  -4  15         47.01         45.15         1.91 o
   0  -4  15         91.03         96.46         3.08 o
   1  -4  15        118.60        112.94         3.41 o
   2  -4  15         72.32         75.39         2.69 o
   3  -4  15          7.57          5.49         0.79 o
  -6  -3  15         21.26         24.00         2.08 o
  -5  -3  15         30.73         28.24         2.46 o
  -4  -3  15        285.62        319.50         8.85 o
  -3  -3  15         50.52         48.67         2.89 o
  -2  -3  15         32.18         33.20         2.77 o
  -1  -3  15         37.39         32.21         2.22 o
   0  -3  15         17.02         15.21         1.61 o
   1  -3  15         45.18         38.37         1.98 o
   2  -3  15         12.25         13.06         1.25 o
   3  -3  15         26.12         27.34         1.60 o
   4  -3  15         18.99         19.07         1.45 o
  -7  -2  15          1.85          2.65         0.89 o
  -6  -2  15         20.65         21.22         1.56 o
  -5  -2  15         24.42         26.91         1.95 o
  -4  -2  15          7.25          7.25         1.23 o
  -3  -2  15         29.61         25.32         2.00 o
  -2  -2  15         21.17         18.81         1.67 o
  -1  -2  15         14.93         14.23         1.18 o
   0  -2  15        122.08        112.12         2.91 o
   1  -2  15        228.22        229.47         5.20 o
   2  -2  15         33.76         30.10         1.71 o
   3  -2  15         32.18         34.51         1.81 o
   4  -2  15          3.89          1.12         0.80 o
   5  -2  15          1.37          3.92         1.51 o
  -7  -1  15          0.36          1.01         0.46 o
  -6  -1  15         84.04         77.65         3.28 o
  -5  -1  15         13.50         11.30         1.38 o
  -4  -1  15        202.97        201.76         5.03 o
  -3  -1  15         90.70         92.17         3.70 o
  -2  -1  15         20.00         19.82         1.54 o
  -1  -1  15         30.31         29.43         1.69 o
   0  -1  15          8.00          7.76         0.72 o
   1  -1  15        115.99        118.31         3.05 o
   2  -1  15        278.88        282.29         5.99 o
   3  -1  15         49.78         48.95         2.20 o
   4  -1  15          1.75          2.13         0.63 o
   5  -1  15          4.73          3.39         0.89 o
  -7   0  15         10.83          6.79         0.79 o
  -6   0  15          0.53         -0.24         0.64 o
  -5   0  15        281.94        293.33        11.16 o
  -4   0  15        513.50        544.87         9.78 o
  -3   0  15          0.66          0.79         0.53 o
  -2   0  15         98.22         99.50         2.92 o
  -1   0  15        138.44        133.60         3.26 o
   0   0  15          1.68          3.41         0.84 o
   1   0  15         39.20         40.32         2.16 o
   2   0  15         51.95         49.87         2.50 o
   3   0  15          1.69          1.19         0.94 o
   4   0  15        108.95        105.29         4.41 o
   5   0  15         39.76         36.81         1.88 o
  -7   1  15          0.36          0.26         0.70 o
  -6   1  15         83.79         77.73         3.11 o
  -5   1  15         13.31         11.75         1.36 o
  -4   1  15        204.86        194.68         5.60 o
  -3   1  15         90.78         90.24         2.99 o
  -2   1  15         20.04         19.31         1.58 o
  -1   1  15         29.96         27.14         1.69 o
   0   1  15          7.96          8.22         0.95 o
   1   1  15        117.12        111.84         4.65 o
   2   1  15        279.48        293.58        11.67 o
   3   1  15         49.70         51.99         3.26 o
   4   1  15          1.73          2.85         0.99 o
   5   1  15          4.56          2.08         1.01 o
  -7   2  15          1.86          3.16         1.21 o
  -6   2  15         20.72         20.56         1.93 o
  -5   2  15         24.27         29.44         3.42 o
  -4   2  15          7.28          5.51         1.35 o
  -3   2  15         29.74         30.02         2.55 o
  -2   2  15         21.06         19.92         1.61 o
  -1   2  15         14.88         16.74         1.48 o
   0   2  15        123.62        117.91         3.77 o
   1   2  15        228.04        232.82         5.96 o
   2   2  15         33.63         31.83         1.98 o
   3   2  15         32.23         35.93         2.70 o
   4   2  15          3.86          2.70         0.97 o
   5   2  15          1.40          1.93         0.76 o
  -6   3  15         21.24         21.67         2.61 o
  -5   3  15         31.05         29.77         3.31 o
  -4   3  15        285.07        285.32        12.26 o
  -3   3  15         50.09         63.40         5.06 o
  -2   3  15         32.05         30.07         3.05 o
  -1   3  15         37.10         36.22         2.80 o
   0   3  15         17.15         15.94         1.66 o
   1   3  15         44.94         34.54         2.26 o
   2   3  15         12.40         13.66         1.37 o
   3   3  15         26.20         24.63         2.10 o
   4   3  15         19.12         20.79         1.79 o
  -5   4  15          5.73          6.16         1.49 o
  -4   4  15          1.68          1.55         1.19 o
  -3   4  15        108.46        109.23         6.61 o
  -2   4  15         13.25         14.38         2.61 o
  -1   4  15         46.97         50.04         4.51 o
   0   4  15         91.13        100.30         6.45 o
   1   4  15        118.37        109.87         4.56 o
   2   4  15         72.62         76.08         5.61 o
   3   4  15          7.48          6.71         1.21 o
  -4   5  15          3.38          3.80         1.19 o
  -3   5  15         15.50         14.76         2.23 o
  -2   5  15          1.25         -0.58         1.15 o
  -1   5  15          4.75          2.07         1.28 o
   0   5  15         14.53         14.41         2.38 o
   1   5  15          0.74          3.42         1.54 o
   2   5  15         12.63         13.00         1.44 o
  -1   6  15         19.19         22.12         2.41 o
   0   6  15         15.59         16.02         2.13 o
  -4  -5  16          1.41          1.26         0.91 o
  -3  -5  16         50.79         50.16         3.13 o
  -2  -5  16          0.42         -0.11         0.50 o
  -1  -5  16          4.14          4.32         0.97 o
   0  -5  16          9.76          6.41         0.86 o
   1  -5  16          2.64          1.87         0.61 o
   2  -5  16          0.71          1.82         0.76 o
  -5  -4  16          8.29          7.43         1.32 o
  -4  -4  16         77.65         81.32         3.84 o
  -3  -4  16         49.70         47.69         2.37 o
  -2  -4  16          1.17          0.93         0.59 o
  -1  -4  16          4.50          5.53         1.16 o
   0  -4  16         30.18         27.45         2.40 o
   1  -4  16        104.53         98.62         3.07 o
   2  -4  16         16.19         15.98         1.20 o
   3  -4  16          1.94          1.12         0.59 o
  -6  -3  16         12.39         15.80         1.62 o
  -5  -3  16         13.40         14.36         1.74 o
  -4  -3  16         94.72        106.21         4.02 o
  -3  -3  16          8.54          8.79         1.25 o
  -2  -3  16         88.78         89.42         4.14 o
  -1  -3  16          4.72          2.60         0.87 o
   0  -3  16          5.78          7.48         1.02 o
   1  -3  16         22.84         17.76         1.61 o
   2  -3  16          2.71          2.03         0.71 o
   3  -3  16          7.34          9.04         1.12 o
   4  -3  16          0.78          0.93         0.46 o
  -6  -2  16         32.36         37.31         2.19 o
  -5  -2  16         43.22         45.50         3.27 o
  -4  -2  16         60.42         69.95         3.35 o
  -3  -2  16          9.89         11.68         2.14 o
  -2  -2  16        151.18        145.55         4.81 o
  -1  -2  16          6.02          4.29         0.88 o
   0  -2  16         37.63         40.05         1.94 o
   1  -2  16         72.34         76.55         2.43 o
   2  -2  16         29.16         32.60         1.80 o
   3  -2  16          2.81          2.09         0.61 o
   4  -2  16          4.21          3.89         0.73 o
  -7  -1  16          2.60          2.59         0.54 o
  -6  -1  16          8.29          8.37         1.13 o
  -5  -1  16         24.22         21.71         1.79 o
  -4  -1  16         22.22         22.43         1.87 o
  -3  -1  16          3.54          2.62         1.22 o
  -2  -1  16         21.24         21.13         1.76 o
  -1  -1  16         17.60         13.89         1.40 o
   0  -1  16          9.65          8.81         1.02 o
   1  -1  16        347.31        363.06         6.37 o
   2  -1  16        146.68        149.22         4.01 o
   3  -1  16          6.27          4.49         1.03 o
   4  -1  16          5.80          5.35         0.90 o
  -7   0  16         16.63         16.20         1.21 o
  -6   0  16         74.14         77.50         3.18 o
  -5   0  16        107.97        111.28         4.11 o
  -4   0  16        379.91        368.01         7.41 o
  -3   0  16          9.30         10.89         1.36 o
  -2   0  16          0.49          0.76         0.53 o
  -1   0  16         97.63         87.36         2.83 o
   0   0  16         37.91         42.53         2.32 o
   1   0  16         10.81         12.16         1.62 o
   2   0  16       1171.19       1278.00        38.56 o
   3   0  16          7.49          8.60         1.44 o
   4   0  16         33.85         35.47         2.60 o
   5   0  16         17.66         17.77         2.35 o
  -7   1  16          2.61          4.51         0.92 o
  -6   1  16          8.18          5.43         1.19 o
  -5   1  16         24.56         24.12         1.81 o
  -4   1  16         22.40         24.86         1.87 o
  -3   1  16          3.60          4.41         0.83 o
  -2   1  16         21.09         23.87         1.78 o
  -1   1  16         17.62         14.00         1.40 o
   0   1  16          9.29          9.84         1.27 o
   1   1  16        346.04        364.06        10.06 o
   2   1  16        145.96        149.24         5.77 o
   3   1  16          6.39          8.31         1.47 o
   4   1  16          5.78          5.39         1.67 o
   5   1  16         25.14         29.59         2.95 o
  -6   2  16         32.27         35.56         2.40 o
  -5   2  16         42.72         36.55         3.79 o
  -4   2  16         60.62         63.99         3.78 o
  -3   2  16          9.78         10.95         1.65 o
  -2   2  16        151.29        142.13         5.09 o
  -1   2  16          6.12          3.87         0.87 o
   0   2  16         37.67         38.65         2.09 o
   1   2  16         73.02         82.61         3.19 o
   2   2  16         28.62         31.92         2.54 o
   3   2  16          2.85          2.81         0.94 o
   4   2  16          4.19          4.92         1.05 o
  -6   3  16         12.30         13.06         1.93 o
  -5   3  16         13.60         12.74         2.22 o
  -4   3  16         94.47         96.08         6.26 o
  -3   3  16          8.78          7.49         1.89 o
  -2   3  16         88.47         94.53         4.63 o
  -1   3  16          4.79          2.85         1.13 o
   0   3  16          5.66          9.28         2.26 o
   1   3  16         23.21         20.45         1.61 o
   2   3  16          2.62          2.42         1.33 o
   3   3  16          7.18          9.48         1.09 o
   4   3  16          0.78          1.36         0.89 o
  -5   4  16          8.48          8.51         1.64 o
  -4   4  16         78.22         71.23         4.93 o
  -3   4  16         49.60         49.51         4.23 o
  -2   4  16          1.16          1.82         1.46 o
  -1   4  16          4.43          6.34         1.89 o
   0   4  16         30.21         30.61         2.69 o
   1   4  16        104.44        109.35         4.41 o
   2   4  16         16.46         15.74         1.65 o
   3   4  16          1.90          2.51         0.79 o
  -3   5  16         50.45         53.99         3.98 o
  -2   5  16          0.44          2.54         1.34 o
  -1   5  16          4.20          2.40         1.33 o
   0   5  16          9.63          8.94         1.94 o
   1   5  16          2.62          5.01         1.63 o
   2   5  16          0.74         -0.24         0.99 o
  -3  -5  17         11.97          9.48         1.58 o
  -2  -5  17          5.34          6.17         0.78 o
  -1  -5  17          5.29          7.07         1.10 o
   0  -5  17          1.61          2.38         0.52 o
   1  -5  17          6.20          4.56         0.82 o
  -5  -4  17          6.93          6.05         1.51 o
  -4  -4  17         47.88         53.71         2.91 o
  -3  -4  17         10.61          9.16         1.05 o
  -2  -4  17         12.01         10.13         0.96 o
  -1  -4  17          5.13          5.17         1.08 o
   0  -4  17         15.78         16.99         1.64 o
   1  -4  17          4.53          3.15         0.71 o
   2  -4  17         13.67         11.91         1.00 o
  -5  -3  17         25.83         28.92         2.30 o
  -4  -3  17        122.11        130.92         4.80 o
  -3  -3  17         79.68         85.02         3.54 o
  -2  -3  17         34.74         35.23         3.92 o
  -1  -3  17         73.70         66.60         3.56 o
   0  -3  17        136.62        126.72         5.54 o
   1  -3  17        157.15        173.55         5.78 o
   2  -3  17        100.13        100.60         3.08 o
   3  -3  17          0.06          0.99         0.53 o
  -6  -2  17          6.78          4.17         0.74 o
  -5  -2  17         71.90         68.47         6.15 o
  -4  -2  17         11.69         12.42         1.46 o
  -3  -2  17         22.75         23.82         1.95 o
  -2  -2  17          0.78          1.95         0.82 o
  -1  -2  17         36.03         33.09         2.14 o
   0  -2  17         14.50         12.78         1.19 o
   1  -2  17         21.15         19.52         1.41 o
   2  -2  17         43.15         48.10         1.88 o
   3  -2  17          9.38         14.42         1.33 o
   4  -2  17          1.38          2.29         0.69 o
  -6  -1  17          2.52          1.83         0.66 o
  -5  -1  17         84.51         82.53         4.28 o
  -4  -1  17         19.63         18.89         1.43 o
  -3  -1  17          5.08          3.77         1.00 o
  -2  -1  17         51.95         51.31         2.74 o
  -1  -1  17         34.01         34.75         2.77 o
   0  -1  17         42.29         48.69         2.54 o
   1  -1  17        160.81        156.82         4.22 o
   2  -1  17        100.09        104.15         4.63 o
   3  -1  17          6.77          7.53         0.83 o
   4  -1  17         11.22         11.10         1.68 o
  -6   0  17          0.05          1.12         0.68 o
  -5   0  17          0.49          1.11         0.67 o
  -4   0  17          4.71          5.15         0.86 o
  -3   0  17        152.24        152.68         5.07 o
  -2   0  17          0.24         -0.07         0.70 o
  -1   0  17          1.25          0.17         0.53 o
   0   0  17        133.25        138.45         4.80 o
   1   0  17         21.98         19.79         4.95 o
   2   0  17          0.82          0.71         0.91 o
   3   0  17          8.32          8.64         1.43 o
   4   0  17          1.25          1.40         0.71 o
  -6   1  17          2.52          1.49         0.82 o
  -5   1  17         83.80         87.13         4.32 o
  -4   1  17         20.08         18.21         1.62 o
  -3   1  17          5.09          3.54         0.82 o
  -2   1  17         51.65         50.37         2.60 o
  -1   1  17         34.00         38.96         2.27 o
   0   1  17         42.02         47.89         2.54 o
   1   1  17        160.98        159.77         5.95 o
   2   1  17        100.73        108.31         4.79 o
   3   1  17          6.73          5.25         1.19 o
   4   1  17         11.17          9.94         1.32 o
  -6   2  17          6.87          5.73         1.94 o
  -5   2  17         72.11         66.13         4.96 o
  -4   2  17         11.74          8.12         1.53 o
  -3   2  17         22.48         22.64         2.30 o
  -2   2  17          0.76          2.79         0.87 o
  -1   2  17         36.05         33.29         2.14 o
   0   2  17         14.69         12.90         1.28 o
   1   2  17         21.00         20.08         1.58 o
   2   2  17         42.80         55.00         4.29 o
   3   2  17          9.60         12.04         1.55 o
   4   2  17          1.42          1.50         0.71 o
  -5   3  17         25.81         29.95         3.15 o
  -4   3  17        122.51        123.46         7.12 o
  -3   3  17         79.54         76.89         5.58 o
  -2   3  17         34.95         36.51         2.79 o
  -1   3  17         73.45         74.02         4.03 o
   0   3  17        136.93        135.30         8.78 o
   1   3  17        155.81        173.25         5.11 o
   2   3  17        100.17        109.98         5.13 o
   3   3  17          0.05         -0.09         0.65 o
  -4   4  17         47.51         50.79         3.98 o
  -3   4  17         10.37          7.65         1.72 o
  -2   4  17         12.17         12.92         2.36 o
  -1   4  17          5.15          4.02         1.53 o
   0   4  17         15.78         14.16         1.77 o
   1   4  17          4.48          4.31         1.05 o
   2   4  17         13.74         12.62         1.37 o
  -3   5  17         11.85         14.08         1.95 o
  -2   5  17          5.33          8.89         1.73 o
  -1   5  17          5.21          3.30         1.34 o
   0   5  17          1.58          0.19         1.07 o
   1   5  17          6.38          4.40         1.35 o
  -1  -5  18          3.96          7.11         1.39 o
  -4  -4  18         39.80         42.82         3.66 o
  -3  -4  18         56.77         49.84         2.76 o
  -2  -4  18          2.41          1.07         0.64 o
  -1  -4  18         18.52         16.42         1.39 o
   0  -4  18         29.58         32.32         1.78 o
   1  -4  18         72.94         74.69         3.19 o
   2  -4  18         27.37         31.56         2.16 o
  -5  -3  18         14.00         12.65         1.48 o
  -4  -3  18         17.49         21.36         1.85 o
  -3  -3  18         21.12         19.24         2.00 o
  -2  -3  18         13.57         10.05         1.49 o
  -1  -3  18         11.26         10.12         2.22 o
   0  -3  18          2.23          2.01         1.32 o
   1  -3  18         18.52         19.88         1.31 o
   2  -3  18         21.15         20.86         1.30 o
   3  -3  18         40.83         51.88         3.08 o
  -6  -2  18         25.66         28.69         4.38 o
  -5  -2  18        112.47        118.27         6.32 o
  -4  -2  18         21.37         19.57         1.72 o
  -3  -2  18          6.24          5.44         1.06 o
  -2  -2  18         11.71         11.80         1.79 o
  -1  -2  18         32.78         34.26         2.20 o
   0  -2  18        126.56        141.90         4.35 o
   1  -2  18          4.55          4.78         0.83 o
   2  -2  18         53.30         62.84         2.34 o
   3  -2  18         18.37         17.83         1.39 o
  -6  -1  18         12.61         12.37         1.08 o
  -5  -1  18         17.46         16.99         1.48 o
  -4  -1  18          8.80         10.54         1.38 o
  -3  -1  18          9.02          9.61         1.31 o
  -2  -1  18         48.74         41.45         3.37 o
  -1  -1  18        120.23        126.55         3.71 o
   0  -1  18          4.52          4.95         0.97 o
   1  -1  18         78.71         84.63         3.37 o
   2  -1  18         85.46         87.87         6.31 o
   3  -1  18          2.62          1.99         0.76 o
  -6   0  18          5.75          8.06         0.98 o
  -5   0  18         23.93         19.88         1.62 o
  -4   0  18         40.67         38.70         2.31 o
  -3   0  18         23.83         19.58         2.08 o
  -2   0  18          8.63          5.42         1.26 o
  -1   0  18         14.00         14.70         1.44 o
   0   0  18        100.42        105.15         3.88 o
   1   0  18        468.88        485.21        10.39 o
   2   0  18         21.34         19.38         1.66 o
   3   0  18         53.33         53.31         2.52 o
   4   0  18          4.89          5.22         0.93 o
  -6   1  18         12.56          9.63         1.41 o
  -5   1  18         17.49         15.96         1.86 o
  -4   1  18          8.70         10.03         1.62 o
  -3   1  18          9.33          8.13         1.49 o
  -2   1  18         48.55         38.98         1.98 o
  -1   1  18        120.11        123.63         4.23 o
   0   1  18          4.43          4.41         1.45 o
   1   1  18         78.82         90.96         6.01 o
   2   1  18         84.69         85.84         4.11 o
   3   1  18          2.76          1.87         0.91 o
   4   1  18         12.71         17.17         1.53 o
  -6   2  18         25.74         27.87         2.73 o
  -5   2  18        112.27        110.15         6.40 o
  -4   2  18         21.39         20.36         2.08 o
  -3   2  18          6.37          5.44         1.36 o
  -2   2  18         11.45         10.74         1.29 o
  -1   2  18         32.98         34.37         2.18 o
   0   2  18        126.88        134.25         3.70 o
   1   2  18          4.37          3.92         0.95 o
   2   2  18         53.45         64.76         3.39 o
   3   2  18         18.35         18.36         1.74 o
  -5   3  18         14.04         12.33         1.97 o
  -4   3  18         17.26         21.01         2.75 o
  -3   3  18         20.83         16.64         2.57 o
  -2   3  18         13.43         11.73         1.64 o
  -1   3  18         11.26         11.78         1.69 o
   0   3  18          2.27          1.43         1.10 o
   1   3  18         18.57         19.57         1.42 o
   2   3  18         20.72         23.65         1.50 o
   3   3  18         41.12         58.99         3.91 o
  -4   4  18         40.03         40.67         3.36 o
  -3   4  18         56.64         56.24         4.26 o
  -2   4  18          2.49          2.01         1.32 o
  -1   4  18         18.45         22.48         2.77 o
   0   4  18         29.58         34.70         2.46 o
   1   4  18         73.06         80.10         3.73 o
  -1   5  18          3.95          5.31         1.36 o
  -3  -4  19          6.05          7.60         1.52 o
  -2  -4  19          0.55          0.85         0.95 o
  -1  -4  19          0.89          1.82         1.46 o
   0  -4  19         18.26         16.47         1.16 o
   1  -4  19          2.52          4.94         1.38 o
  -4  -3  19          2.05          2.83         0.70 o
  -3  -3  19         21.07         21.51         1.99 o
  -2  -3  19         26.68         29.92         2.40 o
  -1  -3  19         17.05         15.75         2.57 o
   0  -3  19         23.35         20.63         1.81 o
   1  -3  19          4.06          4.64         1.04 o
   2  -3  19          8.41          8.01         1.12 o
  -5  -2  19         13.83         11.23         1.49 o
  -4  -2  19         10.71         10.69         1.26 o
  -3  -2  19         43.77         43.29         2.82 o
  -2  -2  19          1.01          0.89         0.92 o
  -1  -2  19         47.43         48.43         2.53 o
   0  -2  19         15.88         17.08         1.76 o
   1  -2  19         12.66          9.33         1.57 o
   2  -2  19         45.68         47.21         2.62 o
   3  -2  19          0.61          0.65         1.38 o
  -5  -1  19         52.97         50.38         3.66 o
  -4  -1  19         29.38         29.17         2.02 o
  -3  -1  19         13.91         15.69         1.54 o
  -2  -1  19         81.76         83.10         3.48 o
  -1  -1  19         42.67         37.10         1.89 o
   0  -1  19         11.54         12.10         1.15 o
   1  -1  19        120.50        125.38         6.31 o
   2  -1  19          1.81          1.03         1.10 o
   3  -1  19          5.88          6.53         1.04 o
  -6   0  19          2.08          2.70         1.07 o
  -5   0  19         41.49         37.23         2.37 o
  -4   0  19          0.62         -0.68         0.68 o
  -3   0  19          5.42          2.70         0.89 o
  -2   0  19         75.81         73.29         4.21 o
  -1   0  19         23.75         34.88         3.15 o
   0   0  19          0.66          0.62         0.74 o
   1   0  19        130.39        152.63         4.79 o
   2   0  19          5.82          7.00         1.07 o
   3   0  19          0.10         -0.24         0.57 o
  -5   1  19         52.75         53.68         3.11 o
  -4   1  19         29.24         28.25         2.39 o
  -3   1  19         13.94         15.00         1.91 o
  -2   1  19         82.13         79.20         3.31 o
  -1   1  19         42.49         40.63         3.11 o
   0   1  19         11.45         12.15         1.35 o
   1   1  19        120.27        125.68         4.25 o
   2   1  19          1.83          1.38         0.69 o
   3   1  19          5.82          5.14         0.90 o
  -5   2  19         13.81         13.02         2.06 o
  -4   2  19         10.97         10.19         1.50 o
  -3   2  19         43.26         37.69         2.77 o
  -2   2  19          0.98          0.60         0.64 o
  -1   2  19         47.53         48.36         2.49 o
   0   2  19         15.81         17.09         1.52 o
   1   2  19         12.61         14.00         1.39 o
   2   2  19         45.99         49.99         4.41 o
   3   2  19          0.56         -0.45         0.83 o
  -4   3  19          2.02          2.71         1.17 o
  -3   3  19         20.78         20.13         2.68 o
  -2   3  19         26.74         28.02         2.34 o
  -1   3  19         16.87         17.87         1.94 o
   0   3  19         23.49         20.57         1.98 o
   1   3  19          3.98          3.98         0.82 o
   2   3  19          8.46          6.94         1.17 o
  -3   4  19          5.87          7.01         1.49 o
  -2   4  19          0.57          1.58         1.07 o
  -1   4  19          0.85          2.23         1.17 o
   0   4  19         18.35         20.64         3.02 o
  -4  -3  20          0.37          1.07         0.92 o
  -3  -3  20          6.49          7.62         1.18 o
  -2  -3  20         16.50         21.68         1.92 o
  -1  -3  20         52.66         56.02         4.46 o
   0  -3  20         36.08         38.44         3.65 o
   1  -3  20          7.90          8.06         1.10 o
  -4  -2  20          2.91          2.79         0.70 o
  -3  -2  20         14.57         11.87         1.32 o
  -2  -2  20         45.39         43.56         2.40 o
  -1  -2  20          2.29          2.55         0.89 o
   0  -2  20          9.09         11.09         1.39 o
   1  -2  20        118.96        132.16         6.61 o
  -5  -1  20          9.48         10.85         1.42 o
  -4  -1  20         19.96         18.67         1.52 o
  -3  -1  20         18.20         19.26         1.72 o
  -2  -1  20         20.16         20.21         1.94 o
  -1  -1  20         73.95         76.35         3.20 o
   0  -1  20         55.88         58.90         2.29 o
   1  -1  20         30.96         29.54         1.76 o
   2  -1  20         25.68         27.18         2.77 o
  -5   0  20          9.60         10.09         1.03 o
  -4   0  20          0.00         -0.23         0.72 o
  -3   0  20          4.84          2.34         1.04 o
  -2   0  20         42.20         44.79         2.51 o
  -1   0  20        105.26        110.49         5.72 o
   0   0  20          2.49          2.08         0.71 o
   1   0  20        154.41        168.11         7.24 o
   2   0  20          0.09          0.48         0.61 o
  -5   1  20          9.53          8.20         1.50 o
  -4   1  20         20.06         19.67         1.93 o
  -3   1  20         17.96         19.99         1.97 o
  -2   1  20         19.97         16.61         2.03 o
  -1   1  20         73.91         78.14         4.18 o
   0   1  20         55.98         55.55         2.60 o
   1   1  20         30.72         29.07         2.11 o
   2   1  20         26.19         27.76         1.76 o
  -4   2  20          2.91          1.25         0.90 o
  -3   2  20         14.57         12.83         1.61 o
  -2   2  20         45.20         43.58         2.91 o
  -1   2  20          2.32          2.49         0.74 o
   0   2  20          9.08          9.22         2.15 o
   1   2  20        118.90        139.52         4.14 o
   2   2  20          9.84         12.61         1.31 o
  -4   3  20          0.33          0.19         0.82 o
  -3   3  20          6.34          4.60         1.35 o
  -2   3  20         16.52         19.14         1.84 o
  -1   3  20         52.84         57.47         6.01 o
   0   3  20         35.94         40.11         4.54 o
   1   3  20          8.02          6.44         1.93 o
  -2  -3  21         18.28         19.83         1.96 o
  -1  -3  21          8.65         10.38         1.23 o
  -4  -2  21          2.61          1.17         0.93 o
  -3  -2  21          0.15          1.00         0.77 o
  -2  -2  21         34.32         33.58         1.97 o
  -1  -2  21         32.65         34.82         3.33 o
   0  -2  21         54.34         56.13         3.34 o
   1  -2  21         22.75         24.67         2.35 o
  -4  -1  21          4.10          3.04         0.92 o
  -3  -1  21         19.13         17.82         1.46 o
  -2  -1  21         43.31         43.97         2.32 o
  -1  -1  21         21.79         20.35         1.56 o
   0  -1  21          5.71          5.35         0.85 o
   1  -1  21         11.73         12.11         1.39 o
  -4   0  21          2.74          0.14         2.21 o
  -3   0  21          0.93          0.99         0.76 o
  -2   0  21         23.33         21.35         1.66 o
  -1   0  21         17.55         19.03         1.99 o
   0   0  21          3.69          4.30         0.80 o
   1   0  21          2.36          0.68         0.57 o
   2   0  21         14.47         16.25         1.48 o
  -4   1  21          4.09          2.34         1.14 o
  -3   1  21         18.81         16.81         1.70 o
  -2   1  21         43.87         44.87         2.97 o
  -1   1  21         21.85         23.64         3.22 o
   0   1  21          5.72          5.02         1.31 o
   1   1  21         11.75         10.37         1.09 o
  -3   2  21          0.15          1.24         0.91 o
  -2   2  21         34.21         34.49         2.39 o
  -1   2  21         32.83         30.97         2.77 o
   0   2  21         54.42         60.72         3.22 o
   1   2  21         22.61         22.85         1.93 o
  -2   3  21         18.05         19.68         2.25 o
  -2  -2  22          9.89         11.26         1.88 o
  -1  -2  22          6.97         10.69         1.86 o
  -3  -1  22         10.29          6.84         1.19 o
  -2  -1  22         25.81         27.98         4.54 o
  -1  -1  22         12.36         12.05         1.82 o
   0  -1  22         27.28         29.54         2.87 o
  -3   0  22          7.29          3.92         0.95 o
  -2   0  22         12.76         11.94         1.45 o
  -1   0  22          0.59          0.24         0.67 o
   0   0  22          2.57          3.76         0.97 o
  -3   1  22         10.28          7.46         2.01 o
  -2   1  22         25.34         27.37         3.38 o
  -1   1  22         12.31         11.72         1.45 o
   0   1  22         27.36         30.47         2.24 o
  -2   2  22          9.91          8.85         2.04 o
  -1   2  22          7.07          4.94         1.69 o
                                                
